# Supplementary material for: The Molecular Mechanism of Clock in Thermal Adaptation of Two Congeneric Oyster Species
Source: Int J Mol Sci. 2025 Jan 27;26(3):1109. doi: 10.3390/ijms26031109 (PMC11817431; doi:10.3390/ijms26031109)
Supplement: Supplementary file 1 [file ijms-26-01109-s001.zip]

Archive with 5 entries (5 files):
- Table S1.xls
- Table S2.xls
- Table S3.xls
- Table S4.xls
- Supplemantary material.pdf
