# Supplementary material for: The Molecular Mechanism of Clock in Thermal Adaptation of Two Congeneric Oyster Species
Source: Int J Mol Sci. 2025 Jan 27;26(3):1109. doi: 10.3390/ijms26031109 (PMC11817431; doi:10.3390/ijms26031109)
Supplement: Supplementary file 1 [file ijms-26-01109-s001.zip › Table S1.xls]

Sample	RawDatas	CleanData(%)	Adapter(%)	LowQuality(%)	polyA(%)	N(%)
NC1	38821926	38640098 (99.53%)	44180 (0.11%)	137396 (0.35%)	0 (0.00%)	252 (0.00%)
NC2	44559630	44367038 (99.57%)	35336 (0.08%)	156970 (0.35%)	0 (0.00%)	286 (0.00%)
NC3	51335202	51049076 (99.44%)	46284 (0.09%)	237662 (0.46%)	0 (0.00%)	2180 (0.00%)
RNAi1	39059732	38904108 (99.60%)	23822 (0.06%)	130790 (0.33%)	0 (0.00%)	1012 (0.00%)
RNAi2	37770430	37582050 (99.50%)	54056 (0.14%)	134016 (0.35%)	0 (0.00%)	308 (0.00%)
RNAi3	45184896	44970758 (99.53%)	60202 (0.13%)	153648 (0.34%)	0 (0.00%)	288 (0.00%)
