# Supplementary material for: The Molecular Mechanism of Clock in Thermal Adaptation of Two Congeneric Oyster Species
Source: Int J Mol Sci. 2025 Jan 27;26(3):1109. doi: 10.3390/ijms26031109 (PMC11817431; doi:10.3390/ijms26031109)
Supplement: Supplementary file 1 [file ijms-26-01109-s001.zip › Table S2.xls]

Sample	Total	Unmapped(%)	Unique_Mapped(%)	Multiple_Mapped(%)	Total_Mapped(%)
NC1	37944384	10589612 (27.91%)	26345440 (69.43%)	1009332 (2.66%)	27354772 (72.09%)
NC2	43448164	11675122 (26.87%)	30569749 (70.36%)	1203293 (2.77%)	31773042 (73.13%)
NC3	50168006	14199410 (28.30%)	34594832 (68.96%)	1373764 (2.74%)	35968596 (71.70%)
RNAi1	38314920	10001382 (26.10%)	27254797 (71.13%)	1058741 (2.76%)	28313538 (73.90%)
RNAi2	36983354	9970923 (26.96%)	26029579 (70.38%)	982852 (2.66%)	27012431 (73.04%)
RNAi3	44354778	12166494 (27.43%)	30951947 (69.78%)	1236337 (2.79%)	32188284 (72.57%)
