# Supplementary material for: The Molecular Mechanism of Clock in Thermal Adaptation of Two Congeneric Oyster Species
Source: Int J Mol Sci. 2025 Jan 27;26(3):1109. doi: 10.3390/ijms26031109 (PMC11817431; doi:10.3390/ijms26031109)
Supplement: Supplementary file 1 [file ijms-26-01109-s001.zip › Table S3.xls]

chr	start	end	length	abs_summit	pileup	-log10(pvalue)	fold_enrichment	-log10(qvalue)	name
cgiscf1	255550	256009	460	255744	50.5	-1	10.356865	-1	Clock_peak_1
cgiscf1	257710	258223	514	257893	73	-1	14.87844	-1	Clock_peak_2
cgiscf1	472403	472924	522	472763	67	-1	8.44199	-1	Clock_peak_3
cgiscf1	476030	476424	395	476214	29	-1	3.090455	-1	Clock_peak_4
cgiscf1	484555	485251	697	485058	55	-1	3.78657	-1	Clock_peak_5
cgiscf1	486198	486572	375	486370	102	-1	12.851875	-1	Clock_peak_6
cgiscf1	778183	778632	450	778290	27	-1	5.66131	-1	Clock_peak_7
cgiscf1	952787	953040	254	952912	28	-1	4.77955	-1	Clock_peak_8
cgiscf1	1321517	1321814	298	1321631	54	-1	11.10475	-1	Clock_peak_9
cgiscf1	1544963	1545279	317	1545152	17	-1	3.65822	-1	Clock_peak_10
cgiscf1	1905775	1906145	371	1906059	23.5	-1	2.842385	-1	Clock_peak_11
cgiscf1	1923893	1924275	383	1924131	35.5	-1	5.199335	-1	Clock_peak_12
cgiscf1	1927032	1928747	1716	1927793	130.5	-1	10.477785	-1	Clock_peak_13
cgiscf1	1928998	1929448	451	1929199	65	-1	6.01465	-1	Clock_peak_14
cgiscf1	1929884	1930152	269	1929998	41	-1	3.358945	-1	Clock_peak_15
cgiscf1	1997475	1998056	582	1997955	94	-1	9.532165	-1	Clock_peak_16
cgiscf1	1999704	2000314	611	1999979	106	-1	8.343705	-1	Clock_peak_17
cgiscf1	2060373	2060872	500	2060487	39	-1	5.72531	-1	Clock_peak_18
cgiscf1	2223166	2223513	348	2223379	23	-1	3.490145	-1	Clock_peak_19
cgiscf1	2262754	2263000	247	2262872	132.5	-1	7.81541	-1	Clock_peak_20
cgiscf1	2407465	2407881	417	2407704	28	-1	3.11893	-1	Clock_peak_21
cgiscf1	2409611	2409815	205	2409700	62	-1	4.673375	-1	Clock_peak_22
cgiscf1	2415636	2416338	703	2416181	91	-1	10.26885	-1	Clock_peak_23
cgiscf1	2436020	2436227	208	2436114	58	-1	5.513965	-1	Clock_peak_24
cgiscf1	2437450	2438074	625	2437953	32.5	-1	3.33047	-1	Clock_peak_25
cgiscf1	2443175	2443414	240	2443279	31	-1	6.532755	-1	Clock_peak_26
cgiscf1	2475735	2476281	547	2475960	67	-1	5.410345	-1	Clock_peak_27
cgiscf1	2514390	2514869	480	2514635	39.5	-1	8.28219	-1	Clock_peak_28
cgiscf1	2577372	2577569	198	2577476	45	-1	3.696065	-1	Clock_peak_29
cgiscf1	2584222	2584475	254	2584328	114.5	-1	3.43233	-1	Clock_peak_30
cgiscf1	2584673	2584943	271	2584788	159	-1	5.257855	-1	Clock_peak_31
cgiscf1	2587217	2587463	247	2587346	158	-1	4.315335	-1	Clock_peak_32
cgiscf1	2613631	2613864	234	2613760	119.5	-1	13.79808	-1	Clock_peak_33
cgiscf1	2631835	2632238	404	2632124	88	-1	17.358355	-1	Clock_peak_34
cgiscf1	2648464	2648670	207	2648551	28.5	-1	4.659485	-1	Clock_peak_35
cgiscf1	2653202	2653468	267	2653340	61.5	-1	12.56319	-1	Clock_peak_36
cgiscf1	2655039	2655689	651	2655358	21	-1	4.48578	-1	Clock_peak_37
cgiscf1	2666025	2666385	361	2666234	33.5	-1	6.26636	-1	Clock_peak_38
cgiscf1	2689292	2689722	431	2689574	60	-1	12.353415	-1	Clock_peak_39
cgiscf1	2691828	2692018	191	2691967	75.5	-1	11.154265	-1	Clock_peak_40
cgiscf1	2725516	2725883	368	2725672	32.5	-1	6.742525	-1	Clock_peak_41
cgiscf1	2759385	2760645	1261	2759569	144	-1	4.0868	-1	Clock_peak_42
cgiscf1	2761447	2761745	299	2761592	200.5	-1	4.939975	-1	Clock_peak_43
cgiscf1	2762446	2762708	263	2762545	179	-1	6.231445	-1	Clock_peak_44
cgiscf1	2775427	2775643	217	2775556	38.5	-1	7.961935	-1	Clock_peak_45
cgiscf1	2794421	2794764	344	2794647	63.5	-1	12.925775	-1	Clock_peak_46
cgiscf1	2844948	2845144	197	2845038	258.5	-1	9.366855	-1	Clock_peak_47
cgiscf1	2845912	2846533	622	2846383	145.5	-1	5.016245	-1	Clock_peak_48
cgiscf1	2929269	2929540	272	2929412	48.5	-1	10.14055	-1	Clock_peak_49
cgiscf1	2932364	2932817	454	2932646	26.5	-1	5.52312	-1	Clock_peak_50
cgiscf1	2935461	2935752	292	2935599	22.5	-1	4.783325	-1	Clock_peak_51
cgiscf1	2962953	2963304	352	2963201	48.5	-1	10.008905	-1	Clock_peak_52
cgiscf1	2995532	2995773	242	2995645	86.5	-1	15.20554	-1	Clock_peak_53
cgiscf1	3007133	3007362	230	3007240	99.5	-1	3.322485	-1	Clock_peak_54
cgiscf1	3008833	3009051	219	3008919	66.5	-1	3.5334	-1	Clock_peak_55
cgiscf1	3012732	3013008	277	3012845	314.5	-1	21.14912	-1	Clock_peak_56
cgiscf1	3023569	3023985	417	3023867	39.5	-1	8.10666	-1	Clock_peak_57
cgiscf1	3061320	3061818	499	3061611	261.5	-1	36.597325	-1	Clock_peak_58
cgiscf1	3088329	3088549	221	3088438	37.5	-1	7.729445	-1	Clock_peak_59
cgiscf1	3128754	3129091	338	3128911	80.5	-1	4.56092	-1	Clock_peak_60
cgiscf1	3129602	3129799	198	3129666	28.5	-1	2.86078	-1	Clock_peak_61
cgiscf1	3145957	3146342	386	3146046	20.5	-1	4.3476	-1	Clock_peak_62
cgiscf1	3161874	3162155	282	3162027	87	-1	17.75298	-1	Clock_peak_63
cgiscf1	3163231	3163859	629	3163704	22.5	-1	4.79795	-1	Clock_peak_64
cgiscf1	3177187	3177470	284	3177321	18.5	-1	3.98501	-1	Clock_peak_65
cgiscf1	3193885	3194261	377	3194095	49	-1	10.10321	-1	Clock_peak_66
cgiscf1	3201232	3201574	343	3201414	84.5	-1	10.048875	-1	Clock_peak_67
cgiscf1	3203080	3203303	224	3203200	20	-1	4.282545	-1	Clock_peak_68
cgiscf1	3203920	3204143	224	3204033	41.5	-1	4.46312	-1	Clock_peak_69
cgiscf1	3244560	3244918	359	3244660	21.5	-1	4.55083	-1	Clock_peak_70
cgiscf1	3275317	3275901	585	3275513	49	-1	9.97156	-1	Clock_peak_71
cgiscf1	3301817	3302142	326	3301918	51.5	-1	10.159115	-1	Clock_peak_72
cgiscf1	3303501	3303758	258	3303664	37.5	-1	7.517415	-1	Clock_peak_73
cgiscf1	3318922	3319237	316	3319078	126	-1	16.534575	-1	Clock_peak_74
cgiscf1	3417966	3418239	274	3418163	53.5	-1	4.857795	-1	Clock_peak_75
cgiscf1	3418819	3420103	1285	3418937	204	-1	13.78953	-1	Clock_peak_76
cgiscf1	3443198	3443583	386	3443421	37.5	-1	7.831835	-1	Clock_peak_77
cgiscf1	3454723	3455038	316	3454866	56	-1	11.36495	-1	Clock_peak_78
cgiscf1	3497616	3498275	660	3497817	75	-1	6.141675	-1	Clock_peak_79
cgiscf1	3503816	3504197	382	3503966	66.5	-1	10.31258	-1	Clock_peak_80
cgiscf1	3507250	3507729	480	3507592	46.5	-1	3.978615	-1	Clock_peak_81
cgiscf1	3523310	3523638	329	3523514	79.5	-1	14.47859	-1	Clock_peak_82
cgiscf1	3657215	3658047	833	3657610	47.5	-1	6.05215	-1	Clock_peak_83
cgiscf1	3659016	3659229	214	3659122	49.5	-1	7.043545	-1	Clock_peak_84
cgiscf1	3660884	3661217	334	3661026	86	-1	8.39721	-1	Clock_peak_85
cgiscf1	3692178	3692400	223	3692281	36	-1	7.47579	-1	Clock_peak_86
cgiscf1	3869699	3869923	225	3869799	26	-1	2.982795	-1	Clock_peak_87
cgiscf1	3875896	3876119	224	3875992	43.5	-1	5.726115	-1	Clock_peak_88
cgiscf1	3927143	3927350	208	3927224	95.5	-1	4.473725	-1	Clock_peak_89
cgiscf1	3964130	3964352	223	3964185	104	-1	7.40964	-1	Clock_peak_90
cgiscf1	3993284	3993534	251	3993488	27	-1	5.705185	-1	Clock_peak_91
cgiscf1	4028711	4029388	678	4029046	53.5	-1	5.91778	-1	Clock_peak_92
cgiscf1	4050370	4050682	313	4050498	43.5	-1	3.75729	-1	Clock_peak_93
cgiscf1	4078887	4079179	293	4079057	39.5	-1	4.70496	-1	Clock_peak_94
cgiscf1	4080871	4081264	394	4081040	56.5	-1	7.419145	-1	Clock_peak_95
cgiscf1	4107435	4108030	596	4107874	136	-1	13.63016	-1	Clock_peak_96
cgiscf1	4162386	4162666	281	4162513	35.5	-1	6.19972	-1	Clock_peak_97
cgiscf1	4181594	4181822	229	4181716	37.5	-1	7.846465	-1	Clock_peak_98
cgiscf1	4205407	4205790	384	4205601	56.5	-1	6.008395	-1	Clock_peak_99
cgiscf1	4218304	4218516	213	4218414	38	-1	4.57857	-1	Clock_peak_100
cgiscf1	4279639	4280497	859	4280110	43	-1	8.92768	-1	Clock_peak_101
cgiscf1	4303055	4303325	271	4303239	47	-1	5.74962	-1	Clock_peak_102
cgiscf1	4309270	4309613	344	4309458	282.5	-1	10.09619	-1	Clock_peak_103
cgiscf1	4330377	4330644	268	4330537	138	-1	10.113035	-1	Clock_peak_104
cgiscf1	4332691	4332935	245	4332798	72.5	-1	3.935695	-1	Clock_peak_105
cgiscf1	4349706	4350035	330	4349894	44	-1	3.740495	-1	Clock_peak_106
cgiscf1	4350841	4351080	240	4350970	60.5	-1	4.89462	-1	Clock_peak_107
cgiscf1	4371678	4372036	359	4371940	46.5	-1	5.146315	-1	Clock_peak_108
cgiscf1	4379598	4380071	474	4379882	49.5	-1	3.1589	-1	Clock_peak_109
cgiscf1	4383315	4383535	221	4383423	83.5	-1	7.90243	-1	Clock_peak_110
cgiscf1	4384973	4385337	365	4385280	28	-1	3.126175	-1	Clock_peak_111
cgiscf1	4391072	4391399	328	4391233	63	-1	3.69739	-1	Clock_peak_112
cgiscf1	4394040	4394335	296	4394225	57	-1	4.99189	-1	Clock_peak_113
cgiscf1	4397065	4397367	303	4397236	43	-1	2.544405	-1	Clock_peak_114
cgiscf1	4403753	4404008	256	4403869	34	-1	4.93361	-1	Clock_peak_115
cgiscf1	4406083	4406832	750	4406553	111	-1	11.58401	-1	Clock_peak_116
cgiscf1	4408266	4408782	517	4408631	202	-1	10.57053	-1	Clock_peak_117
cgiscf1	4409651	4409949	299	4409791	183	-1	7.30982	-1	Clock_peak_118
cgiscf1	4420943	4421206	264	4421080	64.5	-1	6.15416	-1	Clock_peak_119
cgiscf1	4429119	4429540	422	4429393	48.5	-1	3.006245	-1	Clock_peak_120
cgiscf1	4436475	4436800	326	4436626	65.5	-1	8.596375	-1	Clock_peak_121
cgiscf1	4446127	4446340	214	4446219	75.5	-1	8.231705	-1	Clock_peak_122
cgiscf1	4452956	4453275	320	4453096	59.5	-1	6.608825	-1	Clock_peak_123
cgiscf1	4453632	4454035	404	4453892	90.5	-1	8.59433	-1	Clock_peak_124
cgiscf1	4482575	4483045	471	4482933	113	-1	18.808265	-1	Clock_peak_125
cgiscf1	4509509	4509770	262	4509662	34	-1	4.151075	-1	Clock_peak_126
cgiscf1	4510886	4511181	296	4511016	76	-1	8.986925	-1	Clock_peak_127
cgiscf1	4516016	4516416	401	4516171	68.5	-1	6.6049	-1	Clock_peak_128
cgiscf1	4516970	4517210	241	4517094	26	-1	5.26313	-1	Clock_peak_129
cgiscf1	4523172	4523578	407	4523425	196	-1	16.85494	-1	Clock_peak_130
cgiscf1	4538285	4538541	257	4538427	49	-1	8.476755	-1	Clock_peak_131
cgiscf1	4580660	4580884	225	4580763	41.5	-1	4.73606	-1	Clock_peak_132
cgiscf1	4601704	4601901	198	4601819	32.5	-1	3.336925	-1	Clock_peak_133
cgiscf1	4605071	4605397	327	4605217	76.5	-1	5.937985	-1	Clock_peak_134
cgiscf1	4609306	4609510	205	4609396	43	-1	4.20503	-1	Clock_peak_135
cgiscf1	4625956	4626396	441	4626090	112	-1	11.880145	-1	Clock_peak_136
cgiscf1	4628505	4629037	533	4628982	24.5	-1	3.861805	-1	Clock_peak_137
cgiscf1	4663059	4663274	216	4663156	43	-1	4.24142	-1	Clock_peak_138
cgiscf1	4779061	4779307	247	4779182	51.5	-1	5.266535	-1	Clock_peak_139
cgiscf1	4804450	4804928	479	4804603	89.5	-1	7.5089	-1	Clock_peak_140
cgiscf1	4807430	4807710	281	4807597	130.5	-1	7.1692	-1	Clock_peak_141
cgiscf1	4852682	4852954	273	4852824	177.5	-1	5.39353	-1	Clock_peak_142
cgiscf1	4864488	4864745	258	4864597	29.5	-1	3.769295	-1	Clock_peak_143
cgiscf1	4872561	4872834	274	4872711	42	-1	5.759745	-1	Clock_peak_144
cgiscf1	4889184	4889416	233	4889290	60	-1	6.033045	-1	Clock_peak_145
cgiscf1	4896716	4897235	520	4897084	246.5	-1	8.405925	-1	Clock_peak_146
cgiscf1	4897572	4897879	308	4897710	124	-1	4.277075	-1	Clock_peak_147
cgiscf1	4954717	4955006	290	4954860	244.5	-1	5.323675	-1	Clock_peak_148
cgiscf1	5257698	5258006	309	5257859	21.5	-1	4.580085	-1	Clock_peak_149
cgiscf1	5260661	5260940	280	5260801	90.5	-1	5.62878	-1	Clock_peak_150
cgiscf1	5277964	5278358	395	5278180	83.5	-1	14.39578	-1	Clock_peak_151
cgiscf1	5285319	5286318	1000	5286192	97	-1	14.241365	-1	Clock_peak_152
cgiscf1	5336445	5336654	210	5336542	42.5	-1	3.939485	-1	Clock_peak_153
cgiscf1	5341286	5341883	598	5341782	28	-1	4.95714	-1	Clock_peak_154
cgiscf1	5346039	5346662	624	5346463	71.5	-1	4.812405	-1	Clock_peak_155
cgiscf1	5347227	5347537	311	5347287	21.5	-1	2.62616	-1	Clock_peak_156
cgiscf1	5352707	5353037	331	5352835	104	-1	8.030715	-1	Clock_peak_157
cgiscf1	5356089	5356386	298	5356240	60.5	-1	6.06089	-1	Clock_peak_158
cgiscf1	5358141	5359154	1014	5358710	139.333333333333	-1	10.3642833333333	-1	Clock_peak_159
cgiscf1	5359614	5360041	428	5359809	87	-1	6.004205	-1	Clock_peak_160
cgiscf1	5360561	5361673	1113	5360993	102.5	-1	13.116495	-1	Clock_peak_161
cgiscf1	5362114	5362399	286	5362176	22	-1	2.944715	-1	Clock_peak_162
cgiscf1	5363340	5363570	231	5363474	63	-1	6.603135	-1	Clock_peak_163
cgiscf1	5364154	5364576	423	5364438	82.5	-1	6.238145	-1	Clock_peak_164
cgiscf1	5365453	5365665	213	5365550	53.5	-1	6.620125	-1	Clock_peak_165
cgiscf1	5369616	5369837	222	5369728	38	-1	5.22594	-1	Clock_peak_166
cgiscf1	5373093	5373299	207	5373201	41	-1	3.687225	-1	Clock_peak_167
cgiscf1	5382862	5383142	281	5382978	25	-1	3.938155	-1	Clock_peak_168
cgiscf1	5394599	5394812	214	5394730	21	-1	4.45653	-1	Clock_peak_169
cgiscf1	5406209	5408318	2110	5408063	410.5	-1	21.36383	-1	Clock_peak_170
cgiscf1	5410354	5410573	220	5410460	289	-1	17.78888	-1	Clock_peak_171
cgiscf1	5412273	5412503	231	5412429	79	-1	5.97064	-1	Clock_peak_172
cgiscf1	5418844	5419101	258	5418973	55.5	-1	5.602275	-1	Clock_peak_173
cgiscf1	5422157	5422582	426	5422466	52.5	-1	3.757025	-1	Clock_peak_174
cgiscf1	5424408	5424959	552	5424519	46	-1	5.42094	-1	Clock_peak_175
cgiscf1	5440249	5440469	221	5440366	66	-1	6.37756	-1	Clock_peak_176
cgiscf1	5441445	5441655	211	5441529	60	-1	4.596505	-1	Clock_peak_177
cgiscf1	5442362	5442960	599	5442485	76.5	-1	10.33195	-1	Clock_peak_178
cgiscf1	5443504	5444198	695	5444066	58.5	-1	8.030775	-1	Clock_peak_179
cgiscf1	5463793	5464211	419	5464008	47	-1	6.56816	-1	Clock_peak_180
cgiscf1	5464741	5465390	650	5465012	126	-1	8.1618	-1	Clock_peak_181
cgiscf1	5481369	5481567	199	5481465	44.5	-1	4.915295	-1	Clock_peak_182
cgiscf1	5486099	5487348	1250	5486642	196.5	-1	12.749575	-1	Clock_peak_183
cgiscf1	5508726	5508984	259	5508846	52.5	-1	4.19537	-1	Clock_peak_184
cgiscf1	5829293	5829515	223	5829405	57.5	-1	6.937235	-1	Clock_peak_185
cgiscf1	5839687	5839924	238	5839805	80.5	-1	10.69688	-1	Clock_peak_186
cgiscf1	5840900	5841301	402	5841115	39	-1	4.781045	-1	Clock_peak_187
cgiscf1	5843525	5843723	199	5843601	38.5	-1	3.369165	-1	Clock_peak_188
cgiscf1	5849280	5849643	364	5849560	59.5	-1	7.374755	-1	Clock_peak_189
cgiscf1	5852016	5852334	319	5852147	59	-1	7.177635	-1	Clock_peak_190
cgiscf1	5853468	5853887	420	5853592	88	-1	6.626075	-1	Clock_peak_191
cgiscf1	5868626	5869133	508	5868878	85	-1	15.523525	-1	Clock_peak_192
cgiscf1	5869790	5870039	250	5869928	21.5	-1	4.56546	-1	Clock_peak_193
cgiscf1	5930228	5930428	201	5930322	26	-1	5.487325	-1	Clock_peak_194
cgiscf1	5961054	5961696	643	5961219	47.5	-1	9.173775	-1	Clock_peak_195
cgiscf1	5971812	5972096	285	5971955	53	-1	5.659505	-1	Clock_peak_196
cgiscf1	5980468	5980851	384	5980591	163	-1	16.67292	-1	Clock_peak_197
cgiscf1	5981059	5981423	365	5981278	35.5	-1	4.06963	-1	Clock_peak_198
cgiscf1	5985614	5986167	554	5986034	47	-1	4.49237	-1	Clock_peak_199
cgiscf1	5988979	5989423	445	5989204	90	-1	6.30376	-1	Clock_peak_200
cgiscf1	5999151	5999585	435	5999358	144	-1	13.580945	-1	Clock_peak_201
cgiscf1	6005413	6005792	380	6005575	112	-1	11.40074	-1	Clock_peak_202
cgiscf1	6009264	6009615	352	6009392	56	-1	6.96009	-1	Clock_peak_203
cgiscf1	6036094	6036346	253	6036196	69	-1	5.823775	-1	Clock_peak_204
cgiscf1	6050487	6050865	379	6050640	97	-1	7.26451	-1	Clock_peak_205
cgiscf1	6058338	6058704	367	6058456	50.5	-1	4.350985	-1	Clock_peak_206
cgiscf1	6066783	6067076	294	6066912	100	-1	6.925795	-1	Clock_peak_207
cgiscf1	6148364	6148738	375	6148548	29	-1	6.11166	-1	Clock_peak_208
cgiscf1	6150242	6150517	276	6150360	28	-1	5.83529	-1	Clock_peak_209
cgiscf1	6217433	6217858	426	6217538	39	-1	5.07848	-1	Clock_peak_210
cgiscf1	6220541	6221108	568	6220816	35.5	-1	3.349595	-1	Clock_peak_211
cgiscf1	6226596	6226894	299	6226725	100	-1	15.914315	-1	Clock_peak_212
cgiscf1	6249771	6250234	464	6249985	96	-1	12.026705	-1	Clock_peak_213
cgiscf1	6252647	6252916	270	6252777	65	-1	7.64535	-1	Clock_peak_214
cgiscf1	6254593	6255036	444	6254780	46	-1	9.552015	-1	Clock_peak_215
cgiscf1	6259944	6260328	385	6260164	21.5	-1	4.038015	-1	Clock_peak_216
cgiscf1	6309277	6309834	558	6309468	55.5	-1	5.78335	-1	Clock_peak_217
cgiscf1	6325401	6325625	225	6325529	31.5	-1	4.53008	-1	Clock_peak_218
cgiscf1	6325845	6326650	806	6326368	42.3333333333333	-1	5.54637333333333	-1	Clock_peak_219
cgiscf1	6332604	6332810	207	6332722	37	-1	4.78725	-1	Clock_peak_220
cgiscf1	6336356	6336556	201	6336518	33	-1	3.35312	-1	Clock_peak_221
cgiscf1	6338850	6339203	354	6338985	74	-1	4.890465	-1	Clock_peak_222
cgiscf1	6349948	6350297	350	6350175	33	-1	6.822205	-1	Clock_peak_223
cgiscf1	6364121	6364455	335	6364221	48.5	-1	6.746085	-1	Clock_peak_224
cgiscf1	6388417	6388692	276	6388536	95	-1	9.609325	-1	Clock_peak_225
cgiscf1	6402028	6402561	534	6402424	36	-1	3.739135	-1	Clock_peak_226
cgiscf1	6405423	6405741	319	6405614	57	-1	3.72661	-1	Clock_peak_227
cgiscf1	6407904	6408141	238	6408009	43.5	-1	6.56047	-1	Clock_peak_228
cgiscf1	6409937	6410223	287	6410090	71.5	-1	5.767365	-1	Clock_peak_229
cgiscf1	6411205	6411437	233	6411290	38.5	-1	2.49777	-1	Clock_peak_230
cgiscf1	6412889	6413187	299	6413021	35.5	-1	2.69675	-1	Clock_peak_231
cgiscf1	6432517	6432792	276	6432673	37.5	-1	3.46932	-1	Clock_peak_232
cgiscf1	6438679	6438948	270	6438800	57.5	-1	5.69267	-1	Clock_peak_233
cgiscf1	6440432	6440833	402	6440715	53	-1	4.08604	-1	Clock_peak_234
cgiscf1	6616302	6616658	357	6616468	67	-1	6.524675	-1	Clock_peak_235
cgiscf1	6618607	6618844	238	6618713	62.5	-1	6.47766	-1	Clock_peak_236
cgiscf1	6619699	6619925	227	6619815	54	-1	9.0562	-1	Clock_peak_237
cgiscf1	6620906	6621197	292	6621072	66.5	-1	7.92626	-1	Clock_peak_238
cgiscf1	6626888	6627137	250	6627009	33.5	-1	4.3503	-1	Clock_peak_239
cgiscf1	6627307	6627918	612	6627649	52.5	-1	10.074015	-1	Clock_peak_240
cgiscf1	6636231	6636546	316	6636357	42.5	-1	7.88895	-1	Clock_peak_241
cgiscf1	6637045	6637322	278	6637152	24	-1	5.02235	-1	Clock_peak_242
cgiscf1	6677978	6678263	286	6678100	31	-1	3.16978	-1	Clock_peak_243
cgiscf1	6685596	6686030	435	6685791	165	-1	14.879425	-1	Clock_peak_244
cgiscf1	6738739	6738943	205	6738864	58	-1	12.005455	-1	Clock_peak_245
cgiscf1	6816831	6817095	265	6816968	46.5	-1	5.75463	-1	Clock_peak_246
cgiscf1	6817650	6818188	539	6817775	47.5	-1	6.11008	-1	Clock_peak_247
cgiscf1	6822890	6823356	467	6823016	75	-1	6.258505	-1	Clock_peak_248
cgiscf1	6868692	6868987	296	6868800	36.5	-1	3.204095	-1	Clock_peak_249
cgiscf1	6895538	6895819	282	6895654	45.5	-1	8.80117	-1	Clock_peak_250
cgiscf1	6914370	6914719	350	6914528	38	-1	7.374335	-1	Clock_peak_251
cgiscf1	6918002	6918379	378	6918183	37.5	-1	7.47961	-1	Clock_peak_252
cgiscf1	6938760	6939184	425	6938924	45.5	-1	5.84902	-1	Clock_peak_253
cgiscf1	6953131	6953925	795	6953265	89.5	-1	18.370765	-1	Clock_peak_254
cgiscf1	7155917	7156784	868	7156534	17	-1	3.614335	-1	Clock_peak_255
cgiscf1	7199359	7199714	356	7199568	70.5	-1	3.554445	-1	Clock_peak_256
cgiscf1	7279399	7279656	258	7279542	29.5	-1	5.943095	-1	Clock_peak_257
cgiscf1	7427289	7427581	293	7427423	30	-1	4.571575	-1	Clock_peak_258
cgiscf1	7485879	7486102	224	7486007	164	-1	17.269045	-1	Clock_peak_259
cgiscf1	7505043	7505417	375	7505206	162.5	-1	13.003385	-1	Clock_peak_260
cgiscf1	7510962	7511331	370	7511239	57	-1	4.768915	-1	Clock_peak_261
cgiscf1	7512274	7512614	341	7512365	33	-1	3.80276	-1	Clock_peak_262
cgiscf1	7512861	7513236	376	7512984	72.5	-1	6.973535	-1	Clock_peak_263
cgiscf1	7518433	7518791	359	7518555	77.5	-1	4.341805	-1	Clock_peak_264
cgiscf1	7519777	7520317	541	7519958	175.5	-1	14.02603	-1	Clock_peak_265
cgiscf1	7528311	7528620	310	7528472	88	-1	7.300845	-1	Clock_peak_266
cgiscf1	7529638	7529907	270	7529766	114	-1	7.785545	-1	Clock_peak_267
cgiscf1	7572124	7572412	289	7572253	74	-1	8.71041	-1	Clock_peak_268
cgiscf1	7573949	7574164	216	7574031	31	-1	4.63151	-1	Clock_peak_269
cgiscf1	7580042	7580765	724	7580537	117.5	-1	10.55148	-1	Clock_peak_270
cgiscf1	7581237	7581492	256	7581333	52.5	-1	4.315045	-1	Clock_peak_271
cgiscf1	7598250	7598445	196	7598342	45	-1	5.64199	-1	Clock_peak_272
cgiscf1	7609578	7609838	261	7609712	49	-1	5.099595	-1	Clock_peak_273
cgiscf1	7611894	7612354	461	7611997	47.5	-1	3.922705	-1	Clock_peak_274
cgiscf1	7612668	7613002	335	7612849	150	-1	10.32337	-1	Clock_peak_275
cgiscf1	7614001	7615630	1630	7614993	129.666666666667	-1	11.1218666666667	-1	Clock_peak_276
cgiscf1	7619685	7619936	252	7619810	46	-1	4.74217	-1	Clock_peak_277
cgiscf1	7622653	7622903	251	7622777	75.5	-1	6.640335	-1	Clock_peak_278
cgiscf1	7625114	7625360	247	7625210	33	-1	2.93464	-1	Clock_peak_279
cgiscf1	7630979	7631336	358	7631104	57.5	-1	6.872445	-1	Clock_peak_280
cgiscf1	7647310	7647598	289	7647453	44.5	-1	5.035275	-1	Clock_peak_281
cgiscf1	7722019	7722236	218	7722106	57	-1	5.486405	-1	Clock_peak_282
cgiscf1	7722547	7722944	398	7722662	52.5	-1	4.188995	-1	Clock_peak_283
cgiscf1	7728435	7728790	356	7728583	77	-1	5.84692	-1	Clock_peak_284
cgiscf1	7729196	7729501	306	7729358	98.5	-1	7.265745	-1	Clock_peak_285
cgiscf1	7729832	7730098	267	7729975	73.5	-1	6.10583	-1	Clock_peak_286
cgiscf1	7733357	7733880	524	7733476	88.5	-1	4.57326	-1	Clock_peak_287
cgiscf1	7760360	7760945	586	7760808	41	-1	5.5617	-1	Clock_peak_288
cgiscf1	7766043	7766317	275	7766186	39.5	-1	4.31636	-1	Clock_peak_289
cgiscf1	7769564	7769818	255	7769703	28.5	-1	5.8991	-1	Clock_peak_290
cgiscf1	7782103	7782340	238	7782233	26.5	-1	3.850085	-1	Clock_peak_291
cgiscf1	7814479	7814971	493	7814848	37.5	-1	6.27799	-1	Clock_peak_292
cgiscf1	7882474	7882809	336	7882601	35	-1	7.25793	-1	Clock_peak_293
cgiscf1	7899007	7899403	397	7899207	69	-1	13.26828	-1	Clock_peak_294
cgiscf1	7925973	7926283	311	7926084	33	-1	5.858165	-1	Clock_peak_295
cgiscf1	7934542	7934836	295	7934721	211	-1	18.15014	-1	Clock_peak_296
cgiscf1	7977828	7978205	378	7977957	44.5	-1	7.984335	-1	Clock_peak_297
cgiscf1	7993225	7993734	510	7993607	27.5	-1	5.82875	-1	Clock_peak_298
cgiscf1	8010661	8010874	214	8010804	26	-1	5.09281	-1	Clock_peak_299
cgiscf1	8119141	8119542	402	8119204	33.5	-1	5.16644	-1	Clock_peak_300
cgiscf1	8119909	8120141	233	8120030	27	-1	4.77191	-1	Clock_peak_301
cgiscf1	8125351	8125651	301	8125476	41	-1	7.94472	-1	Clock_peak_302
cgiscf1	8152998	8153238	241	8153128	56.5	-1	6.621965	-1	Clock_peak_303
cgiscf1	8160998	8161265	268	8161132	63	-1	7.500385	-1	Clock_peak_304
cgiscf1	8162168	8162388	221	8162267	46	-1	7.777215	-1	Clock_peak_305
cgiscf1	8200184	8200394	211	8200285	32	-1	3.300805	-1	Clock_peak_306
cgiscf1	8213130	8213965	836	8213691	46.5	-1	5.21624	-1	Clock_peak_307
cgiscf1	8217102	8217376	275	8217260	49.5	-1	6.56758	-1	Clock_peak_308
cgiscf1	8254698	8254981	284	8254858	50	-1	5.272175	-1	Clock_peak_309
cgiscf1	8272372	8272763	392	8272530	39	-1	6.62357	-1	Clock_peak_310
cgiscf1	8324893	8325201	309	8325033	26	-1	5.458075	-1	Clock_peak_311
cgiscf1	8388170	8388457	288	8388332	32.5	-1	4.932645	-1	Clock_peak_312
cgiscf1	8661925	8662206	282	8662044	92.5	-1	14.577345	-1	Clock_peak_313
cgiscf1	8663408	8663644	237	8663538	49	-1	6.265835	-1	Clock_peak_314
cgiscf1	8664161	8664442	282	8664270	39	-1	3.911015	-1	Clock_peak_315
cgiscf1	8676199	8676421	223	8676304	23	-1	4.892255	-1	Clock_peak_316
cgiscf1	8677419	8677638	220	8677556	20.5	-1	4.303715	-1	Clock_peak_317
cgiscf1	8701865	8702142	278	8702000	60	-1	7.654985	-1	Clock_peak_318
cgiscf1	8702878	8703252	375	8703077	111	-1	11.895575	-1	Clock_peak_319
cgiscf1	8709380	8709821	442	8709653	94.5	-1	7.188405	-1	Clock_peak_320
cgiscf1	8790288	8791050	763	8790797	32	-1	5.065395	-1	Clock_peak_321
cgiscf1	8808968	8809511	544	8809381	49.5	-1	8.726035	-1	Clock_peak_322
cgiscf1	8858099	8858403	305	8858200	27.5	-1	5.66785	-1	Clock_peak_323
cgiscf1	8936051	8936429	379	8936159	21	-1	4.4419	-1	Clock_peak_324
cgiscf1	8966498	8966758	261	8966601	76.5	-1	6.43228	-1	Clock_peak_325
cgiscf1	8968095	8968324	230	8968228	38	-1	3.350365	-1	Clock_peak_326
cgiscf1	8968849	8969071	223	8968978	83.5	-1	10.25444	-1	Clock_peak_327
cgiscf1	8979498	8979909	412	8979730	94.5	-1	9.831005	-1	Clock_peak_328
cgiscf1	8980364	8980562	199	8980454	50.5	-1	5.49758	-1	Clock_peak_329
cgiscf1	9013985	9014374	390	9014070	33.5	-1	4.783125	-1	Clock_peak_330
cgiscf1	9014625	9014933	309	9014744	48.5	-1	6.431595	-1	Clock_peak_331
cgiscf1	9024485	9025040	556	9024754	28.5	-1	5.509875	-1	Clock_peak_332
cgiscf1	9036014	9036272	259	9036116	26.5	-1	5.567005	-1	Clock_peak_333
cgiscf1	9041853	9042085	233	9041971	32	-1	5.927545	-1	Clock_peak_334
cgiscf1	9042456	9042726	271	9042617	43.5	-1	5.59525	-1	Clock_peak_335
cgiscf1	9043241	9043472	232	9043367	37.5	-1	7.38988	-1	Clock_peak_336
cgiscf1	9044970	9045271	302	9045132	72	-1	10.19327	-1	Clock_peak_337
cgiscf1	9060256	9060537	282	9060397	30.5	-1	3.39839	-1	Clock_peak_338
cgiscf1	9061546	9061771	226	9061649	69.5	-1	7.82777	-1	Clock_peak_339
cgiscf1	9062146	9062409	264	9062278	64	-1	7.538505	-1	Clock_peak_340
cgiscf1	9070814	9071029	216	9070925	71	-1	9.948115	-1	Clock_peak_341
cgiscf1	9081613	9081946	334	9081732	53	-1	7.330965	-1	Clock_peak_342
cgiscf1	9082327	9082613	287	9082479	53.5	-1	5.22475	-1	Clock_peak_343
cgiscf1	9100062	9100514	453	9100290	35	-1	6.060815	-1	Clock_peak_344
cgiscf1	9123172	9123458	287	9123315	36.5	-1	3.69818	-1	Clock_peak_345
cgiscf1	9155836	9156406	571	9156228	20	-1	3.74228	-1	Clock_peak_346
cgiscf1	9157366	9158030	665	9157831	24	-1	4.42717333333333	-1	Clock_peak_347
cgiscf1	9207691	9208066	376	9207872	85	-1	17.288	-1	Clock_peak_348
cgiscf1	9261657	9261935	279	9261801	21	-1	4.48578	-1	Clock_peak_349
cgiscf1	9295451	9295773	323	9295556	15	-1	3.176215	-1	Clock_peak_350
cgiscf1	9320293	9320512	220	9320433	33	-1	5.599615	-1	Clock_peak_351
cgiscf1	9339601	9339811	211	9339699	28	-1	5.83529	-1	Clock_peak_352
cgiscf1	9340752	9340957	206	9340841	17	-1	3.614335	-1	Clock_peak_353
cgiscf1	9380403	9380719	317	9380576	39	-1	7.56446	-1	Clock_peak_354
cgiscf1	9381024	9381449	426	9381219	55	-1	7.708535	-1	Clock_peak_355
cgiscf1	9385810	9386330	521	9386094	34	-1	4.182935	-1	Clock_peak_356
cgiscf1	9387161	9387391	231	9387271	49.5	-1	5.48189	-1	Clock_peak_357
cgiscf1	9397516	9397741	226	9397634	20	-1	3.28616	-1	Clock_peak_358
cgiscf1	9408440	9408828	389	9408665	52	-1	10.786045	-1	Clock_peak_359
cgiscf1	9443351	9443544	194	9443458	37	-1	6.01922	-1	Clock_peak_360
cgiscf1	9456093	9456459	367	9456259	132.5	-1	9.656555	-1	Clock_peak_361
cgiscf1	9456738	9457069	332	9456926	82.5	-1	8.1907	-1	Clock_peak_362
cgiscf1	9470131	9470384	254	9470254	43	-1	5.66782	-1	Clock_peak_363
cgiscf1	9471127	9471540	414	9471312	69.5	-1	6.70441	-1	Clock_peak_364
cgiscf1	9498416	9499208	793	9499109	45	-1	9.29027	-1	Clock_peak_365
cgiscf1	9500562	9500975	414	9500757	121.5	-1	14.27194	-1	Clock_peak_366
cgiscf1	9507340	9507612	273	9507467	68.5	-1	5.223515	-1	Clock_peak_367
cgiscf1	9512074	9512419	346	9512241	17.5	-1	3.25661	-1	Clock_peak_368
cgiscf1	9521957	9522283	327	9522042	47.5	-1	4.347905	-1	Clock_peak_369
cgiscf1	9531739	9532129	391	9531959	199	-1	10.328975	-1	Clock_peak_370
cgiscf1	9535746	9536002	257	9535889	81	-1	5.891025	-1	Clock_peak_371
cgiscf1	9538354	9538750	397	9538552	127.5	-1	9.259715	-1	Clock_peak_372
cgiscf1	9541591	9541987	397	9541797	26	-1	3.809275	-1	Clock_peak_373
cgiscf1	9545287	9545598	312	9545437	96	-1	10.40164	-1	Clock_peak_374
cgiscf1	9548218	9548508	291	9548369	30.5	-1	5.252905	-1	Clock_peak_375
cgiscf1	9563498	9564066	569	9563674	75	-1	7.801915	-1	Clock_peak_376
cgiscf1	9571606	9571806	201	9571700	22	-1	4.67439	-1	Clock_peak_377
cgiscf1	9583173	9583587	415	9583277	52	-1	4.535485	-1	Clock_peak_378
cgiscf1	9584042	9584338	297	9584219	48	-1	3.807785	-1	Clock_peak_379
cgiscf1	9585089	9585667	579	9585205	64	-1	5.362875	-1	Clock_peak_380
cgiscf1	9586578	9586856	279	9586666	31	-1	2.709705	-1	Clock_peak_381
cgiscf1	9619779	9620020	242	9619920	30	-1	5.826235	-1	Clock_peak_382
cgiscf1	9666992	9667683	692	9667365	47.5	-1	2.71613	-1	Clock_peak_383
cgiscf1	9671569	9672033	465	9671673	33.5	-1	3.63484	-1	Clock_peak_384
cgiscf1	9673277	9673571	295	9673430	75	-1	9.931045	-1	Clock_peak_385
cgiscf1	9676511	9676789	279	9676657	52	-1	10.727535	-1	Clock_peak_386
cgiscf1	9679919	9680341	423	9680139	49.5	-1	8.956625	-1	Clock_peak_387
cgiscf1	9695476	9695954	479	9695713	19.5	-1	4.115105	-1	Clock_peak_388
cgiscf1	9708545	9709068	524	9708691	151.5	-1	14.03938	-1	Clock_peak_389
cgiscf1	9713564	9713804	241	9713660	36	-1	5.769495	-1	Clock_peak_390
cgiscf1	9940853	9941305	453	9941064	38.5	-1	6.69551	-1	Clock_peak_391
cgiscf1	9942533	9942725	193	9942606	27	-1	5.242315	-1	Clock_peak_392
cgiscf1	9989127	9989367	241	9989219	35	-1	4.512565	-1	Clock_peak_393
cgiscf1	9989600	9989960	361	9989797	36	-1	6.62214	-1	Clock_peak_394
cgiscf1	9998654	9998995	342	9998805	53	-1	10.7845	-1	Clock_peak_395
cgiscf1	10029268	10029648	381	10029421	32.5	-1	6.844915	-1	Clock_peak_396
cgiscf1	10038953	10039402	450	10039114	107	-1	10.26745	-1	Clock_peak_397
cgiscf1	10044645	10045032	388	10044818	45	-1	2.87344	-1	Clock_peak_398
cgiscf1	10048385	10048589	205	10048482	38	-1	7.13064	-1	Clock_peak_399
cgiscf1	10070495	10070736	242	10070628	44.5	-1	6.194505	-1	Clock_peak_400
cgiscf1	10074116	10075533	1418	10075282	50	-1	8.40685	-1	Clock_peak_401
cgiscf1	10078208	10078752	545	10078620	68.5	-1	7.42268	-1	Clock_peak_402
cgiscf1	10097388	10097642	255	10097552	22	-1	3.06878	-1	Clock_peak_403
cgiscf1	10104727	10105143	417	10104989	31	-1	5.25514	-1	Clock_peak_404
cgiscf1	10106162	10106497	336	10106363	30	-1	5.30428	-1	Clock_peak_405
cgiscf1	10110496	10110812	317	10110670	88	-1	7.278595	-1	Clock_peak_406
cgiscf1	10141762	10142231	470	10141877	35	-1	6.504045	-1	Clock_peak_407
cgiscf1	10148824	10149116	293	10148968	31.5	-1	5.07462	-1	Clock_peak_408
cgiscf1	10149541	10149838	298	10149659	33	-1	4.729155	-1	Clock_peak_409
cgiscf1	10154435	10155034	600	10154672	164.5	-1	28.83519	-1	Clock_peak_410
cgiscf1	10174865	10175084	220	10174964	20	-1	4.22404	-1	Clock_peak_411
cgiscf1	10187356	10187684	329	10187522	46	-1	9.610525	-1	Clock_peak_412
cgiscf1	10203989	10204229	241	10204107	66.5	-1	9.16038	-1	Clock_peak_413
cgiscf1	10205536	10205815	280	10205713	25	-1	2.82418	-1	Clock_peak_414
cgiscf1	10206273	10206834	562	10206716	96.5	-1	7.85851	-1	Clock_peak_415
cgiscf1	10222494	10222954	461	10222715	24.5	-1	3.894935	-1	Clock_peak_416
cgiscf1	10223259	10223526	268	10223381	37	-1	5.12439	-1	Clock_peak_417
cgiscf1	10225792	10225993	202	10225896	71.5	-1	3.501865	-1	Clock_peak_418
cgiscf1	10236717	10236913	197	10236829	88.5	-1	6.585105	-1	Clock_peak_419
cgiscf1	10239773	10239990	218	10239869	27	-1	3.78028	-1	Clock_peak_420
cgiscf1	10241835	10242064	230	10241955	31.5	-1	6.48079	-1	Clock_peak_421
cgiscf1	10281981	10282926	946	10282238	23.3333333333333	-1	4.94049333333333	-1	Clock_peak_422
cgiscf1	10285120	10285408	289	10285277	61.5	-1	6.697075	-1	Clock_peak_423
cgiscf1	10295665	10295950	286	10295764	22.5	-1	4.69556	-1	Clock_peak_424
cgiscf1	10305022	10305313	292	10305157	34	-1	4.815235	-1	Clock_peak_425
cgiscf1	10320286	10320487	202	10320365	40	-1	4.1818	-1	Clock_peak_426
cgiscf1	10323951	10324162	212	10324027	42	-1	3.7797	-1	Clock_peak_427
cgiscf1	10334916	10335214	299	10335058	79	-1	7.10905	-1	Clock_peak_428
cgiscf1	10343204	10343723	520	10343608	37	-1	5.660985	-1	Clock_peak_429
cgiscf1	10346761	10346981	221	10346824	17.5	-1	3.628665	-1	Clock_peak_430
cgiscf1	10348478	10349128	651	10348893	64	-1	9.08702	-1	Clock_peak_431
cgiscf1	10356579	10356894	316	10356712	64.5	-1	13.260655	-1	Clock_peak_432
cgiscf1	10398775	10399430	656	10399310	90	-1	5.64251	-1	Clock_peak_433
cgiscf1	10446582	10446812	231	10446695	52	-1	4.68879	-1	Clock_peak_434
cgiscf1	10449396	10449684	289	10449539	25	-1	4.49114	-1	Clock_peak_435
cgiscf1	10463485	10463725	241	10463601	66.5	-1	9.042355	-1	Clock_peak_436
cgiscf1	10532462	10532676	215	10532576	24.5	-1	5.175165	-1	Clock_peak_437
cgiscf1	10592965	10593159	195	10593035	24.5	-1	4.34652	-1	Clock_peak_438
cgiscf1	10726482	10726694	213	10726569	23	-1	4.862995	-1	Clock_peak_439
cgiscf1	10752811	10753110	300	10752948	22.5	-1	4.76869	-1	Clock_peak_440
cgiscf1	10829260	10829522	263	10829383	24.5	-1	5.175165	-1	Clock_peak_441
cgiscf1	10848692	10849063	372	10848959	90.5	-1	6.28961	-1	Clock_peak_442
cgiscf1	10849936	10850161	226	10850039	68	-1	4.01537	-1	Clock_peak_443
cgiscf1	10850434	10850888	455	10850626	144	-1	12.71685	-1	Clock_peak_444
cgiscf1	10851715	10853199	1485	10852193	182	-1	9.398535	-1	Clock_peak_445
cgiscf1	10864509	10865016	508	10864701	44.5	-1	2.721115	-1	Clock_peak_446
cgiscf1	11038885	11039261	377	11039073	19	-1	4.064685	-1	Clock_peak_447
cgiscf1	11213257	11213515	259	11213427	18	-1	3.81757	-1	Clock_peak_448
cgiscf1	11256028	11256288	261	11256152	27.5	-1	4.01724	-1	Clock_peak_449
cgiscf1	11257197	11257433	237	11257307	28.5	-1	5.22411	-1	Clock_peak_450
cgiscf1	11260540	11260784	245	11260650	16.5	-1	3.62242	-1	Clock_peak_451
cgiscf1	11268936	11269329	394	11269030	19	-1	4.020805	-1	Clock_peak_452
cgiscf1	11397653	11397867	215	11397743	29	-1	4.37637	-1	Clock_peak_453
cgiscf1	11420355	11420660	306	11420502	36.5	-1	7.395375	-1	Clock_peak_454
cgiscf1	11423128	11423365	238	11423265	30.5	-1	6.15951	-1	Clock_peak_455
cgiscf1	11424514	11424733	220	11424643	33.5	-1	6.177105	-1	Clock_peak_456
cgiscf1	11434403	11434765	363	11434626	45	-1	4.005065	-1	Clock_peak_457
cgiscf1	11437941	11438462	522	11438294	163	-1	14.647865	-1	Clock_peak_458
cgiscf1	11447167	11447383	217	11447271	52	-1	3.649365	-1	Clock_peak_459
cgiscf1	11469016	11469270	255	11469118	19.5	-1	4.20287	-1	Clock_peak_460
cgiscf1	11476897	11477136	240	11477061	28	-1	3.928205	-1	Clock_peak_461
cgiscf1	11537656	11538079	424	11537913	128	-1	6.28912	-1	Clock_peak_462
cgiscf1	11541045	11541244	200	11541145	93	-1	3.923835	-1	Clock_peak_463
cgiscf1	11638447	11638683	237	11638562	25	-1	5.210955	-1	Clock_peak_464
cgiscf1	11644853	11645334	482	11644980	54	-1	6.945765	-1	Clock_peak_465
cgiscf1	11646739	11646932	194	11646833	36	-1	7.50504	-1	Clock_peak_466
cgiscf1	11742533	11743402	870	11743177	43	-1	4.61423	-1	Clock_peak_467
cgiscf1	11777957	11778348	392	11778153	73	-1	6.66138	-1	Clock_peak_468
cgiscf1	11793280	11793592	313	11793460	34.5	-1	4.458925	-1	Clock_peak_469
cgiscf1	11795924	11796666	743	11796400	83	-1	7.11265	-1	Clock_peak_470
cgiscf1	11800325	11800570	246	11800445	24.5	-1	4.491805	-1	Clock_peak_471
cgiscf1	11804621	11805200	580	11804793	90	-1	6.99862	-1	Clock_peak_472
cgiscf1	11809449	11809725	277	11809601	28	-1	5.263315	-1	Clock_peak_473
cgiscf1	11824374	11824666	293	11824525	37.5	-1	4.12067	-1	Clock_peak_474
cgiscf1	11826565	11826798	234	11826691	23	-1	2.786665	-1	Clock_peak_475
cgiscf1	11831778	11832031	254	11831914	29.5	-1	4.62166	-1	Clock_peak_476
cgiscf1	11912348	11912653	306	11912498	75	-1	6.249865	-1	Clock_peak_477
cgiscf1	11920865	11921119	255	11921013	40.5	-1	6.568955	-1	Clock_peak_478
cgiscf1	11937727	11938114	388	11937998	16	-1	3.440355	-1	Clock_peak_479
cgiscf1	11955502	11955738	237	11955609	44.5	-1	7.799885	-1	Clock_peak_480
cgiscf1	11956054	11956451	398	11956282	25.5	-1	4.796225	-1	Clock_peak_481
cgiscf1	12098101	12098328	228	12098190	41.5	-1	8.54238	-1	Clock_peak_482
cgiscf1	12099483	12099687	205	12099594	41	-1	8.32172	-1	Clock_peak_483
cgiscf1	12100130	12100435	306	12100309	42	-1	3.54318	-1	Clock_peak_484
cgiscf1	12101843	12102065	223	12101967	31	-1	5.289375	-1	Clock_peak_485
cgiscf1	12134450	12134747	298	12134598	90.5	-1	9.597065	-1	Clock_peak_486
cgiscf1	12147799	12148375	577	12147903	68	-1	7.367105	-1	Clock_peak_487
cgiscf1	12178800	12178992	193	12178883	34	-1	4.631155	-1	Clock_peak_488
cgiscf1	12187781	12188028	248	12187907	83	-1	5.207275	-1	Clock_peak_489
cgiscf1	12191072	12191496	425	12191152	39	-1	4.65919	-1	Clock_peak_490
cgiscf1	12222696	12222972	277	12222824	33	-1	4.58778	-1	Clock_peak_491
cgiscf1	12244044	12244430	387	12244193	103	-1	11.20604	-1	Clock_peak_492
cgiscf1	12353389	12353640	252	12353475	46.5	-1	4.46298	-1	Clock_peak_493
cgiscf1	12370648	12371061	414	12370720	24	-1	4.34775	-1	Clock_peak_494
cgiscf1	12386391	12386611	221	12386513	39	-1	4.078145	-1	Clock_peak_495
cgiscf1	12405373	12405680	308	12405515	49	-1	4.560055	-1	Clock_peak_496
cgiscf1	12410321	12410508	188	12410423	54.5	-1	4.743675	-1	Clock_peak_497
cgiscf1	12425851	12426106	256	12425986	46.5	-1	5.561535	-1	Clock_peak_498
cgiscf1	12456029	12456340	312	12456208	27	-1	5.454205	-1	Clock_peak_499
cgiscf1	12515387	12515639	253	12515516	18.5	-1	3.98501	-1	Clock_peak_500
cgiscf1	12556451	12556785	335	12556607	67.5	-1	9.237345	-1	Clock_peak_501
cgiscf1	12565834	12566408	575	12566068	38	-1	4.3102	-1	Clock_peak_502
cgiscf1	12578007	12578215	209	12578108	77	-1	6.53053	-1	Clock_peak_503
cgiscf1	12579307	12579664	358	12579442	48	-1	5.46408	-1	Clock_peak_504
cgiscf1	12590827	12591105	279	12590956	48.5	-1	4.15516	-1	Clock_peak_505
cgiscf1	12596505	12596829	325	12596624	57	-1	5.348	-1	Clock_peak_506
cgiscf1	12611711	12611935	225	12611815	50	-1	6.27933	-1	Clock_peak_507
cgiscf1	12617968	12618650	683	12618528	53	-1	4.193855	-1	Clock_peak_508
cgiscf1	12620799	12621095	297	12620940	62.5	-1	7.126895	-1	Clock_peak_509
cgiscf1	12621728	12621968	241	12621867	46.5	-1	5.506375	-1	Clock_peak_510
cgiscf1	12655364	12655603	240	12655450	47.5	-1	3.407935	-1	Clock_peak_511
cgiscf1	12656255	12656671	417	12656435	45	-1	3.73271	-1	Clock_peak_512
cgiscf1	12657862	12658305	444	12658135	100.5	-1	16.53168	-1	Clock_peak_513
cgiscf1	12689229	12689560	332	12689362	69.5	-1	14.218315	-1	Clock_peak_514
cgiscf1	12715761	12715994	234	12715860	45.5	-1	8.23405	-1	Clock_peak_515
cgiscf1	12736195	12736428	234	12736295	48	-1	7.04516	-1	Clock_peak_516
cgiscf1	12764282	12764693	412	12764506	47	-1	4.55315	-1	Clock_peak_517
cgiscf1	12775641	12776149	509	12775767	74.5	-1	9.18764	-1	Clock_peak_518
cgiscf1	12776559	12777211	653	12776718	24.5	-1	4.80879	-1	Clock_peak_519
cgiscf1	12784579	12785008	430	12784710	36.5	-1	4.026155	-1	Clock_peak_520
cgiscf1	12787287	12787648	362	12787559	69.5	-1	10.436	-1	Clock_peak_521
cgiscf1	12800885	12801494	610	12801043	50	-1	7.56348	-1	Clock_peak_522
cgiscf1	12808478	12808721	244	12808595	37	-1	5.99788	-1	Clock_peak_523
cgiscf1	12845114	12845323	210	12845224	23.5	-1	4.624265	-1	Clock_peak_524
cgiscf1	12849646	12849872	227	12849727	38.5	-1	6.37801	-1	Clock_peak_525
cgiscf1	12850704	12850948	245	12850800	32.5	-1	5.144085	-1	Clock_peak_526
cgiscf1	12852817	12853169	353	12852966	52.5	-1	6.741785	-1	Clock_peak_527
cgiscf1	12881760	12882006	247	12881886	118	-1	13.656565	-1	Clock_peak_528
cgiscf1	12882990	12883248	259	12883129	76.5	-1	5.30278	-1	Clock_peak_529
cgiscf1	12917088	12917301	214	12917180	29	-1	5.89919	-1	Clock_peak_530
cgiscf1	12920262	12920646	385	12920464	97	-1	13.700675	-1	Clock_peak_531
cgiscf1	12984660	12984899	240	12984773	29	-1	4.21294	-1	Clock_peak_532
cgiscf1	13049689	13049940	252	13049801	21	-1	4.48578	-1	Clock_peak_533
cgiscf1	13217519	13217764	246	13217623	56.5	-1	5.688565	-1	Clock_peak_534
cgiscf1	13273758	13274097	340	13273919	85.5	-1	5.06122	-1	Clock_peak_535
cgiscf1	13318233	13318589	357	13318441	39	-1	5.83754	-1	Clock_peak_536
cgiscf1	13374310	13374893	584	13374721	67	-1	2.92561	-1	Clock_peak_537
cgiscf1	13472243	13472496	254	13472380	53.5	-1	11.039705	-1	Clock_peak_538
cgiscf1	13479006	13479549	544	13479429	37.5	-1	7.773325	-1	Clock_peak_539
cgiscf1	13508365	13508632	268	13508485	47.5	-1	7.69645	-1	Clock_peak_540
cgiscf1	13523661	13524040	380	13523811	205	-1	7.965825	-1	Clock_peak_541
cgiscf1	13525846	13526042	197	13525963	79.5	-1	2.41574	-1	Clock_peak_542
cgiscf1	13526738	13527068	331	13526957	205.5	-1	4.726205	-1	Clock_peak_543
cgiscf1	13564463	13564841	379	13564661	35	-1	7.22867	-1	Clock_peak_544
cgiscf1	13576842	13577495	654	13577106	123	-1	24.996275	-1	Clock_peak_545
cgiscf1	13612328	13612554	227	13612453	34	-1	7.127825	-1	Clock_peak_546
cgiscf1	13648487	13648748	262	13648612	31	-1	6.459615	-1	Clock_peak_547
cgiscf1	13649862	13650136	275	13650003	28	-1	4.057845	-1	Clock_peak_548
cgiscf1	13658023	13658555	533	13658298	80.5	-1	10.74333	-1	Clock_peak_549
cgiscf1	13658853	13659148	296	13659053	101.5	-1	8.677775	-1	Clock_peak_550
cgiscf1	13663128	13663417	290	13663261	85.5	-1	7.33777	-1	Clock_peak_551
cgiscf1	13664340	13664730	391	13664548	93.5	-1	9.34367	-1	Clock_peak_552
cgiscf1	13665491	13666097	607	13665667	193	-1	13.00362	-1	Clock_peak_553
cgiscf1	13670132	13670365	234	13670261	63.5	-1	7.66468	-1	Clock_peak_554
cgiscf1	13671233	13671477	245	13671355	54.5	-1	7.641565	-1	Clock_peak_555
cgiscf1	13678561	13679315	755	13678874	25.5	-1	2.8478	-1	Clock_peak_556
cgiscf1	13761577	13762465	889	13762311	62.5	-1	12.854185	-1	Clock_peak_557
cgiscf1	13811682	13812004	323	13811925	27.5	-1	2.62983	-1	Clock_peak_558
cgiscf1	13824734	13824971	238	13824875	26.5	-1	3.13346	-1	Clock_peak_559
cgiscf1	13835362	13835569	208	13835461	35	-1	4.94779	-1	Clock_peak_560
cgiscf1	13838391	13838630	240	13838478	19	-1	4.064685	-1	Clock_peak_561
cgiscf1	13843083	13843739	657	13843261	33	-1	5.82048	-1	Clock_peak_562
cgiscf1	13856840	13857103	264	13856976	28	-1	5.82066	-1	Clock_peak_563
cgiscf1	13863305	13863742	438	13863591	59.5	-1	6.297255	-1	Clock_peak_564
cgiscf1	13868674	13869063	390	13868813	91.5	-1	10.53025	-1	Clock_peak_565
cgiscf1	13871229	13871562	334	13871356	73	-1	9.37431	-1	Clock_peak_566
cgiscf1	13874013	13874303	291	13874167	53.5	-1	7.988745	-1	Clock_peak_567
cgiscf1	14069844	14070043	200	14069937	56.5	-1	4.93932	-1	Clock_peak_568
cgiscf1	14111607	14112037	431	14111932	40.5	-1	5.873665	-1	Clock_peak_569
cgiscf1	14129868	14130473	606	14130378	45.5	-1	9.282185	-1	Clock_peak_570
cgiscf1	14135206	14135615	410	14135420	52	-1	3.785445	-1	Clock_peak_571
cgiscf1	14141139	14141908	770	14141746	121	-1	13.84002	-1	Clock_peak_572
cgiscf1	14399139	14399505	367	14399245	39	-1	3.86922	-1	Clock_peak_573
cgiscf1	14432039	14432385	347	14432285	53.5	-1	6.63803	-1	Clock_peak_574
cgiscf1	14539158	14539597	440	14539260	42	-1	7.437305	-1	Clock_peak_575
cgiscf1	14548836	14549566	731	14548991	48	-1	4.81593	-1	Clock_peak_576
cgiscf1	14581941	14582283	343	14582082	82	-1	4.194615	-1	Clock_peak_577
cgiscf1	14582881	14583173	293	14583028	102	-1	9.28334	-1	Clock_peak_578
cgiscf1	14584813	14585423	611	14585059	361.5	-1	14.345015	-1	Clock_peak_579
cgiscf1	14588785	14589063	279	14588908	72.5	-1	4.02294	-1	Clock_peak_580
cgiscf1	14610850	14611102	253	14610970	34	-1	6.842225	-1	Clock_peak_581
cgiscf1	14618746	14619050	305	14618895	68.5	-1	7.50707	-1	Clock_peak_582
cgiscf1	14635744	14635987	244	14635895	42	-1	3.66854	-1	Clock_peak_583
cgiscf1	14646326	14646872	547	14646636	49.5	-1	5.83612	-1	Clock_peak_584
cgiscf1	14647263	14647667	405	14647534	40	-1	4.52122	-1	Clock_peak_585
cgiscf1	14653204	14653718	515	14653385	97	-1	9.222195	-1	Clock_peak_586
cgiscf1	14665379	14665621	243	14665493	41	-1	4.62386	-1	Clock_peak_587
cgiscf1	14672974	14673239	266	14673105	61	-1	5.568885	-1	Clock_peak_588
cgiscf1	14681528	14681884	357	14681618	29	-1	5.15493	-1	Clock_peak_589
cgiscf1	14686512	14686967	456	14686856	49.5	-1	5.531065	-1	Clock_peak_590
cgiscf1	14692901	14693135	235	14693001	28	-1	4.55114	-1	Clock_peak_591
cgiscf1	14706235	14706506	272	14706370	53.5	-1	5.358405	-1	Clock_peak_592
cgiscf1	14709561	14709787	227	14709651	21.5	-1	4.60934	-1	Clock_peak_593
cgiscf1	14715475	14716076	602	14715890	35.5	-1	6.95995	-1	Clock_peak_594
cgiscf1	14718246	14718735	490	14718564	73.5	-1	14.442585	-1	Clock_peak_595
cgiscf1	14721439	14721747	309	14721589	46	-1	7.24462	-1	Clock_peak_596
cgiscf1	14726003	14726270	268	14726094	27.5	-1	5.77024	-1	Clock_peak_597
cgiscf1	14731012	14731556	545	14731306	31.5	-1	5.857805	-1	Clock_peak_598
cgiscf1	14734094	14734304	211	14734190	19.5	-1	4.07087	-1	Clock_peak_599
cgiscf1	14743482	14743676	195	14743610	25.5	-1	3.312645	-1	Clock_peak_600
cgiscf1	14785279	14785804	526	14785664	79	-1	6.575345	-1	Clock_peak_601
cgiscf1	14788851	14789332	482	14789245	43.5	-1	4.739245	-1	Clock_peak_602
cgiscf1	14796005	14796375	371	14796092	23	-1	2.69611	-1	Clock_peak_603
cgiscf1	15051408	15051712	305	15051539	38.5	-1	6.413785	-1	Clock_peak_604
cgiscf1	15068685	15069330	646	15068811	46	-1	7.12885	-1	Clock_peak_605
cgiscf1	15120251	15120590	340	15120432	43.5	-1	5.74069	-1	Clock_peak_606
cgiscf1	15129239	15129654	416	15129376	31	-1	4.20246	-1	Clock_peak_607
cgiscf1	15138477	15138855	379	15138722	89	-1	11.89505	-1	Clock_peak_608
cgiscf1	15141089	15141468	380	15141242	86.5	-1	7.465085	-1	Clock_peak_609
cgiscf1	15151006	15151259	254	15151148	60.5	-1	5.782395	-1	Clock_peak_610
cgiscf1	15162086	15162385	300	15162264	85	-1	10.812155	-1	Clock_peak_611
cgiscf1	15163272	15163713	442	15163412	60.5	-1	8.909245	-1	Clock_peak_612
cgiscf1	15165077	15165379	303	15165227	32.5	-1	5.3506	-1	Clock_peak_613
cgiscf1	15169334	15169621	288	15169475	93	-1	11.28985	-1	Clock_peak_614
cgiscf1	15173120	15173373	254	15173256	47	-1	3.776345	-1	Clock_peak_615
cgiscf1	15175295	15175530	236	15175438	53	-1	6.042265	-1	Clock_peak_616
cgiscf1	15197630	15197916	287	15197792	138.5	-1	10.132725	-1	Clock_peak_617
cgiscf1	15203349	15203699	351	15203618	45	-1	4.5477	-1	Clock_peak_618
cgiscf1	15204055	15204269	215	15204166	51	-1	4.754495	-1	Clock_peak_619
cgiscf1	15219640	15219921	282	15219767	62	-1	4.587455	-1	Clock_peak_620
cgiscf1	15225556	15226116	561	15225958	80	-1	9.924225	-1	Clock_peak_621
cgiscf1	15228119	15228553	435	15228385	162	-1	11.522845	-1	Clock_peak_622
cgiscf1	15231909	15232901	993	15232503	67	-1	3.79114	-1	Clock_peak_623
cgiscf1	15241064	15241815	752	15241566	98.5	-1	4.453195	-1	Clock_peak_624
cgiscf1	15243967	15244468	502	15244366	100	-1	6.531555	-1	Clock_peak_625
cgiscf1	15245350	15245720	371	15245642	37	-1	2.918845	-1	Clock_peak_626
cgiscf1	15286347	15286578	232	15286472	37.5	-1	3.33471	-1	Clock_peak_627
cgiscf1	15287170	15287544	375	15287343	76	-1	8.49303	-1	Clock_peak_628
cgiscf1	15300130	15300707	578	15300534	172.5	-1	8.209075	-1	Clock_peak_629
cgiscf1	15303770	15304213	444	15303960	57	-1	3.56783	-1	Clock_peak_630
cgiscf1	15337479	15337683	205	15337544	37.5	-1	3.14334	-1	Clock_peak_631
cgiscf1	15347614	15348028	415	15347722	43.5	-1	9.051245	-1	Clock_peak_632
cgiscf1	15355022	15355333	312	15355188	59	-1	11.40763	-1	Clock_peak_633
cgiscf1	15360560	15360911	352	15360830	37	-1	4.365655	-1	Clock_peak_634
cgiscf1	15379898	15380436	539	15380000	108.5	-1	11.497345	-1	Clock_peak_635
cgiscf1	15390665	15391189	525	15391028	52	-1	5.15226	-1	Clock_peak_636
cgiscf1	15391764	15391991	228	15391838	35	-1	2.30084	-1	Clock_peak_637
cgiscf1	15418737	15418948	212	15418848	21	-1	4.471155	-1	Clock_peak_638
cgiscf1	15437950	15438198	249	15438065	39	-1	7.64714	-1	Clock_peak_639
cgiscf1	15458613	15458904	292	15458802	35	-1	5.308925	-1	Clock_peak_640
cgiscf1	15461553	15461844	292	15461692	46.5	-1	6.425285	-1	Clock_peak_641
cgiscf1	15467048	15467478	431	15467365	50	-1	3.52529	-1	Clock_peak_642
cgiscf1	15468508	15468741	234	15468664	29.5	-1	3.85274	-1	Clock_peak_643
cgiscf1	15475847	15476206	360	15475958	39.5	-1	6.06087	-1	Clock_peak_644
cgiscf1	15494004	15494220	217	15494108	64	-1	11.75038	-1	Clock_peak_645
cgiscf1	15503088	15503358	271	15503228	24.5	-1	5.0874	-1	Clock_peak_646
cgiscf1	15505346	15506153	808	15505676	40.5	-1	6.363515	-1	Clock_peak_647
cgiscf1	15513393	15513698	306	15513599	71.5	-1	5.67822	-1	Clock_peak_648
cgiscf1	15574981	15575217	237	15575101	27	-1	5.199385	-1	Clock_peak_649
cgiscf1	15631987	15632337	351	15632226	77.5	-1	7.95591	-1	Clock_peak_650
cgiscf1	15640931	15641376	446	15641047	67	-1	5.484735	-1	Clock_peak_651
cgiscf1	15641589	15641878	290	15641768	45	-1	3.91693	-1	Clock_peak_652
cgiscf1	15642825	15643258	434	15642943	40	-1	3.37002	-1	Clock_peak_653
cgiscf1	15646784	15647063	280	15646892	28.5	-1	2.357615	-1	Clock_peak_654
cgiscf1	15651137	15651397	261	15651290	39.5	-1	5.11394	-1	Clock_peak_655
cgiscf1	15659245	15659468	224	15659380	42.5	-1	6.897545	-1	Clock_peak_656
cgiscf1	15660893	15661370	478	15661024	23.5	-1	4.94267	-1	Clock_peak_657
cgiscf1	15677502	15677697	196	15677612	36.5	-1	3.6976	-1	Clock_peak_658
cgiscf1	15681014	15681249	236	15681124	34	-1	5.35107	-1	Clock_peak_659
cgiscf1	15687316	15687579	264	15687440	64	-1	13.29799	-1	Clock_peak_660
cgiscf1	15694787	15695224	438	15694953	47	-1	8.889125	-1	Clock_peak_661
cgiscf1	15724121	15724402	282	15724262	58	-1	6.792035	-1	Clock_peak_662
cgiscf1	15786730	15787458	729	15786930	85	-1	8.082145	-1	Clock_peak_663
cgiscf1	15795862	15796219	358	15795998	127	-1	10.40594	-1	Clock_peak_664
cgiscf1	15798565	15798901	337	15798800	42.5	-1	5.58972	-1	Clock_peak_665
cgiscf1	15800290	15800697	408	15800491	207.5	-1	24.82442	-1	Clock_peak_666
cgiscf1	15804940	15805170	231	15805066	31.5	-1	3.59436	-1	Clock_peak_667
cgiscf1	15806178	15806421	244	15806309	73.5	-1	7.22909	-1	Clock_peak_668
cgiscf1	15814300	15814788	489	15814447	55	-1	6.784295	-1	Clock_peak_669
cgiscf1	15837563	15838285	723	15837753	50	-1	6.437635	-1	Clock_peak_670
cgiscf1	15858390	15858680	291	15858524	86.5	-1	6.10502	-1	Clock_peak_671
cgiscf1	15861968	15862248	281	15862107	25.5	-1	4.65364	-1	Clock_peak_672
cgiscf1	15863585	15863789	205	15863674	50	-1	9.920235	-1	Clock_peak_673
cgiscf1	15868132	15868454	323	15868311	23.5	-1	2.8211	-1	Clock_peak_674
cgiscf1	15893383	15894078	696	15893927	64	-1	4.06379	-1	Clock_peak_675
cgiscf1	15903776	15904237	462	15904062	163.5	-1	24.849725	-1	Clock_peak_676
cgiscf1	15908168	15908669	502	15908438	29.5	-1	3.53089	-1	Clock_peak_677
cgiscf1	15915148	15915586	439	15915313	83	-1	6.45002	-1	Clock_peak_678
cgiscf1	15917676	15918033	358	15917840	45.5	-1	5.498225	-1	Clock_peak_679
cgiscf1	15918434	15918814	381	15918635	192.5	-1	20.837745	-1	Clock_peak_680
cgiscf1	15919344	15919809	466	15919584	29.5	-1	3.937975	-1	Clock_peak_681
cgiscf1	15922064	15922562	499	15922231	62	-1	6.64685	-1	Clock_peak_682
cgiscf1	15962463	15963060	598	15962815	38.5	-1	7.80066	-1	Clock_peak_683
cgiscf1	16118270	16118556	287	16118416	23.5	-1	5.001185	-1	Clock_peak_684
cgiscf1	16125363	16125693	331	16125492	45	-1	7.842255	-1	Clock_peak_685
cgiscf1	16137898	16138204	307	16138067	69.5	-1	9.446355	-1	Clock_peak_686
cgiscf1	16183855	16184054	200	16183982	15.5	-1	3.331425	-1	Clock_peak_687
cgiscf1	16189096	16189391	296	16189230	104.5	-1	8.992895	-1	Clock_peak_688
cgiscf1	16190548	16190867	320	16190722	67.5	-1	5.51785	-1	Clock_peak_689
cgiscf1	16193498	16193862	365	16193688	36	-1	5.577165	-1	Clock_peak_690
cgiscf1	16207621	16207903	283	16207749	49.5	-1	5.52237	-1	Clock_peak_691
cgiscf1	16216147	16216435	289	16216290	56	-1	4.104725	-1	Clock_peak_692
cgiscf1	16216725	16216982	258	16216836	50.5	-1	5.804655	-1	Clock_peak_693
cgiscf1	16236798	16237268	471	16236896	38.5	-1	4.05857	-1	Clock_peak_694
cgiscf1	16238625	16239332	708	16239113	64.5	-1	6.34809	-1	Clock_peak_695
cgiscf1	16245315	16246002	688	16245618	71.5	-1	4.84154	-1	Clock_peak_696
cgiscf1	16256886	16257209	324	16257008	69.5	-1	7.615865	-1	Clock_peak_697
cgiscf1	16257529	16258161	633	16257927	104	-1	9.376375	-1	Clock_peak_698
cgiscf1	16266172	16266625	454	16266389	100.5	-1	11.611665	-1	Clock_peak_699
cgiscf1	16269267	16269590	324	16269392	103.5	-1	11.09681	-1	Clock_peak_700
cgiscf1	16275052	16275256	205	16275178	96	-1	7.12563	-1	Clock_peak_701
cgiscf1	16279641	16280050	410	16279801	26.5	-1	2.97775	-1	Clock_peak_702
cgiscf1	16288222	16288613	392	16288346	25.5	-1	4.504275	-1	Clock_peak_703
cgiscf1	16302446	16302687	242	16302594	47	-1	3.390005	-1	Clock_peak_704
cgiscf1	16304724	16304940	217	16304861	34	-1	3.68815	-1	Clock_peak_705
cgiscf1	16305394	16305896	503	16305729	100.5	-1	9.10298	-1	Clock_peak_706
cgiscf1	16309135	16309336	202	16309235	62.5	-1	4.21049	-1	Clock_peak_707
cgiscf1	16312315	16312584	270	16312463	53.5	-1	5.088685	-1	Clock_peak_708
cgiscf1	16315173	16315393	221	16315293	59	-1	6.59034	-1	Clock_peak_709
cgiscf1	16315856	16316256	401	16315973	56.5	-1	4.714265	-1	Clock_peak_710
cgiscf1	16317776	16318064	289	16317889	24.5	-1	3.716815	-1	Clock_peak_711
cgiscf1	16328232	16328459	228	16328299	57.5	-1	6.12837	-1	Clock_peak_712
cgiscf1	16335459	16336390	932	16335752	145	-1	8.46419	-1	Clock_peak_713
cgiscf1	16337566	16337853	288	16337699	79	-1	7.075445	-1	Clock_peak_714
cgiscf1	16343272	16343978	707	16343706	27.5	-1	3.210865	-1	Clock_peak_715
cgiscf1	16347911	16348195	285	16348030	53.5	-1	6.63307	-1	Clock_peak_716
cgiscf1	16356018	16356365	348	16356216	73	-1	7.008995	-1	Clock_peak_717
cgiscf1	16357193	16357450	258	16357313	79	-1	7.460855	-1	Clock_peak_718
cgiscf1	16359863	16360516	654	16360052	59.5	-1	4.894125	-1	Clock_peak_719
cgiscf1	16372967	16373268	302	16373124	187	-1	15.9014	-1	Clock_peak_720
cgiscf1	16376966	16378039	1074	16377237	36.5	-1	5.21201	-1	Clock_peak_721
cgiscf1	16386390	16386613	224	16386512	54.5	-1	8.28117	-1	Clock_peak_722
cgiscf1	16387746	16388024	279	16387889	112.5	-1	16.752005	-1	Clock_peak_723
cgiscf1	16391103	16391615	513	16391358	36.5	-1	2.984085	-1	Clock_peak_724
cgiscf1	16392209	16392717	509	16392432	171.5	-1	13.25159	-1	Clock_peak_725
cgiscf1	16408090	16408523	434	16408296	33	-1	3.996365	-1	Clock_peak_726
cgiscf1	16411436	16411703	268	16411564	75	-1	9.434295	-1	Clock_peak_727
cgiscf1	16413516	16414165	650	16413823	58	-1	4.67096	-1	Clock_peak_728
cgiscf1	16418937	16419329	393	16419189	40.5	-1	3.225565	-1	Clock_peak_729
cgiscf1	16419653	16420191	539	16420024	204.5	-1	20.80097	-1	Clock_peak_730
cgiscf1	16432745	16433202	458	16433103	80.5	-1	7.289725	-1	Clock_peak_731
cgiscf1	16443567	16443953	387	16443793	36.5	-1	4.6242	-1	Clock_peak_732
cgiscf1	16451817	16452156	340	16452015	90	-1	10.61335	-1	Clock_peak_733
cgiscf1	16458690	16458901	212	16458803	34	-1	4.139095	-1	Clock_peak_734
cgiscf1	16467082	16467664	583	16467242	58	-1	4.80644	-1	Clock_peak_735
cgiscf1	16468949	16469168	220	16469059	64.5	-1	6.39364	-1	Clock_peak_736
cgiscf1	16471144	16471370	227	16471227	22.5	-1	2.47426	-1	Clock_peak_737
cgiscf1	16477962	16478557	596	16478067	41	-1	5.781165	-1	Clock_peak_738
cgiscf1	16479879	16480527	649	16480309	65	-1	7.341985	-1	Clock_peak_739
cgiscf1	16486637	16486997	361	16486793	51	-1	4.26461	-1	Clock_peak_740
cgiscf1	16487275	16487532	258	16487391	48	-1	4.88582	-1	Clock_peak_741
cgiscf1	16542442	16542922	481	16542767	30.5	-1	6.321435	-1	Clock_peak_742
cgiscf1	16564944	16565716	773	16565107	28.5	-1	4.726135	-1	Clock_peak_743
cgiscf1	16575895	16576125	231	16575995	71	-1	9.044135	-1	Clock_peak_744
cgiscf1	16588006	16588241	236	16588119	43	-1	7.98127	-1	Clock_peak_745
cgiscf1	16592346	16592612	267	16592479	43	-1	4.6785	-1	Clock_peak_746
cgiscf1	16607134	16607476	343	16607325	48	-1	6.561465	-1	Clock_peak_747
cgiscf1	16608734	16608979	246	16608858	41.5	-1	4.211095	-1	Clock_peak_748
cgiscf1	16619317	16619538	222	16619436	39.5	-1	3.925275	-1	Clock_peak_749
cgiscf1	16623869	16624116	248	16624013	64.5	-1	4.939565	-1	Clock_peak_750
cgiscf1	16626606	16626895	290	16626762	25	-1	3.38633	-1	Clock_peak_751
cgiscf1	16629642	16630116	475	16629766	49.5	-1	7.57214	-1	Clock_peak_752
cgiscf1	16631673	16632235	563	16631873	84	-1	11.151965	-1	Clock_peak_753
cgiscf1	16637979	16638364	386	16638101	58.5	-1	4.855955	-1	Clock_peak_754
cgiscf1	16659856	16660201	346	16660040	47.5	-1	5.9461	-1	Clock_peak_755
cgiscf1	16665936	16666247	312	16666078	70	-1	6.93347	-1	Clock_peak_756
cgiscf1	16671304	16671555	252	16671450	71.5	-1	6.96196	-1	Clock_peak_757
cgiscf1	16675822	16676140	319	16676046	43	-1	3.605955	-1	Clock_peak_758
cgiscf1	16676421	16676646	226	16676523	26.5	-1	4.64857	-1	Clock_peak_759
cgiscf1	16687674	16688020	347	16687841	15.5	-1	3.07415	-1	Clock_peak_760
cgiscf1	16722494	16722973	480	16722639	74.5	-1	6.564885	-1	Clock_peak_761
cgiscf1	16769843	16770040	198	16769953	18.5	-1	3.955755	-1	Clock_peak_762
cgiscf1	16774111	16774445	335	16774236	73.5	-1	7.793625	-1	Clock_peak_763
cgiscf1	16795339	16795583	245	16795479	24	-1	4.90344	-1	Clock_peak_764
cgiscf1	16796248	16796452	205	16796334	55.5	-1	3.069955	-1	Clock_peak_765
cgiscf1	16828163	16828517	355	16828293	111	-1	10.00289	-1	Clock_peak_766
cgiscf1	16829137	16829394	258	16829312	28	-1	5.83529	-1	Clock_peak_767
cgiscf1	16846616	16846865	250	16846743	29	-1	4.538725	-1	Clock_peak_768
cgiscf1	16856988	16857621	634	16857492	38	-1	7.750615	-1	Clock_peak_769
cgiscf1	16863369	16863562	194	16863482	28	-1	5.893795	-1	Clock_peak_770
cgiscf1	16865628	16865882	255	16865724	22	-1	4.65976	-1	Clock_peak_771
cgiscf1	16867470	16867951	482	16867707	38	-1	7.266525	-1	Clock_peak_772
cgiscf1	16920416	16920658	243	16920508	31.5	-1	6.55392	-1	Clock_peak_773
cgiscf1	16922354	16922676	323	16922572	22	-1	3.994155	-1	Clock_peak_774
cgiscf1	16933749	16934034	286	16933921	66	-1	13.48506	-1	Clock_peak_775
cgiscf1	16983206	16983511	306	16983340	83.5	-1	17.136735	-1	Clock_peak_776
cgiscf1	16990838	16991319	482	16991204	81.5	-1	7.38694	-1	Clock_peak_777
cgiscf1	16994225	16994542	318	16994360	61.5	-1	7.654585	-1	Clock_peak_778
cgiscf1	16995078	16995576	499	16995333	127	-1	8.327695	-1	Clock_peak_779
cgiscf1	17011647	17011922	276	17011777	27	-1	5.58817	-1	Clock_peak_780
cgiscf1	17029025	17029344	320	17029185	15	-1	3.13494	-1	Clock_peak_781
cgiscf1	17039517	17039751	235	17039608	86	-1	5.333395	-1	Clock_peak_782
cgiscf1	17042006	17042318	313	17042146	46	-1	5.719925	-1	Clock_peak_783
cgiscf1	17055756	17056058	303	17055894	62	-1	11.910305	-1	Clock_peak_784
cgiscf1	17076688	17076955	268	17076821	25.5	-1	4.25462	-1	Clock_peak_785
cgiscf1	17160444	17160824	381	17160699	38	-1	7.86763	-1	Clock_peak_786
cgiscf1	17167761	17168095	335	17167864	59.5	-1	6.33033	-1	Clock_peak_787
cgiscf1	17259804	17260084	281	17259947	112.5	-1	22.752615	-1	Clock_peak_788
cgiscf1	17269785	17270099	315	17269930	113	-1	7.14658	-1	Clock_peak_789
cgiscf1	17290685	17291194	510	17290986	228	-1	12.290805	-1	Clock_peak_790
cgiscf1	17296284	17296541	258	17296364	80	-1	3.83037	-1	Clock_peak_791
cgiscf1	17298788	17299761	974	17299505	91.5	-1	3.463015	-1	Clock_peak_792
cgiscf1	17302097	17302740	644	17302228	102	-1	7.620135	-1	Clock_peak_793
cgiscf1	17317118	17317345	228	17317253	26	-1	3.675745	-1	Clock_peak_794
cgiscf1	17317774	17318112	339	17317977	81	-1	8.981565	-1	Clock_peak_795
cgiscf1	17334546	17334766	221	17334669	46	-1	6.82345	-1	Clock_peak_796
cgiscf1	17342855	17343118	264	17343013	37	-1	2.98483	-1	Clock_peak_797
cgiscf1	17343326	17343650	325	17343474	54.5	-1	5.22396	-1	Clock_peak_798
cgiscf1	17352666	17353033	368	17352813	44.5	-1	5.67329	-1	Clock_peak_799
cgiscf1	17400128	17400387	260	17400241	53.5	-1	5.11126	-1	Clock_peak_800
cgiscf1	17413216	17413486	271	17413352	45.5	-1	2.976065	-1	Clock_peak_801
cgiscf1	17418844	17419270	427	17419123	59	-1	4.94717	-1	Clock_peak_802
cgiscf1	17425657	17425987	331	17425752	29.5	-1	3.85516	-1	Clock_peak_803
cgiscf1	17428532	17428870	339	17428713	30	-1	4.74457	-1	Clock_peak_804
cgiscf1	17431812	17432298	487	17431933	64.5	-1	10.47	-1	Clock_peak_805
cgiscf1	17433320	17433696	377	17433510	71	-1	8.55711	-1	Clock_peak_806
cgiscf1	17434746	17434956	211	17434857	35.5	-1	5.848455	-1	Clock_peak_807
cgiscf1	17435743	17435944	202	17435829	50.5	-1	4.74717	-1	Clock_peak_808
cgiscf1	17450357	17450595	239	17450460	37.5	-1	7.80258	-1	Clock_peak_809
cgiscf1	17455187	17455383	197	17455292	22	-1	4.496105	-1	Clock_peak_810
cgiscf1	17461593	17461845	253	17461721	18.5	-1	3.955755	-1	Clock_peak_811
cgiscf1	17464762	17465058	297	17464891	28	-1	4.07278	-1	Clock_peak_812
cgiscf1	17476424	17476644	221	17476517	76	-1	6.888235	-1	Clock_peak_813
cgiscf1	17476950	17477724	775	17477217	75	-1	8.9755	-1	Clock_peak_814
cgiscf1	17479257	17480544	1288	17480061	106	-1	7.419315	-1	Clock_peak_815
cgiscf1	17481239	17481474	236	17481369	34.5	-1	4.26268	-1	Clock_peak_816
cgiscf1	17492401	17492703	303	17492527	88	-1	6.596675	-1	Clock_peak_817
cgiscf1	17510954	17511203	250	17511084	66.5	-1	9.508375	-1	Clock_peak_818
cgiscf1	17514916	17515374	459	17515247	93	-1	17.329195	-1	Clock_peak_819
cgiscf1	17532205	17532415	211	17532308	30	-1	3.66069	-1	Clock_peak_820
cgiscf1	17534223	17534546	324	17534389	75.5	-1	6.774835	-1	Clock_peak_821
cgiscf1	17553901	17554268	368	17554066	39.5	-1	4.785485	-1	Clock_peak_822
cgiscf1	17555543	17556157	615	17555957	24	-1	4.10905666666667	-1	Clock_peak_823
cgiscf1	17560914	17561285	372	17561144	47	-1	7.2448	-1	Clock_peak_824
cgiscf1	17564802	17565101	300	17564954	51	-1	6.016105	-1	Clock_peak_825
cgiscf1	17570776	17571141	366	17570920	77	-1	8.64059	-1	Clock_peak_826
cgiscf1	17572384	17572627	244	17572507	43	-1	4.043035	-1	Clock_peak_827
cgiscf1	17590932	17591292	361	17591110	124.5	-1	9.39299	-1	Clock_peak_828
cgiscf1	17592516	17592915	400	17592729	80	-1	9.27674	-1	Clock_peak_829
cgiscf1	17644095	17644524	430	17644288	24	-1	2.84327	-1	Clock_peak_830
cgiscf1	17645410	17645707	298	17645543	43.5	-1	6.66116	-1	Clock_peak_831
cgiscf1	17646247	17646819	573	17646648	28	-1	3.578355	-1	Clock_peak_832
cgiscf1	17647131	17647392	262	17647282	47.5	-1	4.644225	-1	Clock_peak_833
cgiscf1	17647622	17647948	327	17647758	62	-1	5.377625	-1	Clock_peak_834
cgiscf1	17663210	17663446	237	17663336	57	-1	6.799515	-1	Clock_peak_835
cgiscf1	17852748	17853033	286	17852892	30	-1	6.241755	-1	Clock_peak_836
cgiscf1	17862255	17862556	302	17862382	40.5	-1	7.76641	-1	Clock_peak_837
cgiscf1	17871577	17871828	252	17871699	63	-1	9.52985	-1	Clock_peak_838
cgiscf1	17879523	17880008	486	17879886	50	-1	5.36897	-1	Clock_peak_839
cgiscf1	17884865	17885121	257	17884965	61.5	-1	6.35965	-1	Clock_peak_840
cgiscf1	17885883	17886092	210	17885999	34.5	-1	2.872795	-1	Clock_peak_841
cgiscf1	17892930	17893689	760	17893088	73	-1	9.19971	-1	Clock_peak_842
cgiscf1	17894637	17894834	198	17894724	50	-1	5.256555	-1	Clock_peak_843
cgiscf1	17901964	17902194	231	17902077	41.5	-1	3.15742	-1	Clock_peak_844
cgiscf1	17916996	17917329	334	17917182	47.5	-1	4.33351	-1	Clock_peak_845
cgiscf1	17936640	17936831	192	17936719	51.5	-1	6.71697	-1	Clock_peak_846
cgiscf1	17941683	17941993	311	17941830	58	-1	4.402425	-1	Clock_peak_847
cgiscf1	17944245	17944639	395	17944443	58	-1	4.326185	-1	Clock_peak_848
cgiscf1	17949548	17949838	291	17949691	162.5	-1	12.33769	-1	Clock_peak_849
cgiscf1	17950675	17950865	191	17950782	50	-1	3.017805	-1	Clock_peak_850
cgiscf1	17954794	17955094	301	17954945	63	-1	7.06236	-1	Clock_peak_851
cgiscf1	17960184	17960980	797	17960711	71	-1	6.82319666666667	-1	Clock_peak_852
cgiscf1	17963031	17963268	238	17963142	68	-1	4.66909	-1	Clock_peak_853
cgiscf1	17970699	17970930	232	17970789	22.5	-1	2.457725	-1	Clock_peak_854
cgiscf1	17975802	17976024	223	17975881	26	-1	5.458075	-1	Clock_peak_855
cgiscf1	17987416	17987673	258	17987563	39	-1	6.818805	-1	Clock_peak_856
cgiscf1	17987872	17988215	344	17988036	61.5	-1	6.54055	-1	Clock_peak_857
cgiscf1	18005577	18005888	312	18005774	37	-1	7.708275	-1	Clock_peak_858
cgiscf1	18027824	18028043	220	18027914	22	-1	4.6187	-1	Clock_peak_859
cgiscf1	18040978	18041171	194	18041027	34.5	-1	5.51442	-1	Clock_peak_860
cgiscf1	18045738	18046099	362	18045943	90.5	-1	6.97611	-1	Clock_peak_861
cgiscf1	18047709	18047914	206	18047794	54.5	-1	4.5873	-1	Clock_peak_862
cgiscf1	18053039	18053403	365	18053167	74.5	-1	6.977115	-1	Clock_peak_863
cgiscf1	18058185	18058465	281	18058323	97.5	-1	10.16194	-1	Clock_peak_864
cgiscf1	18063969	18064208	240	18064076	53	-1	5.256905	-1	Clock_peak_865
cgiscf1	18071223	18071642	420	18071460	64	-1	8.22803	-1	Clock_peak_866
cgiscf1	18079961	18080204	244	18080065	29	-1	4.19814	-1	Clock_peak_867
cgiscf1	18082461	18082705	245	18082589	37.5	-1	4.220795	-1	Clock_peak_868
cgiscf1	18097252	18097585	334	18097407	55.5	-1	5.525985	-1	Clock_peak_869
cgiscf1	18131002	18131286	285	18131114	77	-1	5.411225	-1	Clock_peak_870
cgiscf1	18136410	18136943	534	18136525	47.5	-1	8.42436	-1	Clock_peak_871
cgiscf1	18139468	18139877	410	18139659	55.5	-1	8.718395	-1	Clock_peak_872
cgiscf1	18140875	18141602	728	18141039	88	-1	8.71009	-1	Clock_peak_873
cgiscf1	18156857	18157064	208	18156956	29.5	-1	4.264205	-1	Clock_peak_874
cgiscf1	18179858	18180609	752	18179951	29	-1	3.824755	-1	Clock_peak_875
cgiscf1	18181525	18181755	231	18181628	39.5	-1	4.35777	-1	Clock_peak_876
cgiscf1	18204354	18204779	426	18204622	71.5	-1	5.46844	-1	Clock_peak_877
cgiscf1	18210675	18210974	300	18210867	48	-1	5.59366	-1	Clock_peak_878
cgiscf1	18226348	18226789	442	18226561	54.5	-1	4.65411	-1	Clock_peak_879
cgiscf1	18230159	18230375	217	18230266	52.5	-1	6.761185	-1	Clock_peak_880
cgiscf1	18267262	18267694	433	18267401	63.5	-1	6.25691	-1	Clock_peak_881
cgiscf1	18323002	18323402	401	18323101	46.5	-1	3.378985	-1	Clock_peak_882
cgiscf1	18324160	18324888	729	18324728	51.5	-1	4.967315	-1	Clock_peak_883
cgiscf1	18331708	18331995	288	18331862	96	-1	14.388875	-1	Clock_peak_884
cgiscf1	18332254	18332483	230	18332378	55.5	-1	6.766135	-1	Clock_peak_885
cgiscf1	18335504	18335775	272	18335661	25.5	-1	3.15225	-1	Clock_peak_886
cgiscf1	18350956	18351173	218	18351054	37	-1	4.45106	-1	Clock_peak_887
cgiscf1	18352074	18352363	290	18352214	27	-1	4.822155	-1	Clock_peak_888
cgiscf1	18381934	18382170	237	18382030	26	-1	5.458075	-1	Clock_peak_889
cgiscf1	18389484	18389820	337	18389558	28	-1	4.236735	-1	Clock_peak_890
cgiscf1	18402775	18403222	448	18402911	18.5	-1	3.897245	-1	Clock_peak_891
cgiscf1	18490823	18491111	289	18490896	29.5	-1	3.692305	-1	Clock_peak_892
cgiscf1	18510617	18511097	481	18510981	39.5	-1	2.9477	-1	Clock_peak_893
cgiscf1	18522229	18522424	196	18522309	35	-1	4.853005	-1	Clock_peak_894
cgiscf1	18526794	18527084	291	18526964	32	-1	3.302905	-1	Clock_peak_895
cgiscf1	18530365	18530616	252	18530480	36	-1	5.689935	-1	Clock_peak_896
cgiscf1	18547666	18547912	247	18547792	49.5	-1	2.688395	-1	Clock_peak_897
cgiscf1	18551251	18551499	249	18551369	121	-1	6.885755	-1	Clock_peak_898
cgiscf1	18847293	18847520	228	18847407	50	-1	10.291815	-1	Clock_peak_899
cgiscf1	18853248	18853505	258	18853373	45	-1	5.58524	-1	Clock_peak_900
cgiscf1	18861741	18861957	217	18861862	60.5	-1	5.029295	-1	Clock_peak_901
cgiscf1	18862611	18863244	634	18863079	60.5	-1	5.773065	-1	Clock_peak_902
cgiscf1	18864023	18864375	353	18864215	67	-1	6.39166	-1	Clock_peak_903
cgiscf1	18872690	18872937	248	18872794	59	-1	5.53699	-1	Clock_peak_904
cgiscf1	18879245	18879537	293	18879394	87.5	-1	12.06071	-1	Clock_peak_905
cgiscf1	18882796	18883132	337	18882958	63.5	-1	4.845595	-1	Clock_peak_906
cgiscf1	18910857	18911204	348	18911024	61	-1	12.48351	-1	Clock_peak_907
cgiscf1	18919157	18919426	270	18919353	41	-1	3.97084	-1	Clock_peak_908
cgiscf1	18922279	18922561	283	18922389	45	-1	3.450915	-1	Clock_peak_909
cgiscf1	18933721	18933999	279	18933828	43	-1	4.657995	-1	Clock_peak_910
cgiscf1	18935665	18936490	826	18936381	44	-1	7.07714	-1	Clock_peak_911
cgiscf1	18966589	18967588	1000	18967189	134.5	-1	24.29614	-1	Clock_peak_912
cgiscf1	19393655	19393982	328	19393761	51.5	-1	4.77148	-1	Clock_peak_913
cgiscf1	19400250	19400765	516	19400510	61	-1	9.234335	-1	Clock_peak_914
cgiscf1	19413804	19414577	774	19414122	47.5	-1	4.4195	-1	Clock_peak_915
cgiscf1	19417221	19417474	254	19417319	32	-1	3.09445	-1	Clock_peak_916
cgiscf1	19432552	19432799	248	19432693	20.5	-1	2.74867	-1	Clock_peak_917
cgiscf1	19433510	19434088	579	19433748	70	-1	9.273565	-1	Clock_peak_918
cgiscf1	19450245	19450488	244	19450330	53	-1	7.601475	-1	Clock_peak_919
cgiscf1	19453130	19453455	326	19453290	81	-1	7.02578	-1	Clock_peak_920
cgiscf1	19485446	19485665	220	19485570	51	-1	3.579455	-1	Clock_peak_921
cgiscf1	19490263	19490473	211	19490353	34.5	-1	2.675845	-1	Clock_peak_922
cgiscf1	19502571	19503190	620	19503014	94.5	-1	9.51079	-1	Clock_peak_923
cgiscf1	19554478	19554763	286	19554592	40.5	-1	2.45218	-1	Clock_peak_924
cgiscf1	19578451	19578844	394	19578693	41	-1	4.79582	-1	Clock_peak_925
cgiscf1	19580813	19581086	274	19580964	51.5	-1	2.969625	-1	Clock_peak_926
cgiscf1	19584631	19584853	223	19584733	32	-1	4.150785	-1	Clock_peak_927
cgiscf1	19589253	19589603	351	19589344	42.5	-1	3.539935	-1	Clock_peak_928
cgiscf1	19590007	19590312	306	19590186	94	-1	7.507325	-1	Clock_peak_929
cgiscf1	19590534	19590941	408	19590727	37	-1	2.452185	-1	Clock_peak_930
cgiscf1	19596679	19597230	552	19596866	64	-1	4.86198	-1	Clock_peak_931
cgiscf1	19599706	19600207	502	19599845	73.5	-1	5.468505	-1	Clock_peak_932
cgiscf1	19605182	19605596	415	19605507	47	-1	3.749405	-1	Clock_peak_933
cgiscf1	19624007	19624311	305	19624168	152	-1	9.636595	-1	Clock_peak_934
cgiscf1	19625795	19626084	290	19625960	44.5	-1	5.545045	-1	Clock_peak_935
cgiscf1	19628221	19628442	222	19628322	92	-1	11.60886	-1	Clock_peak_936
cgiscf1	19634805	19635050	246	19634936	46	-1	3.17062	-1	Clock_peak_937
cgiscf1	19640733	19640966	234	19640841	63	-1	6.723285	-1	Clock_peak_938
cgiscf1	19646784	19647092	309	19646927	59	-1	5.281275	-1	Clock_peak_939
cgiscf1	19648500	19648739	240	19648608	49	-1	7.90735	-1	Clock_peak_940
cgiscf1	19664789	19665170	382	19664946	68.5	-1	14.102845	-1	Clock_peak_941
cgiscf1	19688543	19688977	435	19688612	32.5	-1	2.94335	-1	Clock_peak_942
cgiscf1	19694808	19695338	531	19695013	141.5	-1	15.19142	-1	Clock_peak_943
cgiscf1	19705714	19706379	666	19705918	77	-1	7.555755	-1	Clock_peak_944
cgiscf1	19710216	19710556	341	19710392	46.5	-1	4.645805	-1	Clock_peak_945
cgiscf1	19734236	19734448	213	19734356	42.5	-1	3.440075	-1	Clock_peak_946
cgiscf1	19749105	19749645	541	19749544	53.5	-1	5.94119	-1	Clock_peak_947
cgiscf1	19759259	19759860	602	19759560	84	-1	7.48145	-1	Clock_peak_948
cgiscf1	19762610	19762877	268	19762719	32	-1	3.052225	-1	Clock_peak_949
cgiscf1	19773239	19773550	312	19773365	29.5	-1	4.552295	-1	Clock_peak_950
cgiscf1	19774569	19775189	621	19774823	75.5	-1	8.434455	-1	Clock_peak_951
cgiscf1	19784967	19785279	313	19785153	52.5	-1	6.97078	-1	Clock_peak_952
cgiscf1	19787515	19787788	274	19787611	30.5	-1	3.47659	-1	Clock_peak_953
cgiscf1	19794461	19794718	258	19794607	66.5	-1	4.27199	-1	Clock_peak_954
cgiscf1	19806706	19806950	245	19806788	33	-1	5.128825	-1	Clock_peak_955
cgiscf1	19818782	19819141	360	19818879	51.5	-1	3.16558	-1	Clock_peak_956
cgiscf1	19844377	19844888	512	19844584	144	-1	14.030355	-1	Clock_peak_957
cgiscf1	19846655	19847020	366	19846940	36.5	-1	3.452195	-1	Clock_peak_958
cgiscf1	19888842	19889115	274	19888987	59	-1	5.907605	-1	Clock_peak_959
cgiscf1	19899263	19899525	263	19899406	65.5	-1	7.96122	-1	Clock_peak_960
cgiscf1	19904279	19904592	314	19904453	54.5	-1	8.02501	-1	Clock_peak_961
cgiscf1	19917643	19918143	501	19917896	23	-1	4.141225	-1	Clock_peak_962
cgiscf1	19918475	19918740	266	19918598	34.5	-1	6.7714	-1	Clock_peak_963
cgiscf1	19921481	19921762	282	19921624	25	-1	5.181705	-1	Clock_peak_964
cgiscf1	19928322	19928621	300	19928461	36	-1	7.47579	-1	Clock_peak_965
cgiscf1	19938915	19939219	305	19939091	59	-1	4.59596	-1	Clock_peak_966
cgiscf1	19951424	19951656	233	19951565	50	-1	5.51872	-1	Clock_peak_967
cgiscf1	19957621	19957861	241	19957703	38	-1	3.05717	-1	Clock_peak_968
cgiscf1	19958728	19959011	284	19958879	48.5	-1	4.513395	-1	Clock_peak_969
cgiscf1	19961965	19962255	291	19962101	27	-1	3.58654	-1	Clock_peak_970
cgiscf1	19962902	19963156	255	19963057	48	-1	6.390855	-1	Clock_peak_971
cgiscf1	19963785	19964044	260	19963936	46.5	-1	7.2131	-1	Clock_peak_972
cgiscf1	19972089	19972614	526	19972344	25	-1	3.652605	-1	Clock_peak_973
cgiscf1	19976693	19977121	429	19977031	45.5	-1	5.257685	-1	Clock_peak_974
cgiscf1	19996245	19996575	331	19996425	79	-1	8.07998	-1	Clock_peak_975
cgiscf1	20005669	20006303	635	20005812	52.5	-1	7.114065	-1	Clock_peak_976
cgiscf1	20087344	20087605	262	20087490	23.5	-1	3.77101	-1	Clock_peak_977
cgiscf1	20094003	20094290	288	20094150	58	-1	7.941695	-1	Clock_peak_978
cgiscf1	20097968	20098270	303	20098108	51.5	-1	5.364755	-1	Clock_peak_979
cgiscf1	20109667	20109937	271	20109814	30	-1	6.050145	-1	Clock_peak_980
cgiscf1	20111619	20111911	293	20111755	57	-1	8.87704	-1	Clock_peak_981
cgiscf1	20129888	20130145	258	20130039	54	-1	11.11938	-1	Clock_peak_982
cgiscf1	20143073	20143492	420	20143349	160.5	-1	15.931265	-1	Clock_peak_983
cgiscf1	20145512	20145760	249	20145615	48	-1	5.80783	-1	Clock_peak_984
cgiscf1	20149119	20149751	633	20149616	53.5	-1	8.60145	-1	Clock_peak_985
cgiscf1	20153226	20153604	379	20153533	13.5	-1	2.668335	-1	Clock_peak_986
cgiscf1	20195274	20195521	248	20195406	24	-1	5.08086	-1	Clock_peak_987
cgiscf1	20218685	20218877	193	20218772	42	-1	7.727185	-1	Clock_peak_988
cgiscf1	20288524	20288781	258	20288667	18	-1	3.81757	-1	Clock_peak_989
cgiscf1	20368199	20368409	211	20368283	22	-1	3.64909	-1	Clock_peak_990
cgiscf1	20369494	20370071	578	20369649	34	-1	6.26167	-1	Clock_peak_991
cgiscf1	20375022	20375271	250	20375135	31	-1	3.75019	-1	Clock_peak_992
cgiscf1	20377764	20378054	291	20377887	22	-1	4.536145	-1	Clock_peak_993
cgiscf1	20379092	20379316	225	20379186	25	-1	4.49698	-1	Clock_peak_994
cgiscf1	20381510	20381853	344	20381710	103	-1	16.400465	-1	Clock_peak_995
cgiscf1	20398236	20398445	210	20398324	41	-1	3.417345	-1	Clock_peak_996
cgiscf1	20416091	20416474	384	20416307	98	-1	13.088	-1	Clock_peak_997
cgiscf1	20429594	20430620	1027	20430190	77.5	-1	9.25682	-1	Clock_peak_998
cgiscf1	20436538	20437159	622	20436979	212.5	-1	24.70732	-1	Clock_peak_999
cgiscf1	20438374	20438623	250	20438500	52	-1	5.21741	-1	Clock_peak_1000
cgiscf1	20440053	20440317	265	20440188	69	-1	4.92839	-1	Clock_peak_1001
cgiscf1	20443767	20444274	508	20444090	63	-1	5.739595	-1	Clock_peak_1002
cgiscf1	20448073	20448573	501	20448184	41.5	-1	6.80961	-1	Clock_peak_1003
cgiscf1	20455336	20455567	232	20455465	47	-1	5.836515	-1	Clock_peak_1004
cgiscf1	20482055	20482450	396	20482261	89.5	-1	9.45888	-1	Clock_peak_1005
cgiscf1	20484275	20484469	195	20484333	32	-1	3.031385	-1	Clock_peak_1006
cgiscf1	20488573	20488823	251	20488718	44.5	-1	6.00692	-1	Clock_peak_1007
cgiscf1	20494765	20495073	309	20494954	41.5	-1	3.786195	-1	Clock_peak_1008
cgiscf1	20497870	20498263	394	20497981	27	-1	3.577455	-1	Clock_peak_1009
cgiscf1	20499670	20500124	455	20499946	30	-1	3.624835	-1	Clock_peak_1010
cgiscf1	20508737	20509211	475	20509082	51	-1	5.02961	-1	Clock_peak_1011
cgiscf1	20518720	20518962	243	20518826	41	-1	5.067505	-1	Clock_peak_1012
cgiscf1	20525448	20525681	234	20525576	49	-1	7.085915	-1	Clock_peak_1013
cgiscf1	20526628	20526959	332	20526754	80.5	-1	6.144735	-1	Clock_peak_1014
cgiscf1	20531124	20531492	369	20531391	37	-1	5.9033	-1	Clock_peak_1015
cgiscf1	20552760	20552994	235	20552887	28	-1	3.02349	-1	Clock_peak_1016
cgiscf1	20553699	20553987	289	20553842	100	-1	9.96485	-1	Clock_peak_1017
cgiscf1	20554617	20555280	664	20554961	49	-1	4.732225	-1	Clock_peak_1018
cgiscf1	20559920	20560323	404	20560108	33	-1	4.20447	-1	Clock_peak_1019
cgiscf1	20575276	20575536	261	20575413	77	-1	6.51924	-1	Clock_peak_1020
cgiscf1	20576730	20577281	552	20577089	40	-1	3.326765	-1	Clock_peak_1021
cgiscf1	20579867	20580094	228	20579974	51	-1	2.844105	-1	Clock_peak_1022
cgiscf1	20586262	20586517	256	20586413	39	-1	3.07229	-1	Clock_peak_1023
cgiscf1	20592963	20593282	320	20593117	77.5	-1	9.265805	-1	Clock_peak_1024
cgiscf1	20610729	20611079	351	20610904	54	-1	4.637875	-1	Clock_peak_1025
cgiscf1	20614713	20614970	258	20614818	35	-1	3.088135	-1	Clock_peak_1026
cgiscf1	20615289	20615693	405	20615401	33	-1	4.436055	-1	Clock_peak_1027
cgiscf1	20632634	20632858	225	20632721	29.5	-1	5.046355	-1	Clock_peak_1028
cgiscf1	20643192	20643403	212	20643312	49	-1	6.51221	-1	Clock_peak_1029
cgiscf1	20644897	20645149	253	20645016	39	-1	3.178865	-1	Clock_peak_1030
cgiscf1	20645618	20645983	366	20645755	81	-1	6.51834	-1	Clock_peak_1031
cgiscf1	20649607	20649804	198	20649700	41.5	-1	3.11366	-1	Clock_peak_1032
cgiscf1	20655313	20655521	209	20655426	31	-1	5.16004	-1	Clock_peak_1033
cgiscf1	20657627	20657857	231	20657751	40.5	-1	7.035425	-1	Clock_peak_1034
cgiscf1	20662100	20662484	385	20662268	110.5	-1	9.696625	-1	Clock_peak_1035
cgiscf1	20665055	20665272	218	20665151	56	-1	5.11437	-1	Clock_peak_1036
cgiscf1	20667812	20668394	583	20668199	40	-1	5.994345	-1	Clock_peak_1037
cgiscf1	20669998	20670385	388	20670123	31.5	-1	2.97092	-1	Clock_peak_1038
cgiscf1	20674936	20675173	238	20675063	70.5	-1	6.999535	-1	Clock_peak_1039
cgiscf1	20684114	20684435	322	20684344	27.5	-1	4.40578	-1	Clock_peak_1040
cgiscf1	20742640	20743032	393	20742786	75	-1	12.56131	-1	Clock_peak_1041
cgiscf1	20746900	20747215	316	20747065	40.5	-1	5.01321	-1	Clock_peak_1042
cgiscf1	20793667	20794095	429	20793832	51.5	-1	3.70348	-1	Clock_peak_1043
cgiscf1	20805273	20805866	594	20805623	94.5	-1	9.823225	-1	Clock_peak_1044
cgiscf1	20879944	20880147	204	20880066	22	-1	4.645135	-1	Clock_peak_1045
cgiscf1	20982760	20983051	292	20982893	64.5	-1	13.09976	-1	Clock_peak_1046
cgiscf1	21082155	21082371	217	21082226	21.5	-1	4.536205	-1	Clock_peak_1047
cgiscf1	21096309	21096524	216	21096415	19.5	-1	4.173615	-1	Clock_peak_1048
cgiscf1	21099411	21099855	445	21099600	46.5	-1	6.94562	-1	Clock_peak_1049
cgiscf1	21211265	21211481	217	21211385	33	-1	3.340895	-1	Clock_peak_1050
cgiscf1	21228528	21228812	285	21228645	31	-1	5.61893	-1	Clock_peak_1051
cgiscf1	21260073	21260319	247	21260166	45.5	-1	9.3992	-1	Clock_peak_1052
cgiscf1	21282834	21283169	336	21283035	114.5	-1	18.220915	-1	Clock_peak_1053
cgiscf1	21290587	21290799	213	21290687	68	-1	5.655395	-1	Clock_peak_1054
cgiscf1	21292824	21293091	268	21292983	55.5	-1	6.798235	-1	Clock_peak_1055
cgiscf1	21312176	21312408	233	21312267	49.5	-1	5.83972	-1	Clock_peak_1056
cgiscf1	21313784	21314197	414	21314128	38.5	-1	4.82502	-1	Clock_peak_1057
cgiscf1	21314602	21314915	314	21314761	44	-1	3.936635	-1	Clock_peak_1058
cgiscf1	21330557	21330878	322	21330745	61	-1	9.56869	-1	Clock_peak_1059
cgiscf1	21340939	21341390	452	21341021	32	-1	3.61441	-1	Clock_peak_1060
cgiscf1	21386051	21386274	224	21386178	53.5	-1	5.71381	-1	Clock_peak_1061
cgiscf1	21389477	21389879	403	21389716	160.5	-1	24.651305	-1	Clock_peak_1062
cgiscf1	21392786	21393184	399	21392970	36	-1	3.08853	-1	Clock_peak_1063
cgiscf1	21430817	21431138	322	21430947	22	-1	4.67439	-1	Clock_peak_1064
cgiscf1	21457574	21457817	244	21457734	30.5	-1	3.202385	-1	Clock_peak_1065
cgiscf1	21461998	21462214	217	21462120	27	-1	5.675935	-1	Clock_peak_1066
cgiscf1	21488968	21489241	274	21489072	57.5	-1	6.863275	-1	Clock_peak_1067
cgiscf1	21546614	21546907	294	21546781	53	-1	4.000105	-1	Clock_peak_1068
cgiscf1	21551444	21551718	275	21551563	23.5	-1	3.342475	-1	Clock_peak_1069
cgiscf1	21616997	21617198	202	21617108	31	-1	3.349055	-1	Clock_peak_1070
cgiscf1	21624715	21624945	231	21624827	35.5	-1	3.886855	-1	Clock_peak_1071
cgiscf1	21633745	21633983	239	21633875	25	-1	5.181705	-1	Clock_peak_1072
cgiscf1	21656058	21656298	241	21656151	28	-1	5.849915	-1	Clock_peak_1073
cgiscf1	21706376	21706726	351	21706456	27.5	-1	2.122425	-1	Clock_peak_1074
cgiscf1	21707741	21708023	283	21707878	93	-1	8.96924	-1	Clock_peak_1075
cgiscf1	21718208	21719015	808	21718328	77	-1	9.55441	-1	Clock_peak_1076
cgiscf1	21721581	21721876	296	21721727	73.5	-1	6.54727	-1	Clock_peak_1077
cgiscf1	21723884	21724125	242	21723991	65	-1	5.178515	-1	Clock_peak_1078
cgiscf1	21726262	21727047	786	21726680	68	-1	4.79122	-1	Clock_peak_1079
cgiscf1	21731356	21731592	237	21731474	51	-1	4.423025	-1	Clock_peak_1080
cgiscf1	21731789	21731978	190	21731879	40	-1	3.85832	-1	Clock_peak_1081
cgiscf1	21744282	21744642	361	21744469	77.5	-1	6.412665	-1	Clock_peak_1082
cgiscf1	21748294	21748586	293	21748407	49	-1	4.170225	-1	Clock_peak_1083
cgiscf1	21749452	21749709	258	21749571	45.5	-1	6.3002	-1	Clock_peak_1084
cgiscf1	21761197	21761463	267	21761337	43	-1	3.859085	-1	Clock_peak_1085
cgiscf1	21761768	21762080	313	21761846	44	-1	3.10869	-1	Clock_peak_1086
cgiscf1	21765286	21765608	323	21765459	29.5	-1	4.52426	-1	Clock_peak_1087
cgiscf1	21770542	21770763	222	21770649	15.5	-1	3.34605	-1	Clock_peak_1088
cgiscf1	22136789	22137341	553	22136932	53	-1	5.336205	-1	Clock_peak_1089
cgiscf1	22209222	22209456	235	22209317	41.5	-1	4.267945	-1	Clock_peak_1090
cgiscf1	22288745	22289024	280	22288855	36.5	-1	7.082375	-1	Clock_peak_1091
cgiscf1	22289416	22289764	349	22289590	74	-1	12.862205	-1	Clock_peak_1092
cgiscf1	22374338	22374544	207	22374479	37	-1	5.203445	-1	Clock_peak_1093
cgiscf1	22382967	22383222	256	22383092	62.5	-1	5.720245	-1	Clock_peak_1094
cgiscf1	22384179	22384393	215	22384289	50.5	-1	4.479955	-1	Clock_peak_1095
cgiscf1	22390247	22390538	292	22390416	52	-1	4.39739	-1	Clock_peak_1096
cgiscf1	22392211	22392606	396	22392499	64	-1	10.507775	-1	Clock_peak_1097
cgiscf1	22407909	22408292	384	22408104	71.5	-1	8.44666	-1	Clock_peak_1098
cgiscf1	22412558	22412779	222	22412655	41.5	-1	6.39549	-1	Clock_peak_1099
cgiscf1	22421937	22422246	310	22422073	66.5	-1	8.084255	-1	Clock_peak_1100
cgiscf1	22429609	22429963	355	22429839	36.5	-1	3.741545	-1	Clock_peak_1101
cgiscf1	22435787	22436260	474	22435945	22.5	-1	3.03336	-1	Clock_peak_1102
cgiscf1	22436920	22437640	721	22437154	58.5	-1	4.105165	-1	Clock_peak_1103
cgiscf1	22440719	22441285	567	22441150	44	-1	3.73609	-1	Clock_peak_1104
cgiscf1	22442082	22442420	339	22442268	105	-1	11.748725	-1	Clock_peak_1105
cgiscf1	22447127	22447317	191	22447212	16.5	-1	3.578545	-1	Clock_peak_1106
cgiscf1	22515479	22515882	404	22515627	52	-1	7.74254	-1	Clock_peak_1107
cgiscf1	22522382	22522640	259	22522493	140	-1	13.679125	-1	Clock_peak_1108
cgiscf1	22550963	22551254	292	22551058	31.5	-1	6.51004	-1	Clock_peak_1109
cgiscf1	22557629	22557925	297	22557774	34	-1	5.52344	-1	Clock_peak_1110
cgiscf1	22570547	22570838	292	22570666	49	-1	6.64539	-1	Clock_peak_1111
cgiscf1	22572957	22573564	608	22573239	103	-1	8.72644	-1	Clock_peak_1112
cgiscf1	22576513	22576765	253	22576642	50	-1	3.671535	-1	Clock_peak_1113
cgiscf1	22578771	22579029	259	22578898	49.5	-1	3.289925	-1	Clock_peak_1114
cgiscf1	22580814	22581040	227	22580895	29	-1	3.29089	-1	Clock_peak_1115
cgiscf1	22587869	22588098	230	22587997	56	-1	4.971625	-1	Clock_peak_1116
cgiscf1	22588982	22589466	485	22589203	107.5	-1	5.461295	-1	Clock_peak_1117
cgiscf1	22596243	22596490	248	22596410	40	-1	3.508375	-1	Clock_peak_1118
cgiscf1	22598744	22598966	223	22598875	72	-1	4.599555	-1	Clock_peak_1119
cgiscf1	22626712	22626959	248	22626862	41	-1	4.28972	-1	Clock_peak_1120
cgiscf1	22635113	22635688	576	22635236	55	-1	5.91107	-1	Clock_peak_1121
cgiscf1	22642239	22642483	245	22642330	34.5	-1	6.33035	-1	Clock_peak_1122
cgiscf1	22645444	22645771	328	22645581	108.5	-1	6.72218	-1	Clock_peak_1123
cgiscf1	22647644	22647845	202	22647727	60.5	-1	4.380025	-1	Clock_peak_1124
cgiscf1	22648498	22649297	800	22648626	139	-1	6.693245	-1	Clock_peak_1125
cgiscf1	22673710	22674010	301	22673915	25	-1	3.004375	-1	Clock_peak_1126
cgiscf1	22678149	22678441	293	22678242	43.5	-1	3.951835	-1	Clock_peak_1127
cgiscf1	22681960	22682186	227	22682081	46	-1	3.86788	-1	Clock_peak_1128
cgiscf1	22687045	22687683	639	22687230	60.5	-1	5.47495	-1	Clock_peak_1129
cgiscf1	22687957	22688310	354	22688060	26.5	-1	2.690095	-1	Clock_peak_1130
cgiscf1	22688619	22688901	283	22688774	36.5	-1	5.68838	-1	Clock_peak_1131
cgiscf1	22689259	22689480	222	22689385	36	-1	4.396925	-1	Clock_peak_1132
cgiscf1	22691643	22691899	257	22691757	26.5	-1	2.964645	-1	Clock_peak_1133
cgiscf1	22701377	22701752	376	22701565	23.5	-1	2.956215	-1	Clock_peak_1134
cgiscf1	22704892	22705661	770	22705354	55.5	-1	3.771535	-1	Clock_peak_1135
cgiscf1	22705853	22706139	287	22706041	51.5	-1	2.95604	-1	Clock_peak_1136
cgiscf1	22706910	22707448	539	22707153	37.5	-1	3.977055	-1	Clock_peak_1137
cgiscf1	22707771	22708027	257	22707912	44	-1	3.197995	-1	Clock_peak_1138
cgiscf1	22718842	22719063	222	22718957	22.5	-1	4.6038	-1	Clock_peak_1139
cgiscf1	22719714	22719987	274	22719840	54	-1	6.25754	-1	Clock_peak_1140
cgiscf1	22725442	22725792	351	22725650	39	-1	3.509855	-1	Clock_peak_1141
cgiscf1	22726304	22726519	216	22726411	33	-1	4.044715	-1	Clock_peak_1142
cgiscf1	22726722	22727009	288	22726865	34	-1	3.95616	-1	Clock_peak_1143
cgiscf1	22733264	22733562	299	22733399	63	-1	6.850985	-1	Clock_peak_1144
cgiscf1	22746805	22747023	219	22746912	26.5	-1	3.058985	-1	Clock_peak_1145
cgiscf1	22752949	22753236	288	22753096	27.5	-1	4.233145	-1	Clock_peak_1146
cgiscf1	22754418	22754755	338	22754654	21	-1	4.41265	-1	Clock_peak_1147
cgiscf1	22759767	22760219	453	22760037	49.5	-1	6.853555	-1	Clock_peak_1148
cgiscf1	22764039	22764583	545	22764139	24	-1	5.0516	-1	Clock_peak_1149
cgiscf1	22766384	22766668	285	22766517	14	-1	3.077765	-1	Clock_peak_1150
cgiscf1	22772497	22773152	656	22772626	60	-1	6.260725	-1	Clock_peak_1151
cgiscf1	22785877	22786156	280	22786027	29.5	-1	6.103575	-1	Clock_peak_1152
cgiscf1	22851043	22851712	670	22851280	120	-1	10.129925	-1	Clock_peak_1153
cgiscf1	22857888	22858333	446	22858151	37	-1	4.98284	-1	Clock_peak_1154
cgiscf1	22861608	22862090	483	22861809	155.5	-1	22.72599	-1	Clock_peak_1155
cgiscf1	22884163	22884766	604	22884548	44.5	-1	3.81959	-1	Clock_peak_1156
cgiscf1	22885014	22885432	419	22885217	101	-1	9.332995	-1	Clock_peak_1157
cgiscf1	22885754	22886010	257	22885879	75.5	-1	4.134635	-1	Clock_peak_1158
cgiscf1	22895486	22895735	250	22895633	30.5	-1	2.80319	-1	Clock_peak_1159
cgiscf1	22959193	22959454	262	22959313	34	-1	4.429735	-1	Clock_peak_1160
cgiscf1	22985995	22986277	283	22986191	31.5	-1	3.395465	-1	Clock_peak_1161
cgiscf1	23049382	23049627	246	23049500	48	-1	5.635785	-1	Clock_peak_1162
cgiscf1	23055102	23055858	757	23055361	42	-1	5.83829	-1	Clock_peak_1163
cgiscf1	23058399	23058810	412	23058657	53.5	-1	5.066115	-1	Clock_peak_1164
cgiscf1	23083599	23083873	275	23083740	27	-1	5.204095	-1	Clock_peak_1165
cgiscf1	23084161	23084580	420	23084294	68	-1	9.43651	-1	Clock_peak_1166
cgiscf1	23114381	23114595	215	23114516	37	-1	4.082845	-1	Clock_peak_1167
cgiscf1	23122990	23123502	513	23123340	23	-1	4.148575	-1	Clock_peak_1168
cgiscf1	23128460	23128720	261	23128584	34	-1	3.413025	-1	Clock_peak_1169
cgiscf1	23280898	23281218	321	23281157	30	-1	2.758785	-1	Clock_peak_1170
cgiscf1	23329139	23329362	224	23329248	22.5	-1	4.76869	-1	Clock_peak_1171
cgiscf1	23351006	23351269	264	23351139	27	-1	5.64668	-1	Clock_peak_1172
cgiscf1	23378147	23378491	345	23378350	127.5	-1	8.06237	-1	Clock_peak_1173
cgiscf1	23380616	23380834	219	23380723	43.5	-1	3.76419	-1	Clock_peak_1174
cgiscf1	23387642	23387946	305	23387808	74	-1	9.56203	-1	Clock_peak_1175
cgiscf1	23389042	23389325	284	23389143	35	-1	2.7419	-1	Clock_peak_1176
cgiscf1	23396377	23396872	496	23396667	32	-1	4.69013	-1	Clock_peak_1177
cgiscf1	23399928	23400173	246	23400064	46.5	-1	6.705175	-1	Clock_peak_1178
cgiscf1	23408376	23408663	288	23408495	16.5	-1	3.549285	-1	Clock_peak_1179
cgiscf1	23428239	23428582	344	23428395	30.5	-1	6.18159	-1	Clock_peak_1180
cgiscf1	23451898	23452222	325	23452151	28	-1	3.512625	-1	Clock_peak_1181
cgiscf1	23453758	23454094	337	23453910	71	-1	4.74594	-1	Clock_peak_1182
cgiscf1	23455729	23456003	275	23455874	71	-1	9.131395	-1	Clock_peak_1183
cgiscf1	23460321	23460805	485	23460674	43	-1	5.210915	-1	Clock_peak_1184
cgiscf1	23481319	23481571	253	23481464	55.5	-1	4.810445	-1	Clock_peak_1185
cgiscf1	23495125	23495508	384	23495338	91	-1	7.044525	-1	Clock_peak_1186
cgiscf1	23514436	23514678	243	23514568	58.5	-1	3.293965	-1	Clock_peak_1187
cgiscf1	23517893	23518283	391	23518137	53	-1	5.24961	-1	Clock_peak_1188
cgiscf1	23518741	23519040	300	23518906	63	-1	6.74091	-1	Clock_peak_1189
cgiscf1	23531740	23532021	282	23531911	40	-1	5.91531	-1	Clock_peak_1190
cgiscf1	23532424	23532915	492	23532805	72	-1	8.647995	-1	Clock_peak_1191
cgiscf1	23542294	23542657	364	23542480	179.5	-1	12.88181	-1	Clock_peak_1192
cgiscf1	23546972	23547205	234	23547090	62	-1	5.2364	-1	Clock_peak_1193
cgiscf1	23548378	23548785	408	23548518	63	-1	9.6896	-1	Clock_peak_1194
cgiscf1	23552485	23552830	346	23552625	72	-1	11.48777	-1	Clock_peak_1195
cgiscf1	23559424	23559742	319	23559564	136	-1	8.64674	-1	Clock_peak_1196
cgiscf1	23560024	23560257	234	23560163	49	-1	3.90393	-1	Clock_peak_1197
cgiscf1	23569448	23569899	452	23569592	65	-1	6.018765	-1	Clock_peak_1198
cgiscf1	23571638	23571948	311	23571814	37	-1	4.234045	-1	Clock_peak_1199
cgiscf1	23572207	23572432	226	23572304	47	-1	4.58287	-1	Clock_peak_1200
cgiscf1	23587573	23587795	223	23587688	40.5	-1	3.879935	-1	Clock_peak_1201
cgiscf1	23596539	23596748	210	23596654	30	-1	2.92806	-1	Clock_peak_1202
cgiscf1	23602234	23602467	234	23602361	91	-1	5.870755	-1	Clock_peak_1203
cgiscf1	23603084	23603577	494	23603220	37	-1	4.48775	-1	Clock_peak_1204
cgiscf1	23638267	23638578	312	23638443	30.5	-1	5.37875	-1	Clock_peak_1205
cgiscf1	23655287	23655547	261	23655431	46	-1	3.08081	-1	Clock_peak_1206
cgiscf1	23667140	23667425	286	23667283	28.5	-1	6.04661	-1	Clock_peak_1207
cgiscf1	23671240	23671468	229	23671343	28.5	-1	4.481095	-1	Clock_peak_1208
cgiscf1	23691288	23691485	198	23691400	38.5	-1	2.860235	-1	Clock_peak_1209
cgiscf1	23707683	23707947	265	23707782	44	-1	4.56963	-1	Clock_peak_1210
cgiscf1	23713294	23713523	230	23713416	73.5	-1	7.115595	-1	Clock_peak_1211
cgiscf1	23740200	23740445	246	23740337	52	-1	8.211845	-1	Clock_peak_1212
cgiscf1	23741013	23741235	223	23741145	45	-1	5.340995	-1	Clock_peak_1213
cgiscf1	23752677	23752990	314	23752920	45	-1	4.45019	-1	Clock_peak_1214
cgiscf1	23753432	23753903	472	23753696	89	-1	8.880695	-1	Clock_peak_1215
cgiscf1	23756767	23757218	452	23756889	55	-1	7.055405	-1	Clock_peak_1216
cgiscf1	23759143	23759355	213	23759263	42.5	-1	4.041175	-1	Clock_peak_1217
cgiscf1	23762623	23762854	232	23762749	80.5	-1	5.946545	-1	Clock_peak_1218
cgiscf1	23765965	23766234	270	23766113	21.5	-1	2.95677	-1	Clock_peak_1219
cgiscf1	23767762	23768057	296	23767893	61	-1	5.080315	-1	Clock_peak_1220
cgiscf1	23768960	23769206	247	23769082	55	-1	5.82835	-1	Clock_peak_1221
cgiscf1	23784980	23785464	485	23785099	84.5	-1	8.02639	-1	Clock_peak_1222
cgiscf1	23796800	23797013	214	23796926	30.5	-1	3.488685	-1	Clock_peak_1223
cgiscf1	23797548	23797854	307	23797709	33	-1	6.83683	-1	Clock_peak_1224
cgiscf1	23798864	23799288	425	23799176	22	-1	4.386465	-1	Clock_peak_1225
cgiscf1	23815333	23815599	267	23815467	56	-1	8.563905	-1	Clock_peak_1226
cgiscf1	23815899	23816207	309	23816005	24	-1	5.036975	-1	Clock_peak_1227
cgiscf1	23842266	23842760	495	23842441	100.5	-1	4.616245	-1	Clock_peak_1228
cgiscf1	23851370	23851590	221	23851489	27.5	-1	5.150145	-1	Clock_peak_1229
cgiscf1	23855953	23856494	542	23856173	118	-1	23.672935	-1	Clock_peak_1230
cgiscf1	23869230	23869627	398	23869473	116.5	-1	10.94025	-1	Clock_peak_1231
cgiscf1	23880845	23881238	394	23880979	69	-1	5.98102	-1	Clock_peak_1232
cgiscf1	23881483	23881804	322	23881652	45.5	-1	9.42846	-1	Clock_peak_1233
cgiscf1	23899077	23899378	302	23899305	48.5	-1	2.34103	-1	Clock_peak_1234
cgiscf1	23900063	23900300	238	23900143	105	-1	4.76345	-1	Clock_peak_1235
cgiscf1	23901865	23902682	818	23902288	150	-1	4.867375	-1	Clock_peak_1236
cgiscf1	23902938	23903231	294	23903131	78	-1	3.04279	-1	Clock_peak_1237
cgiscf1	23909005	23909421	417	23909175	306.5	-1	13.026125	-1	Clock_peak_1238
cgiscf1	23909656	23909965	310	23909756	86.5	-1	3.255835	-1	Clock_peak_1239
cgiscf1	23945704	23946014	311	23945821	29.5	-1	6.176705	-1	Clock_peak_1240
cgiscf1	23960306	23960919	614	23960669	53	-1	3.655385	-1	Clock_peak_1241
cgiscf1	23975397	23975843	447	23975511	44.5	-1	9.108205	-1	Clock_peak_1242
cgiscf1	23980198	23980549	352	23980368	105	-1	6.40723	-1	Clock_peak_1243
cgiscf1	23993054	23993271	218	23993145	23	-1	4.83374	-1	Clock_peak_1244
cgiscf1	24020631	24020858	228	24020769	62.5	-1	6.886045	-1	Clock_peak_1245
cgiscf1	24024628	24024918	291	24024797	32	-1	3.74459	-1	Clock_peak_1246
cgiscf1	24025224	24025809	586	24025496	27	-1	4.025045	-1	Clock_peak_1247
cgiscf1	24029436	24029664	229	24029530	77	-1	8.09124	-1	Clock_peak_1248
cgiscf1	24046722	24047155	434	24047019	31	-1	2.93251	-1	Clock_peak_1249
cgiscf1	24067041	24067262	222	24067149	29	-1	3.513515	-1	Clock_peak_1250
cgiscf1	24070879	24071092	214	24070989	46	-1	6.97016	-1	Clock_peak_1251
cgiscf1	24092725	24093060	336	24092894	79.5	-1	10.41829	-1	Clock_peak_1252
cgiscf1	24094995	24095280	286	24095126	49	-1	7.80781	-1	Clock_peak_1253
cgiscf1	24105670	24105883	214	24105773	37.5	-1	4.270365	-1	Clock_peak_1254
cgiscf1	24122198	24122649	452	24122537	62	-1	9.606445	-1	Clock_peak_1255
cgiscf1	24124828	24125054	227	24124946	111	-1	15.53647	-1	Clock_peak_1256
cgiscf1	24127494	24127695	202	24127593	80	-1	7.688475	-1	Clock_peak_1257
cgiscf1	24137498	24137930	433	24137818	30	-1	5.20619	-1	Clock_peak_1258
cgiscf1	24153829	24154245	417	24154137	34	-1	4.279465	-1	Clock_peak_1259
cgiscf1	24154515	24154725	211	24154587	24	-1	5.007725	-1	Clock_peak_1260
cgiscf1	24157631	24157932	302	24157827	41	-1	2.90869	-1	Clock_peak_1261
cgiscf1	24158753	24159107	355	24158960	85	-1	5.379735	-1	Clock_peak_1262
cgiscf1	24162996	24163623	628	24163353	53.5	-1	4.653235	-1	Clock_peak_1263
cgiscf1	24169987	24170627	641	24170148	84	-1	7.16405	-1	Clock_peak_1264
cgiscf1	24208973	24209341	369	24209140	112	-1	12.485115	-1	Clock_peak_1265
cgiscf1	24220606	24221103	498	24220765	128	-1	13.863285	-1	Clock_peak_1266
cgiscf1	24228059	24228306	248	24228206	38.5	-1	4.39161	-1	Clock_peak_1267
cgiscf1	24248189	24248438	250	24248281	59.5	-1	4.31534	-1	Clock_peak_1268
cgiscf1	24251397	24251704	308	24251526	58	-1	5.3183	-1	Clock_peak_1269
cgiscf1	24263520	24264265	746	24263915	34	-1	4.44302	-1	Clock_peak_1270
cgiscf1	24265397	24265600	204	24265489	22	-1	4.63051	-1	Clock_peak_1271
cgiscf1	24304016	24304388	373	24304211	107.5	-1	15.603295	-1	Clock_peak_1272
cgiscf1	24321311	24321532	222	24321456	40.5	-1	4.42271	-1	Clock_peak_1273
cgiscf1	24343154	24343609	456	24343237	54	-1	8.399255	-1	Clock_peak_1274
cgiscf1	24411622	24411899	278	24411763	25.5	-1	4.792655	-1	Clock_peak_1275
cgiscf1	24412289	24412500	212	24412383	32	-1	5.43378	-1	Clock_peak_1276
cgiscf1	24442336	24442890	555	24442494	91	-1	8.17677	-1	Clock_peak_1277
cgiscf1	24452462	24452875	414	24452605	25	-1	5.25484	-1	Clock_peak_1278
cgiscf1	24464302	24464864	563	24464469	126.5	-1	18.809955	-1	Clock_peak_1279
cgiscf1	24466408	24466744	337	24466618	19	-1	4.035435	-1	Clock_peak_1280
cgiscf1	24499631	24499946	316	24499802	84	-1	5.260115	-1	Clock_peak_1281
cgiscf1	24502273	24502500	228	24502375	73.5	-1	4.658785	-1	Clock_peak_1282
cgiscf1	24530207	24530650	444	24530351	52.5	-1	9.446535	-1	Clock_peak_1283
cgiscf1	24829600	24829899	300	24829696	28	-1	2.69158	-1	Clock_peak_1284
cgiscf1	24852197	24852494	298	24852387	56	-1	7.091635	-1	Clock_peak_1285
cgiscf1	24870326	24870551	226	24870428	26.5	-1	3.7388	-1	Clock_peak_1286
cgiscf1	24937175	24937466	292	24937311	35	-1	4.79127	-1	Clock_peak_1287
cgiscf1	24954609	24955371	763	24954742	26.5	-1	2.678745	-1	Clock_peak_1288
cgiscf1	24963270	24963749	480	24963507	44	-1	4.492275	-1	Clock_peak_1289
cgiscf1	24972754	24972961	208	24972843	36.5	-1	5.464985	-1	Clock_peak_1290
cgiscf1	24983994	24984290	297	24984160	67.5	-1	7.888825	-1	Clock_peak_1291
cgiscf1	24985731	24986208	478	24986080	57	-1	6.88629	-1	Clock_peak_1292
cgiscf1	24995276	24995488	213	24995373	40.5	-1	6.22126	-1	Clock_peak_1293
cgiscf1	25002383	25002802	420	25002640	91.5	-1	14.52588	-1	Clock_peak_1294
cgiscf1	25004928	25005514	587	25005104	37	-1	4.80835	-1	Clock_peak_1295
cgiscf1	25007106	25007552	447	25007375	36.5	-1	4.82276	-1	Clock_peak_1296
cgiscf1	25008937	25009387	451	25009049	33	-1	3.781525	-1	Clock_peak_1297
cgiscf1	25011724	25012008	285	25011881	80	-1	15.530965	-1	Clock_peak_1298
cgiscf1	25014815	25015206	392	25015021	54.5	-1	9.488885	-1	Clock_peak_1299
cgiscf1	25016235	25016635	401	25016411	69	-1	8.48882	-1	Clock_peak_1300
cgiscf1	25021635	25021870	236	25021738	33.5	-1	4.22222	-1	Clock_peak_1301
cgiscf1	25024058	25024630	573	25024354	40.5	-1	5.893565	-1	Clock_peak_1302
cgiscf1	25031381	25031931	551	25031619	25	-1	2.952435	-1	Clock_peak_1303
cgiscf1	25051340	25051564	225	25051451	34.5	-1	3.219185	-1	Clock_peak_1304
cgiscf1	25051909	25052134	226	25052012	45	-1	6.906335	-1	Clock_peak_1305
cgiscf1	25064034	25064512	479	25064270	95	-1	6.60086	-1	Clock_peak_1306
cgiscf1	25068498	25068861	364	25068623	40.5	-1	4.756935	-1	Clock_peak_1307
cgiscf1	25069814	25070137	324	25070020	36.5	-1	7.29868	-1	Clock_peak_1308
cgiscf1	25072895	25073112	218	25073012	32	-1	3.776365	-1	Clock_peak_1309
cgiscf1	25084273	25084763	491	25084677	28	-1	5.34008	-1	Clock_peak_1310
cgiscf1	25085627	25085998	372	25085763	127	-1	14.148955	-1	Clock_peak_1311
cgiscf1	25104753	25105013	261	25104891	46	-1	5.815005	-1	Clock_peak_1312
cgiscf1	25106141	25106660	520	25106330	188	-1	25.869175	-1	Clock_peak_1313
cgiscf1	25120808	25121493	686	25121199	54	-1	4.704105	-1	Clock_peak_1314
cgiscf1	25125467	25125708	242	25125560	21.5	-1	4.536205	-1	Clock_peak_1315
cgiscf1	25130978	25131300	323	25131119	100	-1	11.227375	-1	Clock_peak_1316
cgiscf1	25132511	25132922	412	25132721	24	-1	4.430005	-1	Clock_peak_1317
cgiscf1	25133987	25134274	288	25134124	33.5	-1	6.5993	-1	Clock_peak_1318
cgiscf1	25141210	25141450	241	25141335	68.5	-1	5.93257	-1	Clock_peak_1319
cgiscf1	25145012	25145509	498	25145163	60	-1	4.19536	-1	Clock_peak_1320
cgiscf1	25147286	25147504	219	25147399	45	-1	5.182655	-1	Clock_peak_1321
cgiscf1	25155386	25155622	237	25155491	23.5	-1	3.786805	-1	Clock_peak_1322
cgiscf1	25178764	25179256	493	25178898	39	-1	6.987595	-1	Clock_peak_1323
cgiscf1	25193028	25193311	284	25193174	14	-1	3.03389	-1	Clock_peak_1324
cgiscf1	25216008	25216273	266	25216135	41.5	-1	4.04445	-1	Clock_peak_1325
cgiscf1	25278069	25278551	483	25278234	64.5	-1	7.700825	-1	Clock_peak_1326
cgiscf1	25279830	25280417	588	25279994	53.5	-1	8.20949	-1	Clock_peak_1327
cgiscf1	25282020	25282510	491	25282340	68.5	-1	7.48243	-1	Clock_peak_1328
cgiscf1	25283795	25284168	374	25283978	149	-1	15.551805	-1	Clock_peak_1329
cgiscf1	25290303	25290886	584	25290681	36.6666666666667	-1	2.96681333333333	-1	Clock_peak_1330
cgiscf1	25340131	25340496	366	25340274	48.5	-1	3.75093	-1	Clock_peak_1331
cgiscf1	25474961	25475215	255	25475096	66	-1	6.326915	-1	Clock_peak_1332
cgiscf1	25478266	25478753	488	25478550	28.5	-1	2.80439	-1	Clock_peak_1333
cgiscf1	25489828	25490133	306	25490043	18.5	-1	3.79833	-1	Clock_peak_1334
cgiscf1	25508258	25508643	386	25508445	134	-1	11.767595	-1	Clock_peak_1335
cgiscf1	25516163	25516408	246	25516252	59.5	-1	6.00794	-1	Clock_peak_1336
cgiscf1	25518108	25518655	548	25518525	34	-1	4.424115	-1	Clock_peak_1337
cgiscf1	25549277	25549577	301	25549414	28	-1	5.80603	-1	Clock_peak_1338
cgiscf1	25552317	25552545	229	25552439	26.5	-1	3.023775	-1	Clock_peak_1339
cgiscf1	25594038	25594265	228	25594164	53.5	-1	6.03728	-1	Clock_peak_1340
cgiscf1	25598293	25598535	243	25598410	33	-1	6.983105	-1	Clock_peak_1341
cgiscf1	25613317	25613746	430	25613567	47.5	-1	7.170715	-1	Clock_peak_1342
cgiscf1	25619165	25619387	223	25619301	27	-1	3.78028	-1	Clock_peak_1343
cgiscf1	25623721	25623963	243	25623853	75.5	-1	9.90704	-1	Clock_peak_1344
cgiscf1	25630486	25630695	210	25630573	38.5	-1	3.91153	-1	Clock_peak_1345
cgiscf1	25634365	25634654	290	25634498	29.5	-1	3.77752	-1	Clock_peak_1346
cgiscf1	25635894	25636167	274	25636008	65	-1	11.77013	-1	Clock_peak_1347
cgiscf1	25659388	25659777	390	25659682	76.5	-1	13.11011	-1	Clock_peak_1348
cgiscf1	25661593	25661927	335	25661676	27	-1	5.69056	-1	Clock_peak_1349
cgiscf1	25703737	25704001	265	25703815	18.5	-1	3.970385	-1	Clock_peak_1350
cgiscf1	25725645	25725934	290	25725815	25.5	-1	5.334515	-1	Clock_peak_1351
cgiscf1	25740501	25740958	458	25740586	16.5	-1	3.52003	-1	Clock_peak_1352
cgiscf1	25762716	25762955	240	25762805	22	-1	4.645135	-1	Clock_peak_1353
cgiscf1	25770399	25770721	323	25770543	26	-1	5.413315	-1	Clock_peak_1354
cgiscf1	25782015	25782234	220	25782112	24.5	-1	4.044235	-1	Clock_peak_1355
cgiscf1	25810186	25810466	281	25810337	70.5	-1	13.905445	-1	Clock_peak_1356
cgiscf1	25814773	25815264	492	25814952	40.5	-1	3.36501	-1	Clock_peak_1357
cgiscf1	25816747	25816958	212	25816836	75	-1	6.499255	-1	Clock_peak_1358
cgiscf1	25817532	25817814	283	25817665	118.5	-1	11.378445	-1	Clock_peak_1359
cgiscf1	25821548	25821786	239	25821655	61	-1	8.97877	-1	Clock_peak_1360
cgiscf1	25867534	25867771	238	25867655	35	-1	3.85443	-1	Clock_peak_1361
cgiscf1	25869257	25869647	391	25869451	120.5	-1	11.46105	-1	Clock_peak_1362
cgiscf1	25887324	25887641	318	25887506	38	-1	7.374335	-1	Clock_peak_1363
cgiscf1	25888532	25888868	337	25888690	52	-1	10.74217	-1	Clock_peak_1364
cgiscf1	25892153	25892416	264	25892301	41.5	-1	4.45485	-1	Clock_peak_1365
cgiscf1	25895472	25895834	363	25895574	52	-1	8.67837	-1	Clock_peak_1366
cgiscf1	25896359	25896611	253	25896483	38.5	-1	3.548715	-1	Clock_peak_1367
cgiscf1	25903341	25903598	258	25903466	39	-1	6.279055	-1	Clock_peak_1368
cgiscf1	25920125	25920649	525	25920530	44.5	-1	3.91221	-1	Clock_peak_1369
cgiscf1	25933322	25933582	261	25933462	25.5	-1	4.87447	-1	Clock_peak_1370
cgiscf1	25946825	25947057	233	25946922	30.5	-1	3.493985	-1	Clock_peak_1371
cgiscf1	25960501	25960754	254	25960606	34	-1	5.1589	-1	Clock_peak_1372
cgiscf1	25965420	25965764	345	25965593	56.5	-1	9.904745	-1	Clock_peak_1373
cgiscf1	25966381	25966599	219	25966476	34.5	-1	4.25152	-1	Clock_peak_1374
cgiscf1	25973016	25973695	680	25973337	22	-1	4.493615	-1	Clock_peak_1375
cgiscf1	26020697	26020915	219	26020827	18	-1	3.81757	-1	Clock_peak_1376
cgiscf1	26033032	26033478	447	26033215	51	-1	10.582815	-1	Clock_peak_1377
cgiscf1	26035406	26035658	253	26035532	31.5	-1	6.61243	-1	Clock_peak_1378
cgiscf1	26042168	26042700	533	26042311	22.5	-1	4.754065	-1	Clock_peak_1379
cgiscf1	26054154	26054374	221	26054249	41	-1	3.66991	-1	Clock_peak_1380
cgiscf1	26500791	26500997	207	26500904	27.5	-1	5.75561	-1	Clock_peak_1381
cgiscf1	26511417	26511695	279	26511585	51	-1	10.59744	-1	Clock_peak_1382
cgiscf1	26513214	26513757	544	26513409	71.5	-1	12.424255	-1	Clock_peak_1383
cgiscf1	26547481	26547708	228	26547593	24.5	-1	5.160535	-1	Clock_peak_1384
cgiscf1	26572462	26572689	228	26572587	62.5	-1	6.51619	-1	Clock_peak_1385
cgiscf1	26611973	26612216	244	26612089	35.5	-1	6.622595	-1	Clock_peak_1386
cgiscf1	26622021	26622578	558	26622181	44.5	-1	3.890495	-1	Clock_peak_1387
cgiscf1	26644930	26645129	200	26645041	20.5	-1	4.3476	-1	Clock_peak_1388
cgiscf1	26658774	26659003	230	26658887	21.5	-1	4.37921	-1	Clock_peak_1389
cgiscf1	26749166	26749670	505	26749567	28.5	-1	3.0542	-1	Clock_peak_1390
cgiscf1	26755370	26755670	301	26755520	110	-1	14.249785	-1	Clock_peak_1391
cgiscf1	26764335	26764609	275	26764469	36.5	-1	3.93253	-1	Clock_peak_1392
cgiscf1	26767698	26767974	277	26767829	23	-1	4.90688	-1	Clock_peak_1393
cgiscf1	26774796	26775231	436	26775004	33	-1	4.71086	-1	Clock_peak_1394
cgiscf1	26785938	26786207	270	26786028	28	-1	5.83529	-1	Clock_peak_1395
cgiscf1	26800979	26801231	253	26801103	47	-1	6.426085	-1	Clock_peak_1396
cgiscf1	26822369	26822592	224	26822479	39	-1	5.75239	-1	Clock_peak_1397
cgiscf1	26822977	26823238	262	26823116	237	-1	8.7767	-1	Clock_peak_1398
cgiscf1	26828292	26828499	208	26828391	36.5	-1	7.453075	-1	Clock_peak_1399
cgiscf1	26830758	26831008	251	26830904	33.5	-1	4.81604	-1	Clock_peak_1400
cgiscf1	26835323	26835832	510	26835432	47.5	-1	4.19754	-1	Clock_peak_1401
cgiscf1	26840208	26840549	342	26840402	43	-1	4.825065	-1	Clock_peak_1402
cgiscf1	26840753	26841137	385	26840924	26.5	-1	3.001425	-1	Clock_peak_1403
cgiscf1	26842934	26843432	499	26843256	238	-1	19.47583	-1	Clock_peak_1404
cgiscf1	26843772	26844183	412	26844049	127	-1	10.49803	-1	Clock_peak_1405
cgiscf1	26846123	26846356	234	26846236	57.5	-1	5.608935	-1	Clock_peak_1406
cgiscf1	26854786	26855067	282	26854930	89	-1	7.380635	-1	Clock_peak_1407
cgiscf1	26855316	26856184	869	26855881	106.666666666667	-1	10.39192	-1	Clock_peak_1408
cgiscf1	26862089	26862327	239	26862224	47.5	-1	7.91104	-1	Clock_peak_1409
cgiscf1	26864773	26865006	234	26864860	46	-1	4.733655	-1	Clock_peak_1410
cgiscf1	26872360	26872564	205	26872482	35.5	-1	3.615345	-1	Clock_peak_1411
cgiscf1	26962886	26963162	277	26962989	56	-1	9.032805	-1	Clock_peak_1412
cgiscf1	26984121	26984330	210	26984248	37.5	-1	6.463795	-1	Clock_peak_1413
cgiscf1	27032526	27032879	354	27032672	46	-1	6.77963	-1	Clock_peak_1414
cgiscf1	27037713	27038114	402	27037968	24.5	-1	5.0874	-1	Clock_peak_1415
cgiscf1	27045420	27045846	427	27045670	31	-1	4.125075	-1	Clock_peak_1416
cgiscf1	27050383	27050638	256	27050540	40	-1	3.94534	-1	Clock_peak_1417
cgiscf1	27051151	27051408	258	27051280	25.5	-1	3.80206	-1	Clock_peak_1418
cgiscf1	27072134	27072526	393	27072275	51.5	-1	3.80832	-1	Clock_peak_1419
cgiscf1	27074754	27075003	250	27074871	52.5	-1	8.14381	-1	Clock_peak_1420
cgiscf1	27077651	27077847	197	27077710	35.5	-1	1.90551	-1	Clock_peak_1421
cgiscf1	27085829	27086106	278	27086007	34	-1	3.3956	-1	Clock_peak_1422
cgiscf1	27091622	27091928	307	27091803	82.5	-1	9.54464	-1	Clock_peak_1423
cgiscf1	27093371	27093805	435	27093462	24	-1	2.53055	-1	Clock_peak_1424
cgiscf1	27094599	27095641	1043	27095380	37.6666666666667	-1	6.45916	-1	Clock_peak_1425
cgiscf1	27099032	27099321	290	27099160	68	-1	5.775225	-1	Clock_peak_1426
cgiscf1	27102539	27103123	585	27102992	32.5	-1	4.804785	-1	Clock_peak_1427
cgiscf1	27113667	27113921	255	27113824	37	-1	5.961865	-1	Clock_peak_1428
cgiscf1	27114828	27115137	310	27114965	79.5	-1	8.19835	-1	Clock_peak_1429
cgiscf1	27187348	27187570	223	27187479	25	-1	4.641955	-1	Clock_peak_1430
cgiscf1	27199567	27199898	332	27199765	95	-1	13.004785	-1	Clock_peak_1431
cgiscf1	27203321	27203672	352	27203498	52	-1	10.432225	-1	Clock_peak_1432
cgiscf1	27211143	27211449	307	27211254	18.5	-1	2.388155	-1	Clock_peak_1433
cgiscf1	27221308	27221528	221	27221424	29	-1	5.81391	-1	Clock_peak_1434
cgiscf1	27223687	27223919	233	27223790	60.5	-1	7.039745	-1	Clock_peak_1435
cgiscf1	27373438	27374053	616	27373580	71	-1	5.800465	-1	Clock_peak_1436
cgiscf1	27389179	27389517	339	27389326	29	-1	6.09703	-1	Clock_peak_1437
cgiscf1	27398050	27398960	911	27398832	86.5	-1	13.703245	-1	Clock_peak_1438
cgiscf1	27400718	27401005	288	27400888	111.5	-1	19.104885	-1	Clock_peak_1439
cgiscf1	27408955	27409209	255	27409061	29	-1	4.06261	-1	Clock_peak_1440
cgiscf1	27430898	27431517	620	27431064	98.5	-1	5.742595	-1	Clock_peak_1441
cgiscf1	27483196	27483769	574	27483326	57	-1	6.0751	-1	Clock_peak_1442
cgiscf1	27486258	27486824	567	27486398	64	-1	3.258375	-1	Clock_peak_1443
cgiscf1	27487225	27487876	652	27487395	121.5	-1	11.275615	-1	Clock_peak_1444
cgiscf1	27515278	27515571	294	27515411	88	-1	6.218015	-1	Clock_peak_1445
cgiscf1	27516254	27516540	287	27516420	50	-1	4.405015	-1	Clock_peak_1446
cgiscf1	27622883	27623448	566	27623292	78	-1	6.72453	-1	Clock_peak_1447
cgiscf1	27631174	27631615	442	27631462	36.5	-1	6.43578	-1	Clock_peak_1448
cgiscf1	27633941	27634424	484	27634280	32	-1	6.604345	-1	Clock_peak_1449
cgiscf1	27655160	27655509	350	27655345	36	-1	6.351045	-1	Clock_peak_1450
cgiscf1	27666654	27666940	287	27666814	25	-1	4.929765	-1	Clock_peak_1451
cgiscf1	27671066	27671403	338	27671195	29	-1	3.05877	-1	Clock_peak_1452
cgiscf1	27704590	27705063	474	27704795	58.5	-1	4.16802	-1	Clock_peak_1453
cgiscf1	27714951	27715208	258	27715089	50.5	-1	3.70819	-1	Clock_peak_1454
cgiscf1	27716703	27717015	313	27716834	31	-1	4.27986	-1	Clock_peak_1455
cgiscf1	27719054	27719317	264	27719180	44	-1	9.057785	-1	Clock_peak_1456
cgiscf1	27785027	27785232	206	27785137	47.5	-1	9.80567	-1	Clock_peak_1457
cgiscf1	27815545	27815830	286	27815694	44	-1	5.7904	-1	Clock_peak_1458
cgiscf1	27822893	27823461	569	27823126	47.5	-1	7.58498	-1	Clock_peak_1459
cgiscf1	27849263	27849452	190	27849315	16.5	-1	3.40278	-1	Clock_peak_1460
cgiscf1	27852461	27852754	294	27852589	76.5	-1	8.28217	-1	Clock_peak_1461
cgiscf1	27855733	27856137	405	27855885	43.5	-1	4.128195	-1	Clock_peak_1462
cgiscf1	27868658	27869525	868	27868901	105.5	-1	8.39604	-1	Clock_peak_1463
cgiscf1	27873118	27873571	454	27873253	113	-1	8.71273	-1	Clock_peak_1464
cgiscf1	27873929	27874212	284	27874058	89	-1	6.805975	-1	Clock_peak_1465
cgiscf1	27875627	27875907	281	27875767	56	-1	7.002395	-1	Clock_peak_1466
cgiscf1	27889821	27890704	884	27890276	69.5	-1	6.291155	-1	Clock_peak_1467
cgiscf1	27891210	27891490	281	27891314	56	-1	4.84148	-1	Clock_peak_1468
cgiscf1	27901764	27902227	464	27901888	41	-1	8.59435	-1	Clock_peak_1469
cgiscf1	27904246	27904588	343	27904450	50	-1	6.37272	-1	Clock_peak_1470
cgiscf1	27917721	27917922	202	27917821	26.5	-1	5.53775	-1	Clock_peak_1471
cgiscf1	27921797	27922048	252	27921893	33.5	-1	4.07908	-1	Clock_peak_1472
cgiscf1	27924782	27925041	260	27924914	63.5	-1	4.997995	-1	Clock_peak_1473
cgiscf1	27926864	27927568	705	27927401	43.5	-1	7.34003	-1	Clock_peak_1474
cgiscf1	27951175	27951483	309	27951362	37	-1	4.372835	-1	Clock_peak_1475
cgiscf1	27958448	27958673	226	27958537	26.5	-1	5.52312	-1	Clock_peak_1476
cgiscf1	27974630	27975025	396	27974730	29	-1	3.587415	-1	Clock_peak_1477
cgiscf1	27976518	27976746	229	27976620	42	-1	6.80032	-1	Clock_peak_1478
cgiscf1	27988843	27989271	429	27988964	68	-1	8.363975	-1	Clock_peak_1479
cgiscf1	28004190	28004468	279	28004335	66	-1	9.55478	-1	Clock_peak_1480
cgiscf1	28022718	28022972	255	28022891	34.5	-1	5.713245	-1	Clock_peak_1481
cgiscf1	28046095	28046584	490	28046420	27.5	-1	5.127785	-1	Clock_peak_1482
cgiscf1	28046899	28047170	272	28047026	28.5	-1	4.055155	-1	Clock_peak_1483
cgiscf1	28047772	28047980	209	28047880	48.5	-1	5.939895	-1	Clock_peak_1484
cgiscf1	28054364	28055006	643	28054858	96	-1	9.19598	-1	Clock_peak_1485
cgiscf1	28056480	28056683	204	28056581	39	-1	6.41141	-1	Clock_peak_1486
cgiscf1	28060850	28061056	207	28060974	29.5	-1	5.02029	-1	Clock_peak_1487
cgiscf1	28071135	28071656	522	28071545	34	-1	5.557565	-1	Clock_peak_1488
cgiscf1	28075315	28075664	350	28075439	31.5	-1	4.74812	-1	Clock_peak_1489
cgiscf1	28089628	28090011	384	28089798	69.5	-1	6.23869	-1	Clock_peak_1490
cgiscf1	28090963	28091348	386	28091176	58	-1	4.451535	-1	Clock_peak_1491
cgiscf1	28112095	28112579	485	28112442	40.5	-1	5.94578	-1	Clock_peak_1492
cgiscf1	28153729	28153991	263	28153925	23.5	-1	4.176485	-1	Clock_peak_1493
cgiscf1	28163076	28163399	324	28163244	27.5	-1	4.454515	-1	Clock_peak_1494
cgiscf1	28282283	28282500	218	28282396	37.5	-1	7.71482	-1	Clock_peak_1495
cgiscf1	28303688	28304062	375	28303891	80	-1	6.46194	-1	Clock_peak_1496
cgiscf1	28350587	28350818	232	28350704	47	-1	4.443365	-1	Clock_peak_1497
cgiscf1	28363501	28363867	367	28363629	33	-1	3.89668	-1	Clock_peak_1498
cgiscf1	28370796	28371138	343	28371013	67.5	-1	6.472495	-1	Clock_peak_1499
cgiscf1	28371600	28371912	313	28371737	41.5	-1	4.80189	-1	Clock_peak_1500
cgiscf1	28431191	28431886	696	28431398	481.5	-1	11.258125	-1	Clock_peak_1501
cgiscf1	28434871	28435243	373	28435047	161	-1	6.75325	-1	Clock_peak_1502
cgiscf1	28436790	28437130	341	28436912	245	-1	8.32209	-1	Clock_peak_1503
cgiscf1	28439289	28439915	627	28439799	96.5	-1	3.67464	-1	Clock_peak_1504
cgiscf1	28441384	28441659	276	28441530	183	-1	5.469335	-1	Clock_peak_1505
cgiscf1	28441883	28443182	1300	28442678	317.5	-1	10.294775	-1	Clock_peak_1506
cgiscf1	28453724	28453922	199	28453830	47	-1	9.725995	-1	Clock_peak_1507
cgiscf1	28597120	28597372	253	28597296	44	-1	3.45175	-1	Clock_peak_1508
cgiscf1	28677096	28677347	252	28677238	19	-1	4.079315	-1	Clock_peak_1509
cgiscf1	28680336	28680782	447	28680421	31	-1	3.66176	-1	Clock_peak_1510
cgiscf1	28682386	28682701	316	28682531	36.5	-1	3.736995	-1	Clock_peak_1511
cgiscf1	28687006	28687279	274	28687177	46.5	-1	5.459825	-1	Clock_peak_1512
cgiscf1	28699340	28699677	338	28699499	28.5	-1	3.281535	-1	Clock_peak_1513
cgiscf1	28710777	28711248	472	28710961	50	-1	8.05379	-1	Clock_peak_1514
cgiscf1	28725461	28725981	521	28725727	102	-1	10.77691	-1	Clock_peak_1515
cgiscf1	28747550	28747772	223	28747643	36	-1	3.515635	-1	Clock_peak_1516
cgiscf1	28766517	28766828	312	28766671	65.5	-1	3.933865	-1	Clock_peak_1517
cgiscf1	28767429	28767838	410	28767473	37	-1	2.70051	-1	Clock_peak_1518
cgiscf1	28774244	28774481	238	28774367	42	-1	5.40106	-1	Clock_peak_1519
cgiscf1	28835219	28835434	216	28835302	69	-1	4.19996	-1	Clock_peak_1520
cgiscf1	28838784	28839083	300	28838928	41.5	-1	2.66342	-1	Clock_peak_1521
cgiscf1	28840501	28841181	681	28840642	71	-1	7.640625	-1	Clock_peak_1522
cgiscf1	28878418	28878682	265	28878535	66	-1	13.387925	-1	Clock_peak_1523
cgiscf1	28879256	28879551	296	28879410	77	-1	4.994405	-1	Clock_peak_1524
cgiscf1	28895650	28895886	237	28895766	39	-1	8.04161	-1	Clock_peak_1525
cgiscf1	28907875	28908365	491	28907999	57	-1	3.958105	-1	Clock_peak_1526
cgiscf1	28909149	28909430	282	28909285	102.5	-1	5.882435	-1	Clock_peak_1527
cgiscf1	28917387	28917659	273	28917524	23.5	-1	4.9573	-1	Clock_peak_1528
cgiscf1	28935853	28936160	308	28935988	42	-1	5.79036	-1	Clock_peak_1529
cgiscf1	28936960	28937158	199	28937063	35	-1	7.316435	-1	Clock_peak_1530
cgiscf1	28944109	28944405	297	28944234	63	-1	9.870005	-1	Clock_peak_1531
cgiscf1	28952647	28952935	289	28952839	46.5	-1	3.992265	-1	Clock_peak_1532
cgiscf1	28953365	28953595	231	28953466	28.5	-1	3.58251	-1	Clock_peak_1533
cgiscf1	28966780	28967028	249	28966895	39	-1	4.651055	-1	Clock_peak_1534
cgiscf1	28971548	28971763	216	28971678	30.5	-1	3.948495	-1	Clock_peak_1535
cgiscf1	28972834	28973076	243	28972955	51	-1	4.630575	-1	Clock_peak_1536
cgiscf1	29022267	29022467	201	29022376	33.5	-1	3.831585	-1	Clock_peak_1537
cgiscf1	29027507	29027776	270	29027613	31	-1	4.67413	-1	Clock_peak_1538
cgiscf1	29029726	29030058	333	29029856	44	-1	3.032615	-1	Clock_peak_1539
cgiscf1	29050004	29050217	214	29050103	34	-1	2.906935	-1	Clock_peak_1540
cgiscf1	29054111	29054604	494	29054498	55.5	-1	4.19273	-1	Clock_peak_1541
cgiscf1	29056911	29057143	233	29057036	47.5	-1	3.43719	-1	Clock_peak_1542
cgiscf1	29058126	29058875	750	29058227	96.5	-1	6.27163	-1	Clock_peak_1543
cgiscf1	29061106	29061412	307	29061240	107	-1	4.483485	-1	Clock_peak_1544
cgiscf1	29069252	29069465	214	29069364	186	-1	8.28435	-1	Clock_peak_1545
cgiscf1	29072820	29073092	273	29072953	91	-1	5.47469	-1	Clock_peak_1546
cgiscf1	29089676	29090028	353	29089840	125.5	-1	6.526215	-1	Clock_peak_1547
cgiscf1	29093438	29093648	211	29093553	108.5	-1	5.67447	-1	Clock_peak_1548
cgiscf1	29095674	29095955	282	29095803	67	-1	3.71076	-1	Clock_peak_1549
cgiscf1	29096303	29096579	277	29096425	89.5	-1	7.451535	-1	Clock_peak_1550
cgiscf1	29139001	29139270	270	29139165	37.5	-1	5.60325	-1	Clock_peak_1551
cgiscf1	29142032	29142240	209	29142124	30.5	-1	5.58788	-1	Clock_peak_1552
cgiscf1	29222190	29222638	449	29222294	27	-1	4.759345	-1	Clock_peak_1553
cgiscf1	29223928	29224135	208	29224050	33.5	-1	5.723315	-1	Clock_peak_1554
cgiscf1	29229153	29229358	206	29229273	34	-1	6.378795	-1	Clock_peak_1555
cgiscf1	29233318	29233766	449	29233434	65	-1	7.975905	-1	Clock_peak_1556
cgiscf1	29251737	29251960	224	29251836	34.5	-1	3.11608	-1	Clock_peak_1557
cgiscf1	29262721	29262993	273	29262803	25	-1	2.64393	-1	Clock_peak_1558
cgiscf1	29264830	29265143	314	29264984	38.5	-1	3.738245	-1	Clock_peak_1559
cgiscf1	29270139	29270350	212	29270235	25	-1	5.25484	-1	Clock_peak_1560
cgiscf1	29298190	29298693	504	29298586	35.5	-1	6.821685	-1	Clock_peak_1561
cgiscf1	29304544	29304884	341	29304689	70.5	-1	9.990885	-1	Clock_peak_1562
cgiscf1	29324517	29325257	741	29324632	112.5	-1	14.07282	-1	Clock_peak_1563
cgiscf1	29328540	29328756	217	29328639	44.5	-1	5.15419	-1	Clock_peak_1564
cgiscf1	29330141	29330407	267	29330304	48	-1	3.05115	-1	Clock_peak_1565
cgiscf1	29330710	29330961	252	29330829	68	-1	4.77075	-1	Clock_peak_1566
cgiscf1	29331979	29332201	223	29332083	40.5	-1	6.93243	-1	Clock_peak_1567
cgiscf1	29345283	29345522	240	29345368	26.5	-1	5.610885	-1	Clock_peak_1568
cgiscf1	29366141	29366439	299	29366291	101	-1	5.24501	-1	Clock_peak_1569
cgiscf1	29369115	29369344	230	29369210	37.5	-1	3.310865	-1	Clock_peak_1570
cgiscf1	29396814	29397049	236	29396931	42.5	-1	7.620035	-1	Clock_peak_1571
cgiscf1	29397262	29397688	427	29397402	22.5	-1	4.72481	-1	Clock_peak_1572
cgiscf1	29531750	29532025	276	29531900	61	-1	12.366495	-1	Clock_peak_1573
cgiscf1	29567131	29567424	294	29567294	33.5	-1	5.238345	-1	Clock_peak_1574
cgiscf1	29573271	29573732	462	29573323	32	-1	2.01145	-1	Clock_peak_1575
cgiscf1	29584327	29584610	284	29584471	27	-1	3.80384	-1	Clock_peak_1576
cgiscf1	29598094	29598377	284	29598194	21	-1	4.471155	-1	Clock_peak_1577
cgiscf1	29605268	29605566	299	29605345	20.5	-1	3.98502	-1	Clock_peak_1578
cgiscf1	29610560	29610830	271	29610659	27.5	-1	5.784865	-1	Clock_peak_1579
cgiscf1	29701196	29701440	245	29701316	48	-1	6.3854	-1	Clock_peak_1580
cgiscf1	29729453	29729852	400	29729725	83	-1	5.84118	-1	Clock_peak_1581
cgiscf1	29733441	29734094	654	29733612	70.5	-1	5.333955	-1	Clock_peak_1582
cgiscf1	29736034	29736276	243	29736156	52	-1	3.84043	-1	Clock_peak_1583
cgiscf1	29737037	29737432	396	29737213	139	-1	8.12311	-1	Clock_peak_1584
cgiscf1	29743651	29744068	418	29743755	53.5	-1	7.36264	-1	Clock_peak_1585
cgiscf1	29745259	29745475	217	29745340	24	-1	3.57029	-1	Clock_peak_1586
cgiscf1	29756238	29756520	283	29756354	53	-1	10.901515	-1	Clock_peak_1587
cgiscf1	29760205	29760687	483	29760471	37	-1	5.004315	-1	Clock_peak_1588
cgiscf1	29792925	29793164	240	29793018	46	-1	6.84562	-1	Clock_peak_1589
cgiscf1	29829251	29829497	247	29829345	65	-1	10.16716	-1	Clock_peak_1590
cgiscf1	29844064	29844399	336	29844216	48	-1	5.70694	-1	Clock_peak_1591
cgiscf1	29855952	29856805	854	29856256	53.3333333333333	-1	3.9318	-1	Clock_peak_1592
cgiscf1	29858817	29859008	192	29858936	86.5	-1	3.46006	-1	Clock_peak_1593
cgiscf1	29859326	29859568	243	29859419	120.5	-1	3.09207	-1	Clock_peak_1594
cgiscf1	29920280	29920659	380	29920545	36	-1	6.401295	-1	Clock_peak_1595
cgiscf1	29928752	29929107	356	29928832	30.5	-1	4.03452	-1	Clock_peak_1596
cgiscf1	29941103	29941341	239	29941229	41.5	-1	3.67645	-1	Clock_peak_1597
cgiscf1	29945048	29946215	1168	29945580	145	-1	11.679855	-1	Clock_peak_1598
cgiscf1	29956643	29956887	245	29956803	29.5	-1	2.893205	-1	Clock_peak_1599
cgiscf1	29957203	29957628	426	29957448	56.5	-1	7.871675	-1	Clock_peak_1600
cgiscf1	29975496	29975957	462	29975712	17	-1	3.614335	-1	Clock_peak_1601
cgiscf1	29981159	29981712	554	29981432	44	-1	4.613605	-1	Clock_peak_1602
cgiscf1	29986571	29986777	207	29986679	21	-1	4.4419	-1	Clock_peak_1603
cgiscf1	29988771	29989278	508	29988981	45	-1	7.46886	-1	Clock_peak_1604
cgiscf1	30028258	30028484	227	30028383	40	-1	4.44594	-1	Clock_peak_1605
cgiscf1	30031589	30032020	432	30031759	20.5	-1	3.769005	-1	Clock_peak_1606
cgiscf1	30042620	30043135	516	30042955	83.5	-1	8.56694	-1	Clock_peak_1607
cgiscf1	30061812	30062217	406	30061985	24.5	-1	5.160535	-1	Clock_peak_1608
cgiscf1	30072965	30073224	260	30073091	56	-1	11.481965	-1	Clock_peak_1609
cgiscf1	30119566	30119839	274	30119713	65	-1	9.24343	-1	Clock_peak_1610
cgiscf1	30148501	30148931	431	30148705	33.5	-1	2.7672	-1	Clock_peak_1611
cgiscf1	30149259	30149758	500	30149619	61	-1	3.969875	-1	Clock_peak_1612
cgiscf1	30245095	30245371	277	30245214	32.5	-1	4.11305	-1	Clock_peak_1613
cgiscf1	30252920	30253425	506	30253157	35	-1	4.241895	-1	Clock_peak_1614
cgiscf1	30274985	30275502	518	30275364	86.5	-1	17.686855	-1	Clock_peak_1615
cgiscf1	30286512	30286924	413	30286728	265	-1	15.45713	-1	Clock_peak_1616
cgiscf1	30288260	30288700	441	30288417	59	-1	5.329125	-1	Clock_peak_1617
cgiscf1	30310501	30311420	920	30311044	110	-1	15.285305	-1	Clock_peak_1618
cgiscf1	30480903	30481166	264	30481071	47	-1	3.65113	-1	Clock_peak_1619
cgiscf1	30483115	30483915	801	30483799	56.5	-1	4.09223	-1	Clock_peak_1620
cgiscf1	30484237	30484427	191	30484317	65	-1	3.1633	-1	Clock_peak_1621
cgiscf1	30506254	30506453	200	30506349	28	-1	4.7698	-1	Clock_peak_1622
cgiscf1	30518187	30518447	261	30518339	28	-1	4.492615	-1	Clock_peak_1623
cgiscf1	30523728	30523973	246	30523824	67	-1	8.047125	-1	Clock_peak_1624
cgiscf1	30527156	30527921	766	30527424	38	-1	5.191265	-1	Clock_peak_1625
cgiscf1	30533401	30533808	408	30533630	97.5	-1	13.649075	-1	Clock_peak_1626
cgiscf1	30539093	30539420	328	30539214	47.5	-1	5.550025	-1	Clock_peak_1627
cgiscf1	30556032	30556243	212	30556150	20	-1	4.253295	-1	Clock_peak_1628
cgiscf1	30562926	30563271	346	30563116	70	-1	9.6168	-1	Clock_peak_1629
cgiscf1	30573712	30573979	268	30573834	34.5	-1	4.780175	-1	Clock_peak_1630
cgiscf1	30583550	30583753	204	30583645	39	-1	5.69791	-1	Clock_peak_1631
cgiscf1	30599561	30600471	911	30600126	187	-1	12.600095	-1	Clock_peak_1632
cgiscf1	30602039	30602565	527	30602401	98.5	-1	7.366815	-1	Clock_peak_1633
cgiscf1	30606324	30606717	394	30606478	28.5	-1	4.0569	-1	Clock_peak_1634
cgiscf1	30618440	30618767	328	30618588	41	-1	6.52954	-1	Clock_peak_1635
cgiscf1	30625053	30625311	259	30625170	31	-1	4.646215	-1	Clock_peak_1636
cgiscf1	30633419	30634163	745	30634059	38.5	-1	5.321685	-1	Clock_peak_1637
cgiscf1	30641767	30642683	917	30642248	49.6666666666667	-1	9.02792333333333	-1	Clock_peak_1638
cgiscf1	30655156	30655853	698	30655294	52.5	-1	2.85458	-1	Clock_peak_1639
cgiscf1	30659768	30660004	237	30659900	50.5	-1	5.23601	-1	Clock_peak_1640
cgiscf1	30660857	30661417	561	30661038	32.5	-1	4.072235	-1	Clock_peak_1641
cgiscf1	30662964	30663644	681	30663412	29	-1	3.464675	-1	Clock_peak_1642
cgiscf1	30665036	30665466	431	30665136	31	-1	2.8446	-1	Clock_peak_1643
cgiscf1	30669438	30670015	578	30669588	43.5	-1	4.967425	-1	Clock_peak_1644
cgiscf1	30672759	30673070	312	30672886	33.5	-1	5.75153	-1	Clock_peak_1645
cgiscf1	30678700	30678944	245	30678830	34	-1	5.31614	-1	Clock_peak_1646
cgiscf1	30690955	30691287	333	30691124	25.5	-1	5.26138	-1	Clock_peak_1647
cgiscf1	30691618	30692236	619	30692072	91	-1	17.51008	-1	Clock_peak_1648
cgiscf1	30693809	30694029	221	30693922	29.5	-1	3.9841	-1	Clock_peak_1649
cgiscf1	30695710	30696007	298	30695932	31.5	-1	1.92388	-1	Clock_peak_1650
cgiscf1	30747206	30747494	289	30747332	34	-1	3.540865	-1	Clock_peak_1651
cgiscf1	30748671	30748955	285	30748832	35.5	-1	3.165995	-1	Clock_peak_1652
cgiscf1	30749118	30749358	241	30749239	58.5	-1	7.09962	-1	Clock_peak_1653
cgiscf1	30761612	30761992	381	30761820	87.5	-1	8.313805	-1	Clock_peak_1654
cgiscf1	30772805	30773377	573	30773267	74.5	-1	7.409345	-1	Clock_peak_1655
cgiscf1	30774971	30775268	298	30775109	85	-1	7.212515	-1	Clock_peak_1656
cgiscf1	30781047	30781327	281	30781164	47	-1	9.53584	-1	Clock_peak_1657
cgiscf1	30913587	30913831	245	30913707	49	-1	6.738005	-1	Clock_peak_1658
cgiscf1	30915885	30916436	552	30916276	30	-1	3.070235	-1	Clock_peak_1659
cgiscf1	30918209	30918424	216	30918325	57.5	-1	3.869925	-1	Clock_peak_1660
cgiscf1	30927513	30927808	296	30927579	14	-1	3.004635	-1	Clock_peak_1661
cgiscf1	30947629	30948216	588	30947744	29	-1	6.11166	-1	Clock_peak_1662
cgiscf1	31018566	31018794	229	31018692	65.5	-1	10.255255	-1	Clock_peak_1663
cgiscf1	31164136	31164576	441	31164330	75.5	-1	10.648545	-1	Clock_peak_1664
cgiscf1	31172555	31172937	383	31172793	30.5	-1	3.82543	-1	Clock_peak_1665
cgiscf1	31185261	31185565	305	31185436	54	-1	5.859725	-1	Clock_peak_1666
cgiscf1	31196899	31197136	238	31197006	47.5	-1	9.84955	-1	Clock_peak_1667
cgiscf1	31200994	31201240	247	31201116	21.5	-1	4.56546	-1	Clock_peak_1668
cgiscf1	31204977	31205217	241	31205084	35	-1	4.361	-1	Clock_peak_1669
cgiscf1	31205832	31206422	591	31206019	165.5	-1	23.591225	-1	Clock_peak_1670
cgiscf1	31215076	31215365	290	31215227	73	-1	5.138635	-1	Clock_peak_1671
cgiscf1	31217800	31218121	322	31217931	45	-1	6.1026	-1	Clock_peak_1672
cgiscf1	31220571	31220914	344	31220820	39.5	-1	2.725325	-1	Clock_peak_1673
cgiscf1	31230278	31230530	253	31230408	39	-1	3.93465	-1	Clock_peak_1674
cgiscf1	31233783	31234096	314	31233919	25.5	-1	5.072225	-1	Clock_peak_1675
cgiscf1	31234958	31235550	593	31235176	24.5	-1	5.13128	-1	Clock_peak_1676
cgiscf1	31249530	31250004	475	31249703	21	-1	4.48578	-1	Clock_peak_1677
cgiscf1	31273859	31274088	230	31273961	49	-1	4.993165	-1	Clock_peak_1678
cgiscf1	31280719	31281061	343	31280877	40	-1	4.34364	-1	Clock_peak_1679
cgiscf1	31284882	31285182	301	31285028	40	-1	3.53973	-1	Clock_peak_1680
cgiscf1	31287356	31287847	492	31287724	71.5	-1	8.68564	-1	Clock_peak_1681
cgiscf1	31317551	31317850	300	31317684	46.5	-1	6.84709	-1	Clock_peak_1682
cgiscf1	31318100	31318503	404	31318347	55.5	-1	7.643685	-1	Clock_peak_1683
cgiscf1	31357372	31357703	332	31357510	64	-1	10.74051	-1	Clock_peak_1684
cgiscf1	31360159	31360399	241	31360262	40.5	-1	8.39766	-1	Clock_peak_1685
cgiscf1	31369116	31369728	613	31369235	54.5	-1	6.105135	-1	Clock_peak_1686
cgiscf1	31414339	31414575	237	31414478	29.5	-1	6.22059	-1	Clock_peak_1687
cgiscf1	31417048	31417262	215	31417169	33	-1	6.09705	-1	Clock_peak_1688
cgiscf1	31418097	31418442	346	31418275	60.5	-1	8.911305	-1	Clock_peak_1689
cgiscf1	31437637	31438151	515	31437696	65	-1	5.270015	-1	Clock_peak_1690
cgiscf1	31440236	31440458	223	31440370	25.5	-1	4.78326	-1	Clock_peak_1691
cgiscf1	31448223	31448458	236	31448391	25	-1	3.69426	-1	Clock_peak_1692
cgiscf1	31458909	31459229	321	31459070	20	-1	3.88135	-1	Clock_peak_1693
cgiscf1	31477643	31477899	257	31477767	58.5	-1	8.96457	-1	Clock_peak_1694
cgiscf1	31478550	31478764	215	31478648	42.5	-1	7.84343	-1	Clock_peak_1695
cgiscf1	31483752	31484124	373	31484026	20	-1	3.812035	-1	Clock_peak_1696
cgiscf1	31495023	31495499	477	31495252	34.5	-1	3.710485	-1	Clock_peak_1697
cgiscf1	31502075	31502336	262	31502207	27.5	-1	4.30347	-1	Clock_peak_1698
cgiscf1	31517392	31517703	312	31517575	83.5	-1	14.082255	-1	Clock_peak_1699
cgiscf1	31546579	31546853	275	31546680	29.5	-1	3.56045	-1	Clock_peak_1700
cgiscf1	31552427	31552670	244	31552557	61	-1	12.48351	-1	Clock_peak_1701
cgiscf1	31553078	31553329	252	31553196	77.5	-1	11.01056	-1	Clock_peak_1702
cgiscf1	31553770	31553969	200	31553896	61	-1	2.96987	-1	Clock_peak_1703
cgiscf1	31555644	31555933	290	31555755	29	-1	4.18119	-1	Clock_peak_1704
cgiscf1	31556371	31556586	216	31556461	39.5	-1	5.449555	-1	Clock_peak_1705
cgiscf1	31559755	31560063	309	31559853	30.5	-1	4.422015	-1	Clock_peak_1706
cgiscf1	31568965	31569199	235	31569078	29.5	-1	6.19133	-1	Clock_peak_1707
cgiscf1	31581302	31581506	205	31581407	36	-1	5.533595	-1	Clock_peak_1708
cgiscf1	31585199	31585513	315	31585377	26.5	-1	4.35736	-1	Clock_peak_1709
cgiscf1	31597522	31597993	472	31597710	35	-1	6.50439	-1	Clock_peak_1710
cgiscf1	31619581	31619811	231	31619701	113	-1	14.20268	-1	Clock_peak_1711
cgiscf1	31632319	31632808	490	31632633	65.5	-1	7.39082	-1	Clock_peak_1712
cgiscf1	31643276	31643605	330	31643451	23.5	-1	4.842305	-1	Clock_peak_1713
cgiscf1	31661140	31661376	237	31661296	54.5	-1	5.31642	-1	Clock_peak_1714
cgiscf1	31680515	31680959	445	31680629	40.5	-1	4.07877	-1	Clock_peak_1715
cgiscf1	31682233	31682450	218	31682319	26.5	-1	3.01386	-1	Clock_peak_1716
cgiscf1	31695916	31696254	339	31696135	24.5	-1	3.59639	-1	Clock_peak_1717
cgiscf1	31792821	31793135	315	31792970	23	-1	4.192235	-1	Clock_peak_1718
cgiscf1	31804625	31804898	274	31804764	60	-1	6.61469	-1	Clock_peak_1719
cgiscf1	31810825	31811050	226	31810925	57	-1	6.731825	-1	Clock_peak_1720
cgiscf1	31813234	31813458	225	31813363	92.5	-1	7.39087	-1	Clock_peak_1721
cgiscf1	31828755	31829195	441	31828890	42	-1	4.63064	-1	Clock_peak_1722
cgiscf1	31838226	31838564	339	31838462	39	-1	3.383995	-1	Clock_peak_1723
cgiscf1	31842650	31842870	221	31842790	29.5	-1	6.1182	-1	Clock_peak_1724
cgiscf1	31860309	31860692	384	31860504	115	-1	10.218975	-1	Clock_peak_1725
cgiscf1	31873193	31873445	253	31873311	47	-1	7.056965	-1	Clock_peak_1726
cgiscf1	31898666	31899009	344	31898873	40	-1	6.217125	-1	Clock_peak_1727
cgiscf1	31913598	31914006	409	31913783	37.5	-1	7.48729	-1	Clock_peak_1728
cgiscf1	31928355	31928808	454	31928624	125	-1	13.57686	-1	Clock_peak_1729
cgiscf1	31929781	31930002	222	31929888	29	-1	4.3671	-1	Clock_peak_1730
cgiscf1	31933316	31933562	247	31933426	41.5	-1	4.17956	-1	Clock_peak_1731
cgiscf1	31948821	31949280	460	31949116	122.5	-1	7.6327	-1	Clock_peak_1732
cgiscf1	31967619	31967858	240	31967751	52.5	-1	5.53379	-1	Clock_peak_1733
cgiscf1	32074853	32075229	377	32075137	29.5	-1	2.9155	-1	Clock_peak_1734
cgiscf1	32093486	32094144	659	32093820	38.5	-1	5.3676	-1	Clock_peak_1735
cgiscf1	32094409	32094654	246	32094488	38	-1	4.63061	-1	Clock_peak_1736
cgiscf1	32101568	32102138	571	32101842	29.5	-1	4.78444	-1	Clock_peak_1737
cgiscf1	32108290	32108783	494	32108455	48.5	-1	4.662485	-1	Clock_peak_1738
cgiscf1	32117207	32117467	261	32117358	24	-1	2.773775	-1	Clock_peak_1739
cgiscf1	32121789	32122064	276	32121914	96.5	-1	8.28965	-1	Clock_peak_1740
cgiscf1	32130332	32130573	242	32130480	38	-1	3.944185	-1	Clock_peak_1741
cgiscf1	32133173	32133445	273	32133288	111	-1	9.221165	-1	Clock_peak_1742
cgiscf1	32169464	32170018	555	32169898	61.5	-1	3.24252	-1	Clock_peak_1743
cgiscf1	32170775	32171043	269	32170901	118.5	-1	6.350745	-1	Clock_peak_1744
cgiscf1	32176007	32176203	197	32176108	31.5	-1	3.27447	-1	Clock_peak_1745
cgiscf1	32178645	32178886	242	32178754	45.5	-1	7.68447	-1	Clock_peak_1746
cgiscf1	32179114	32179355	242	32179227	50	-1	4.50456	-1	Clock_peak_1747
cgiscf1	32192572	32192883	312	32192718	25.5	-1	5.334515	-1	Clock_peak_1748
cgiscf1	32197975	32198363	389	32198187	197.5	-1	9.269575	-1	Clock_peak_1749
cgiscf1	32206381	32206767	387	32206515	154.5	-1	31.303085	-1	Clock_peak_1750
cgiscf1	32226576	32226856	281	32226684	86	-1	5.018645	-1	Clock_peak_1751
cgiscf1	32237633	32238297	665	32238085	71	-1	8.665845	-1	Clock_peak_1752
cgiscf1	32241307	32241509	203	32241411	28.5	-1	4.84011	-1	Clock_peak_1753
cgiscf1	32243930	32244159	230	32244023	30	-1	4.45652	-1	Clock_peak_1754
cgiscf1	32252206	32252579	374	32252317	50.5	-1	8.68493	-1	Clock_peak_1755
cgiscf1	32263022	32263585	564	32263459	62.5	-1	7.000385	-1	Clock_peak_1756
cgiscf1	32264059	32264327	269	32264183	27.5	-1	4.00925	-1	Clock_peak_1757
cgiscf1	32267809	32268378	570	32267936	29.5	-1	3.279275	-1	Clock_peak_1758
cgiscf1	32268884	32269156	273	32269022	53.5	-1	4.480725	-1	Clock_peak_1759
cgiscf1	32276869	32277210	342	32277047	42	-1	8.68057	-1	Clock_peak_1760
cgiscf1	32278596	32278922	327	32278749	19	-1	3.214065	-1	Clock_peak_1761
cgiscf1	32310526	32311274	749	32311076	69	-1	6.14961	-1	Clock_peak_1762
cgiscf1	32404088	32404657	570	32404457	76	-1	7.45282	-1	Clock_peak_1763
cgiscf1	32413397	32413679	283	32413520	23.5	-1	4.45209	-1	Clock_peak_1764
cgiscf1	32494863	32495141	279	32494947	37	-1	3.126835	-1	Clock_peak_1765
cgiscf1	32518948	32519277	330	32519146	93.5	-1	9.09067	-1	Clock_peak_1766
cgiscf1	32527869	32528138	270	32528001	46	-1	7.35259	-1	Clock_peak_1767
cgiscf1	32529006	32529224	219	32529099	45.5	-1	6.215285	-1	Clock_peak_1768
cgiscf1	32540127	32540811	685	32540306	117.5	-1	11.36238	-1	Clock_peak_1769
cgiscf1	32555580	32555801	222	32555676	43.5	-1	8.978105	-1	Clock_peak_1770
cgiscf1	32567463	32567675	213	32567559	23.5	-1	4.928045	-1	Clock_peak_1771
cgiscf1	32575060	32575354	295	32575214	39.5	-1	8.20905	-1	Clock_peak_1772
cgiscf1	32586430	32586629	200	32586492	26	-1	3.06408	-1	Clock_peak_1773
cgiscf1	32588411	32588651	241	32588547	56	-1	4.039595	-1	Clock_peak_1774
cgiscf1	32590865	32591267	403	32591140	94.5	-1	9.67712	-1	Clock_peak_1775
cgiscf1	32613444	32613821	378	32613633	200.5	-1	19.38695	-1	Clock_peak_1776
cgiscf1	32614342	32614601	260	32614452	82	-1	7.068155	-1	Clock_peak_1777
cgiscf1	32614823	32615100	278	32614947	28	-1	4.712255	-1	Clock_peak_1778
cgiscf1	32633597	32633802	206	32633716	46.5	-1	6.7633	-1	Clock_peak_1779
cgiscf1	32636531	32636821	291	32636663	94	-1	9.09943	-1	Clock_peak_1780
cgiscf1	32639576	32639769	194	32639646	51.5	-1	4.40131	-1	Clock_peak_1781
cgiscf1	32642246	32642825	580	32642687	82.5	-1	4.07828	-1	Clock_peak_1782
cgiscf1	32647597	32647786	190	32647686	49	-1	6.01281	-1	Clock_peak_1783
cgiscf1	32685206	32685455	250	32685364	58.5	-1	4.89561	-1	Clock_peak_1784
cgiscf1	32691404	32691709	306	32691536	42	-1	8.17239	-1	Clock_peak_1785
cgiscf1	32694479	32695100	622	32694662	82	-1	8.06651	-1	Clock_peak_1786
cgiscf1	32704059	32704329	271	32704179	35.5	-1	5.65417	-1	Clock_peak_1787
cgiscf1	32709534	32709864	331	32709676	81	-1	12.804165	-1	Clock_peak_1788
cgiscf1	32719673	32720103	431	32719874	23	-1	2.53652	-1	Clock_peak_1789
cgiscf1	32770378	32770676	299	32770538	29	-1	6.15554	-1	Clock_peak_1790
cgiscf1	32905925	32906196	272	32906106	22.5	-1	4.686355	-1	Clock_peak_1791
cgiscf1	32912714	32912926	213	32912813	45	-1	7.356705	-1	Clock_peak_1792
cgiscf1	32919475	32919835	361	32919653	58	-1	7.218655	-1	Clock_peak_1793
cgiscf1	32936122	32936340	219	32936235	28.5	-1	5.88571	-1	Clock_peak_1794
cgiscf1	32955866	32956205	340	32956119	23	-1	3.95465	-1	Clock_peak_1795
cgiscf1	32974722	32975028	307	32974901	45	-1	3.34125	-1	Clock_peak_1796
cgiscf1	32982244	32982525	282	32982393	63.5	-1	5.22588	-1	Clock_peak_1797
cgiscf1	32991028	32991246	219	32991157	17	-1	3.122365	-1	Clock_peak_1798
cgiscf1	33016262	33016476	215	33016385	35	-1	7.30181	-1	Clock_peak_1799
cgiscf1	33037346	33037640	295	33037527	31	-1	5.49725	-1	Clock_peak_1800
cgiscf1	33040472	33040929	458	33040643	75.5	-1	6.78032	-1	Clock_peak_1801
cgiscf1	33051951	33052174	224	33052082	27	-1	5.58817	-1	Clock_peak_1802
cgiscf1	33054434	33054765	332	33054578	37	-1	7.664395	-1	Clock_peak_1803
cgiscf1	33061568	33062175	608	33061716	52	-1	9.08862	-1	Clock_peak_1804
cgiscf1	33076934	33077250	317	33077139	16.5	-1	3.482375	-1	Clock_peak_1805
cgiscf1	33082445	33082825	381	33082621	98.5	-1	6.36863	-1	Clock_peak_1806
cgiscf1	33123345	33123699	355	33123521	165	-1	31.35799	-1	Clock_peak_1807
cgiscf1	33196330	33196748	419	33196601	88	-1	6.369315	-1	Clock_peak_1808
cgiscf1	33196946	33197472	527	33197063	52	-1	3.46868	-1	Clock_peak_1809
cgiscf1	33198415	33198636	222	33198526	63.5	-1	4.049575	-1	Clock_peak_1810
cgiscf1	33209031	33209519	489	33209431	38.5	-1	5.1868	-1	Clock_peak_1811
cgiscf1	33231297	33231628	332	33231455	26	-1	5.384935	-1	Clock_peak_1812
cgiscf1	33235641	33235857	217	33235764	41	-1	6.20615	-1	Clock_peak_1813
cgiscf1	33241440	33241759	320	33241536	31.5	-1	6.61243	-1	Clock_peak_1814
cgiscf1	33268995	33269688	694	33269113	34	-1	4.42003	-1	Clock_peak_1815
cgiscf1	33276844	33277200	357	33277015	104.5	-1	14.17428	-1	Clock_peak_1816
cgiscf1	33286830	33287079	250	33286962	52	-1	7.17501	-1	Clock_peak_1817
cgiscf1	33295533	33295744	212	33295623	32.5	-1	3.2217	-1	Clock_peak_1818
cgiscf1	33347019	33347326	308	33347204	90	-1	9.476385	-1	Clock_peak_1819
cgiscf1	33366384	33366649	266	33366473	69.5	-1	8.082	-1	Clock_peak_1820
cgiscf1	33406203	33406510	308	33406376	40.5	-1	5.062315	-1	Clock_peak_1821
cgiscf1	33415025	33415315	291	33415170	74.5	-1	14.473815	-1	Clock_peak_1822
cgiscf1	33588424	33588714	291	33588582	154.5	-1	5.90476	-1	Clock_peak_1823
cgiscf1	33653152	33653521	370	33653379	20.5	-1	4.3476	-1	Clock_peak_1824
cgiscf1	33668451	33668759	309	33668597	27.5	-1	4.889645	-1	Clock_peak_1825
cgiscf1	33700048	33700260	213	33700146	22	-1	4.65976	-1	Clock_peak_1826
cgiscf1	33727532	33727747	216	33727608	28	-1	5.86454	-1	Clock_peak_1827
cgiscf1	33736559	33736755	197	33736648	22	-1	4.703645	-1	Clock_peak_1828
cgiscf1	33760596	33760959	364	33760818	60	-1	9.6716	-1	Clock_peak_1829
cgiscf1	33775863	33776107	245	33775989	29	-1	5.391285	-1	Clock_peak_1830
cgiscf1	33793599	33793915	317	33793759	15	-1	3.222495	-1	Clock_peak_1831
cgiscf1	33874501	33874717	217	33874610	36	-1	3.4906	-1	Clock_peak_1832
cgiscf1	33876969	33877175	207	33877090	73.5	-1	9.391725	-1	Clock_peak_1833
cgiscf1	33944773	33944998	226	33944896	46	-1	4.003115	-1	Clock_peak_1834
cgiscf1	33948127	33948590	464	33948418	51.5	-1	4.18989	-1	Clock_peak_1835
cgiscf1	33974254	33974485	232	33974383	60	-1	5.922945	-1	Clock_peak_1836
cgiscf1	33975738	33975945	208	33975821	50.5	-1	3.13595	-1	Clock_peak_1837
cgiscf1	33976130	33976474	345	33976252	25.5	-1	2.08222	-1	Clock_peak_1838
cgiscf1	33977259	33977805	547	33977691	41.5	-1	4.858425	-1	Clock_peak_1839
cgiscf1	33978596	33979100	505	33978743	68.5	-1	4.18667	-1	Clock_peak_1840
cgiscf1	33979484	33979785	302	33979648	73	-1	8.619585	-1	Clock_peak_1841
cgiscf1	34168849	34169082	234	34168977	30	-1	6.344145	-1	Clock_peak_1842
cgiscf1	34322114	34322467	354	34322268	52	-1	4.2614	-1	Clock_peak_1843
cgiscf1	34326528	34327007	480	34326837	80	-1	10.231085	-1	Clock_peak_1844
cgiscf1	34336549	34336801	253	34336673	42.5	-1	6.067965	-1	Clock_peak_1845
cgiscf1	34382821	34383047	227	34382944	40	-1	5.184465	-1	Clock_peak_1846
cgiscf1	34436906	34437232	327	34437102	48.5	-1	2.59134	-1	Clock_peak_1847
cgiscf1	34457840	34458083	244	34457943	29	-1	5.62257	-1	Clock_peak_1848
cgiscf1	34462553	34462776	224	34462674	39.5	-1	8.179795	-1	Clock_peak_1849
cgiscf1	34471699	34472073	375	34471964	37.5	-1	4.639575	-1	Clock_peak_1850
cgiscf1	34472263	34472495	233	34472369	20.5	-1	4.33297	-1	Clock_peak_1851
cgiscf1	34486895	34487440	546	34487128	27	-1	5.734445	-1	Clock_peak_1852
cgiscf1	34521996	34522496	501	34522283	100.5	-1	19.650935	-1	Clock_peak_1853
cgiscf1	34523210	34523423	214	34523327	29	-1	5.93144	-1	Clock_peak_1854
cgiscf1	34525794	34526343	550	34526028	23.5	-1	4.2057	-1	Clock_peak_1855
cgiscf1	34532079	34532672	594	34532180	33.5	-1	3.723705	-1	Clock_peak_1856
cgiscf1	34533439	34533851	413	34533623	76	-1	6.629015	-1	Clock_peak_1857
cgiscf1	34550575	34550893	319	34550768	21	-1	4.45653	-1	Clock_peak_1858
cgiscf1	34552196	34552437	242	34552294	30.5	-1	6.33606	-1	Clock_peak_1859
cgiscf1	34555740	34556043	304	34555884	62	-1	4.384005	-1	Clock_peak_1860
cgiscf1	34559544	34559818	275	34559628	36	-1	4.01219	-1	Clock_peak_1861
cgiscf1	34568798	34569191	394	34569011	152.5	-1	24.58624	-1	Clock_peak_1862
cgiscf1	34570287	34570583	297	34570432	149.5	-1	23.984135	-1	Clock_peak_1863
cgiscf1	34570784	34571054	271	34570930	67.5	-1	9.586115	-1	Clock_peak_1864
cgiscf1	34571870	34572231	362	34572087	28	-1	4.134395	-1	Clock_peak_1865
cgiscf1	34572963	34573228	266	34573142	38	-1	3.489805	-1	Clock_peak_1866
cgiscf1	34807166	34807388	223	34807273	68.5	-1	7.098695	-1	Clock_peak_1867
cgiscf1	34832362	34832948	587	34832739	47.5	-1	5.77739	-1	Clock_peak_1868
cgiscf1	34834173	34834475	303	34834383	24	-1	3.01842	-1	Clock_peak_1869
cgiscf1	34869204	34869457	254	34869322	38	-1	5.072025	-1	Clock_peak_1870
cgiscf1	34871519	34871768	250	34871646	29.5	-1	3.660575	-1	Clock_peak_1871
cgiscf1	34890484	34890737	254	34890612	45	-1	3.432505	-1	Clock_peak_1872
cgiscf1	34894053	34894314	262	34894191	83.5	-1	7.377145	-1	Clock_peak_1873
cgiscf1	34926005	34926681	677	34926473	38	-1	5.279725	-1	Clock_peak_1874
cgiscf1	34927767	34927974	208	34927857	31	-1	3.79605	-1	Clock_peak_1875
cgiscf1	34928883	34929279	397	34929012	43.5	-1	4.76979	-1	Clock_peak_1876
cgiscf1	34934395	34934669	275	34934574	27.5	-1	5.75561	-1	Clock_peak_1877
cgiscf1	34998438	34999086	649	34998605	42.5	-1	8.248515	-1	Clock_peak_1878
cgiscf1	35000203	35000446	244	35000321	57.5	-1	11.720995	-1	Clock_peak_1879
cgiscf1	35270413	35270663	251	35270528	44	-1	9.043155	-1	Clock_peak_1880
cgiscf1	35313462	35314052	591	35313575	63.5	-1	5.720815	-1	Clock_peak_1881
cgiscf1	35466560	35466877	318	35466676	23	-1	4.877625	-1	Clock_peak_1882
cgiscf1	35489783	35490067	285	35489925	83.5	-1	7.921005	-1	Clock_peak_1883
cgiscf1	35599935	35600200	266	35600072	35	-1	5.564525	-1	Clock_peak_1884
cgiscf1	35601831	35602022	192	35601927	29	-1	4.365415	-1	Clock_peak_1885
cgiscf1	35612728	35613023	296	35612935	22	-1	2.73099	-1	Clock_peak_1886
cgiscf1	36089960	36090424	465	36090328	51.5	-1	3.75141	-1	Clock_peak_1887
cgiscf1	36091239	36091573	335	36091417	71.5	-1	4.95544	-1	Clock_peak_1888
cgiscf1	36111267	36111551	285	36111356	60.5	-1	3.533105	-1	Clock_peak_1889
cgiscf1	36121324	36121672	349	36121525	72	-1	2.90763	-1	Clock_peak_1890
cgiscf1	36512512	36512775	264	36512649	33	-1	6.73444	-1	Clock_peak_1891
cgiscf1	36630468	36630707	240	36630604	25	-1	5.24021	-1	Clock_peak_1892
cgiscf1	36840079	36840504	426	36840311	29.5	-1	2.70379	-1	Clock_peak_1893
cgiscf1	36893294	36893826	533	36893736	19	-1	4.05006	-1	Clock_peak_1894
cgiscf1	37182192	37182475	284	37182320	71	-1	5.426115	-1	Clock_peak_1895
cgiscf1	37182746	37183622	877	37183468	81	-1	8.57783	-1	Clock_peak_1896
cgiscf1	37193766	37194219	454	37193991	147	-1	6.1878	-1	Clock_peak_1897
cgiscf1	37197151	37197403	253	37197249	73.5	-1	5.886645	-1	Clock_peak_1898
cgiscf1	37200273	37200574	302	37200410	88.5	-1	6.839285	-1	Clock_peak_1899
cgiscf1	37201126	37201346	221	37201233	107	-1	5.171425	-1	Clock_peak_1900
cgiscf1	37222322	37222520	199	37222380	30	-1	6.22713	-1	Clock_peak_1901
cgiscf1	37680704	37680919	216	37680801	66.5	-1	11.184195	-1	Clock_peak_1902
cgiscf1	37796442	37796667	226	37796520	118.5	-1	3.920995	-1	Clock_peak_1903
cgiscf1	37806376	37806758	383	37806482	111	-1	3.165035	-1	Clock_peak_1904
cgiscf1	37836578	37836810	233	37836668	82.5	-1	5.364475	-1	Clock_peak_1905
cgiscf1	38110760	38110986	227	38110855	83.5	-1	17.10748	-1	Clock_peak_1906
cgiscf1	38221433	38221663	231	38221567	28.5	-1	6.061235	-1	Clock_peak_1907
cgiscf1	38385048	38385354	307	38385206	206.5	-1	7.13051	-1	Clock_peak_1908
cgiscf1	38386379	38386923	545	38386497	140.5	-1	6.201645	-1	Clock_peak_1909
cgiscf1	38392577	38392881	305	38392719	295	-1	8.67951	-1	Clock_peak_1910
cgiscf1	38393712	38394337	626	38394116	127	-1	3.438505	-1	Clock_peak_1911
cgiscf1	38402064	38402405	342	38402286	100.5	-1	3.105015	-1	Clock_peak_1912
cgiscf1	38411815	38412961	1147	38412457	357.5	-1	10.563185	-1	Clock_peak_1913
cgiscf1	38564546	38564775	230	38564680	31	-1	6.5035	-1	Clock_peak_1914
cgiscf1	38758430	38758647	218	38758549	23.5	-1	4.500165	-1	Clock_peak_1915
cgiscf1	39469674	39469985	312	39469826	63	-1	10.671655	-1	Clock_peak_1916
cgiscf1	39516620	39517191	572	39517039	38.5	-1	5.89939	-1	Clock_peak_1917
cgiscf1	39536485	39536681	197	39536593	21	-1	4.099895	-1	Clock_peak_1918
cgiscf1	39542972	39543207	236	39543070	33	-1	3.914245	-1	Clock_peak_1919
cgiscf1	39643616	39643877	262	39643748	28.5	-1	3.26323	-1	Clock_peak_1920
cgiscf1	39652216	39652456	241	39652342	64	-1	5.808015	-1	Clock_peak_1921
cgiscf1	39804713	39805150	438	39804975	92	-1	4.697585	-1	Clock_peak_1922
cgiscf1	39957566	39957800	235	39957690	43.5	-1	8.948855	-1	Clock_peak_1923
cgiscf1	40149164	40149363	200	40149241	18.5	-1	3.9265	-1	Clock_peak_1924
cgiscf1	40153557	40153924	368	40153679	47.5	-1	8.124935	-1	Clock_peak_1925
cgiscf1	40178756	40178976	221	40178851	26	-1	5.4727	-1	Clock_peak_1926
cgiscf1	40226191	40226601	411	40226385	115	-1	12.453585	-1	Clock_peak_1927
cgiscf1	40242748	40243067	320	40242939	54.5	-1	5.213325	-1	Clock_peak_1928
cgiscf1	40255121	40255523	403	40255327	67.5	-1	6.207525	-1	Clock_peak_1929
cgiscf1	40295922	40296321	400	40296019	21.5	-1	4.007975	-1	Clock_peak_1930
cgiscf1	40299783	40300318	536	40300100	52	-1	6.281195	-1	Clock_peak_1931
cgiscf1	40328176	40328796	621	40328557	137.5	-1	8.92334	-1	Clock_peak_1932
cgiscf1	40329148	40329395	248	40329270	40.5	-1	3.69179	-1	Clock_peak_1933
cgiscf1	40332403	40332745	343	40332667	35	-1	3.262275	-1	Clock_peak_1934
cgiscf1	40334460	40334827	368	40334755	31.5	-1	3.860485	-1	Clock_peak_1935
cgiscf1	40335997	40336472	476	40336243	52	-1	4.005605	-1	Clock_peak_1936
cgiscf1	40346151	40346430	280	40346282	24.5	-1	5.145905	-1	Clock_peak_1937
cgiscf1	40356809	40357403	595	40357309	20	-1	4.23867	-1	Clock_peak_1938
cgiscf1	40362486	40362797	312	40362620	61	-1	9.986835	-1	Clock_peak_1939
cgiscf1	40364961	40365528	568	40365380	55.5	-1	6.072945	-1	Clock_peak_1940
cgiscf1	40365910	40366193	284	40366036	38.5	-1	6.405195	-1	Clock_peak_1941
cgiscf1	40391103	40391332	230	40391206	40	-1	5.397915	-1	Clock_peak_1942
cgiscf1	40412467	40412720	254	40412589	62	-1	9.31748	-1	Clock_peak_1943
cgiscf1	40414848	40415122	275	40415019	71.5	-1	9.844345	-1	Clock_peak_1944
cgiscf1	40427760	40428063	304	40427906	30.5	-1	3.91498	-1	Clock_peak_1945
cgiscf1	40456241	40456568	328	40456342	67.5	-1	6.601705	-1	Clock_peak_1946
cgiscf1	40466295	40466666	372	40466491	60	-1	5.3017	-1	Clock_peak_1947
cgiscf1	40591696	40591956	261	40591798	24	-1	5.066235	-1	Clock_peak_1948
cgiscf1	40600623	40600964	342	40600768	21.5	-1	4.536205	-1	Clock_peak_1949
cgiscf1	40601360	40601677	318	40601527	25	-1	4.871705	-1	Clock_peak_1950
cgiscf1	40633472	40633720	249	40633592	29.5	-1	6.16208	-1	Clock_peak_1951
cgiscf1	40698862	40699083	222	40698991	22	-1	4.68902	-1	Clock_peak_1952
cgiscf1	40703253	40703547	295	40703396	43	-1	8.59391	-1	Clock_peak_1953
cgiscf1	40711724	40711913	190	40711816	65	-1	5.689755	-1	Clock_peak_1954
cgiscf1	40768482	40768961	480	40768753	46.5	-1	5.04064	-1	Clock_peak_1955
cgiscf1	40769294	40769574	281	40769451	23	-1	4.90688	-1	Clock_peak_1956
cgiscf1	40771053	40771387	335	40771268	28.5	-1	4.521665	-1	Clock_peak_1957
cgiscf1	40775010	40775294	285	40775182	107.5	-1	5.354185	-1	Clock_peak_1958
cgiscf1	40786501	40786965	465	40786643	45.5	-1	6.63077	-1	Clock_peak_1959
cgiscf1	40862252	40862494	243	40862378	68	-1	14.18407	-1	Clock_peak_1960
cgiscf1	40888094	40888524	431	40888234	141	-1	9.04343	-1	Clock_peak_1961
cgiscf1	40897454	40897820	367	40897598	191.5	-1	10.563415	-1	Clock_peak_1962
cgiscf1	40902999	40903657	659	40903574	116	-1	2.952775	-1	Clock_peak_1963
cgiscf1	40951986	40952790	805	40952178	80	-1	6.113715	-1	Clock_peak_1964
cgiscf1	41047775	41048102	328	41047948	67.5	-1	9.88864	-1	Clock_peak_1965
cgiscf1	41048822	41049111	290	41048982	124	-1	10.89558	-1	Clock_peak_1966
cgiscf1	41056712	41057084	373	41056796	24.5	-1	5.204415	-1	Clock_peak_1967
cgiscf1	41124047	41124260	214	41124166	35.5	-1	7.425365	-1	Clock_peak_1968
cgiscf1	41172171	41172420	250	41172285	27.5	-1	5.51146	-1	Clock_peak_1969
cgiscf1	41177249	41177466	218	41177376	139	-1	6.38564	-1	Clock_peak_1970
cgiscf1	41276915	41277254	340	41277186	21	-1	2.669505	-1	Clock_peak_1971
cgiscf1	41334782	41334986	205	41334882	37.5	-1	6.33955	-1	Clock_peak_1972
cgiscf1	41337438	41337740	303	41337597	67.5	-1	4.96076	-1	Clock_peak_1973
cgiscf1	41351802	41352016	215	41351901	27.5	-1	3.47567	-1	Clock_peak_1974
cgiscf1	41366786	41367069	284	41366929	98	-1	7.4123	-1	Clock_peak_1975
cgiscf1	41371543	41371859	317	41371732	37	-1	5.499585	-1	Clock_peak_1976
cgiscf1	41372610	41372912	303	41372801	22	-1	3.322355	-1	Clock_peak_1977
cgiscf1	41385470	41385863	394	41385728	24.5	-1	4.882095	-1	Clock_peak_1978
cgiscf1	41388565	41388858	294	41388710	41	-1	3.723185	-1	Clock_peak_1979
cgiscf1	41443505	41443722	218	41443588	16	-1	3.332165	-1	Clock_peak_1980
cgiscf1	41445923	41446255	333	41446144	25.5	-1	5.334515	-1	Clock_peak_1981
cgiscf1	41468211	41468487	277	41468354	31.5	-1	6.466155	-1	Clock_peak_1982
cgiscf1	41476509	41476766	258	41476671	36	-1	7.47579	-1	Clock_peak_1983
cgiscf1	41552552	41552812	261	41552609	24	-1	5.036975	-1	Clock_peak_1984
cgiscf1	41559165	41559914	750	41559599	42.5	-1	8.745615	-1	Clock_peak_1985
cgiscf1	41568778	41569097	320	41568927	39.5	-1	5.771165	-1	Clock_peak_1986
cgiscf1	41660345	41660767	423	41660573	144.5	-1	13.420475	-1	Clock_peak_1987
cgiscf1	41661921	41662403	483	41662173	28.5	-1	2.792805	-1	Clock_peak_1988
cgiscf1	41841565	41842424	860	41841737	92.5	-1	18.18795	-1	Clock_peak_1989
cgiscf1	41842738	41843277	540	41842896	56	-1	6.447315	-1	Clock_peak_1990
cgiscf1	41843659	41843929	271	41843777	41.5	-1	6.59833	-1	Clock_peak_1991
cgiscf1	41844106	41844579	474	41844383	82.5	-1	9.095115	-1	Clock_peak_1992
cgiscf1	41848696	41849054	359	41848914	38.5	-1	7.844915	-1	Clock_peak_1993
cgiscf1	41890118	41890311	194	41890216	58.5	-1	5.71949	-1	Clock_peak_1994
cgiscf1	41913166	41913386	221	41913259	40	-1	4.998555	-1	Clock_peak_1995
cgiscf1	41918699	41919161	463	41919056	51.5	-1	10.574725	-1	Clock_peak_1996
cgiscf1	41982036	41982645	610	41982455	60.3333333333333	-1	4.31066333333333	-1	Clock_peak_1997
cgiscf1	41983330	41983558	229	41983434	204	-1	10.27502	-1	Clock_peak_1998
cgiscf1	41991984	41992280	297	41992220	102	-1	3.35744	-1	Clock_peak_1999
[truncated: 50,492 more rows]
