# Supplementary material for: The Molecular Mechanism of Clock in Thermal Adaptation of Two Congeneric Oyster Species
Source: Int J Mol Sci. 2025 Jan 27;26(3):1109. doi: 10.3390/ijms26031109 (PMC11817431; doi:10.3390/ijms26031109)
Supplement: Supplementary file 1 [file ijms-26-01109-s001.zip › Table S4.xls]

peak_name	chr	start	end	length	abs_summit	pileup	fold_enrichment	-log10(pvalue)	-log10(qvalue)	annotation	geneChr	geneStart	geneEnd	geneLength	exonNumber	geneStrand	geneId	transcriptId	distToTSS	Symbol	Description	KEGG_A_class	KEGG_B_class	Pathway	K_ID	GO Component	GO Function	GO Process	TF_family
Clock_peak_12	cgiscf1	1923893	1924275	383	1924131	35.5	5.199335	-1	-1	Promoter (<=1kb)	cgiscf1	1922613	1923528	916	3	-	CGIg00023	CGIg00023	-603	--	XP_022297863.1 uncharacterized protein LOC111107143 [Crassostrea virginica]	-	-	-	-	-	-	-	--
Clock_peak_16	cgiscf1	1997475	1998056	582	1997955	94	9.532165	-1	-1	Downstream (1-2kb)	cgiscf1	1999060	2001329	2270	7	-	CGIg00032	CGIg00032	3374	--	XP_034316076.1 uncharacterized protein LOC117680403 isoform X1 [Crassostrea gigas]	-	-	-	-	-	-	-	--
Clock_peak_17	cgiscf1	1999704	2000314	611	1999979	106	8.343705	-1	-1	Exon (CGIg00032/CGIg00032, exon 5 of 7)	cgiscf1	1999060	2001329	2270	7	-	CGIg00032	CGIg00032	1350	--	XP_034316076.1 uncharacterized protein LOC117680403 isoform X1 [Crassostrea gigas]	-	-	-	-	-	-	-	--
Clock_peak_24	cgiscf1	2436020	2436227	208	2436114	58	5.513965	-1	-1	Intron (CGIg00039/CGIg00039, intron 1 of 2)	cgiscf1	2435151	2443032	7882	3	+	CGIg00039	CGIg00039	963	--	XP_011453224.2 uncharacterized protein LOC105346378 [Crassostrea gigas]	-	-	-	-	-	-	-	--
Clock_peak_25	cgiscf1	2437450	2438074	625	2437953	32.5	3.33047	-1	-1	Intron (CGIg00039/CGIg00039, intron 1 of 2)	cgiscf1	2435151	2443032	7882	3	+	CGIg00039	CGIg00039	2802	--	XP_011453224.2 uncharacterized protein LOC105346378 [Crassostrea gigas]	-	-	-	-	-	-	-	--
Clock_peak_27	cgiscf1	2475735	2476281	547	2475960	67	5.410345	-1	-1	Intron (CGIg00040/CGIg00040, intron 17 of 19)	cgiscf1	2452704	2480626	27923	20	+	CGIg00040	CGIg00040	23256	ADAM10	XP_034319626.1 disintegrin and metalloproteinase domain-containing protein 10-like isoform X2 [Crassostrea gigas]	Human Diseases;Organismal Systems;Human Diseases	Neurodegenerative disease;Development and regeneration;Infectious disease: bacterial	ko05010//Alzheimer disease;ko04361//Axon regeneration;ko05120//Epithelial cell signaling in Helicobacter pylori infection	K06704;K06704;K06704	-	-	-	--
Clock_peak_38	cgiscf1	2666025	2666385	361	2666234	33.5	6.26636	-1	-1	Promoter (1-2kb)	cgiscf1	2667914	2670964	3051	1	+	CGIg00042	CGIg00042	-1680	--	XP_034313157.1 uncharacterized protein LOC109620969 [Crassostrea gigas]	-	-	-	-	-	-	-	--
Clock_peak_39	cgiscf1	2689292	2689722	431	2689574	60	12.353415	-1	-1	Intron (CGIg00045/CGIg00045, intron 2 of 2)	cgiscf1	2688091	2691342	3252	3	+	CGIg00045	CGIg00045	1483	TLN1	XP_034319548.1 LOW QUALITY PROTEIN: talin-1 [Crassostrea gigas]	Environmental Information Processing;Human Diseases;Cellular Processes;Human Diseases;Organismal Systems	Signal transduction;Infectious disease: bacterial;Cellular community - eukaryotes;Infectious disease: viral;Immune system	ko04015//Rap1 signaling pathway;ko05131//Shigellosis;ko04510//Focal adhesion;ko05166//Human T-cell leukemia virus 1 infection;ko04611//Platelet activation	K06271;K06271;K06271;K06271;K06271	-	GO:0003779//actin binding	-	--
Clock_peak_42	cgiscf1	2759385	2760645	1261	2759569	144	4.0868	-1	-1	Promoter (<=1kb)	cgiscf1	2745500	2759174	13675	8	-	CGIg00049	CGIg00049	-395	ADAM10	XP_022312617.1 disintegrin and metalloproteinase domain-containing protein 10-like isoform X1 [Crassostrea virginica]	Human Diseases;Organismal Systems;Human Diseases	Neurodegenerative disease;Development and regeneration;Infectious disease: bacterial	ko05010//Alzheimer disease;ko04361//Axon regeneration;ko05120//Epithelial cell signaling in Helicobacter pylori infection	K06704;K06704;K06704	-	-	-	--
Clock_peak_45	cgiscf1	2775427	2775643	217	2775556	38.5	7.961935	-1	-1	Promoter (1-2kb)	cgiscf1	2777242	2779781	2540	3	+	CGIg00050	CGIg00050	-1686	--	XP_034320701.1 uncharacterized protein LOC117680653 isoform X1 [Crassostrea gigas]	-	-	-	-	-	-	-	--
Clock_peak_46	cgiscf1	2794421	2794764	344	2794647	63.5	12.925775	-1	-1	Intron (CGIg00051/CGIg00051, intron 1 of 15)	cgiscf1	2791599	2815123	23525	16	+	CGIg00051	CGIg00051	3048	Tln2	XP_034320675.1 LOW QUALITY PROTEIN: talin-1-like [Crassostrea gigas]	Environmental Information Processing;Human Diseases;Cellular Processes;Human Diseases;Organismal Systems	Signal transduction;Infectious disease: bacterial;Cellular community - eukaryotes;Infectious disease: viral;Immune system	ko04015//Rap1 signaling pathway;ko05131//Shigellosis;ko04510//Focal adhesion;ko05166//Human T-cell leukemia virus 1 infection;ko04611//Platelet activation	K06271;K06271;K06271;K06271;K06271	-	GO:0003779//actin binding;GO:0051015//actin filament binding	GO:0007155//cell adhesion	--
Clock_peak_51	cgiscf1	2935461	2935752	292	2935599	22.5	4.783325	-1	-1	Promoter (<=1kb)	cgiscf1	2936417	2938977	2561	3	+	CGIg00055	CGIg00055	-818	--	XP_034321353.1 uncharacterized protein LOC117687956 isoform X2 [Crassostrea gigas]	-	-	-	-	-	-	-	--
Clock_peak_52	cgiscf1	2962953	2963304	352	2963201	48.5	10.008905	-1	-1	Intron (CGIg00056/CGIg00056, intron 1 of 9)	cgiscf1	2960313	2973868	13556	10	+	CGIg00056	CGIg00056	2888	TLN1	XP_034320675.1 LOW QUALITY PROTEIN: talin-1-like [Crassostrea gigas]	Environmental Information Processing;Human Diseases;Cellular Processes;Human Diseases;Organismal Systems	Signal transduction;Infectious disease: bacterial;Cellular community - eukaryotes;Infectious disease: viral;Immune system	ko04015//Rap1 signaling pathway;ko05131//Shigellosis;ko04510//Focal adhesion;ko05166//Human T-cell leukemia virus 1 infection;ko04611//Platelet activation	K06271;K06271;K06271;K06271;K06271	-	GO:0003779//actin binding;GO:0051015//actin filament binding	GO:0007155//cell adhesion	--
Clock_peak_56	cgiscf1	3012732	3013008	277	3012845	314.5	21.14912	-1	-1	Intron (CGIg00057/CGIg00057, intron 1 of 12)	cgiscf1	3011900	3024616	12717	13	+	CGIg00057	CGIg00057	945	Tln2	XP_034319548.1 LOW QUALITY PROTEIN: talin-1 [Crassostrea gigas]	Environmental Information Processing;Human Diseases;Cellular Processes;Human Diseases;Organismal Systems	Signal transduction;Infectious disease: bacterial;Cellular community - eukaryotes;Infectious disease: viral;Immune system	ko04015//Rap1 signaling pathway;ko05131//Shigellosis;ko04510//Focal adhesion;ko05166//Human T-cell leukemia virus 1 infection;ko04611//Platelet activation	K06271;K06271;K06271;K06271;K06271	-	GO:0003779//actin binding;GO:0051015//actin filament binding	GO:0007155//cell adhesion	--
Clock_peak_57	cgiscf1	3023569	3023985	417	3023867	39.5	8.10666	-1	-1	Promoter (<=1kb)	cgiscf1	3024671	3047301	22631	17	+	CGIg00058	CGIg00058	-804	TLN2	XP_034320675.1 LOW QUALITY PROTEIN: talin-1-like [Crassostrea gigas]	Environmental Information Processing;Human Diseases;Cellular Processes;Human Diseases;Organismal Systems	Signal transduction;Infectious disease: bacterial;Cellular community - eukaryotes;Infectious disease: viral;Immune system	ko04015//Rap1 signaling pathway;ko05131//Shigellosis;ko04510//Focal adhesion;ko05166//Human T-cell leukemia virus 1 infection;ko04611//Platelet activation	K06271;K06271;K06271;K06271;K06271	-	GO:0003779//actin binding;GO:0051015//actin filament binding	GO:0007155//cell adhesion	--
Clock_peak_58	cgiscf1	3061320	3061818	499	3061611	261.5	36.597325	-1	-1	Intron (CGIg00059/CGIg00059, intron 1 of 11)	cgiscf1	3060154	3075121	14968	12	+	CGIg00059	CGIg00059	1457	ADAM10	XP_034319627.1 disintegrin and metalloproteinase domain-containing protein 10-like [Crassostrea gigas]	Human Diseases;Organismal Systems;Human Diseases	Neurodegenerative disease;Development and regeneration;Infectious disease: bacterial	ko05010//Alzheimer disease;ko04361//Axon regeneration;ko05120//Epithelial cell signaling in Helicobacter pylori infection	K06704;K06704;K06704	-	-	-	--
Clock_peak_59	cgiscf1	3088329	3088549	221	3088438	37.5	7.729445	-1	-1	Intron (CGIg00061/CGIg00061, intron 1 of 10)	cgiscf1	3086759	3100734	13976	11	+	CGIg00061	CGIg00061	1679	sup-17	XP_034319630.1 disintegrin and metalloproteinase domain-containing protein 10 [Crassostrea gigas]	Human Diseases;Organismal Systems;Human Diseases	Neurodegenerative disease;Development and regeneration;Infectious disease: bacterial	ko05010//Alzheimer disease;ko04361//Axon regeneration;ko05120//Epithelial cell signaling in Helicobacter pylori infection	K06704;K06704;K06704	-	-	-	--
Clock_peak_64	cgiscf1	3163231	3163859	629	3163704	22.5	4.79795	-1	-1	Promoter (<=1kb)	cgiscf1	3164505	3167060	2556	3	+	CGIg00062	CGIg00062	-801	--	XP_034319664.1 uncharacterized protein LOC109618075 [Crassostrea gigas]	-	-	-	-	-	-	-	--
Clock_peak_65	cgiscf1	3177187	3177470	284	3177321	18.5	3.98501	-1	-1	Promoter (1-2kb)	cgiscf1	3179183	3194934	15752	10	+	CGIg00063	CGIg00063	-1862	TLN	XP_034319477.1 talin-1-like [Crassostrea gigas]	Environmental Information Processing;Human Diseases;Cellular Processes;Human Diseases;Organismal Systems	Signal transduction;Infectious disease: bacterial;Cellular community - eukaryotes;Infectious disease: viral;Immune system	ko04015//Rap1 signaling pathway;ko05131//Shigellosis;ko04510//Focal adhesion;ko05166//Human T-cell leukemia virus 1 infection;ko04611//Platelet activation	K06271;K06271;K06271;K06271;K06271	-	GO:0003779//actin binding	-	--
Clock_peak_66	cgiscf1	3193885	3194261	377	3194095	49	10.10321	-1	-1	Intron (CGIg00063/CGIg00063, intron 8 of 9)	cgiscf1	3179183	3194934	15752	10	+	CGIg00063	CGIg00063	14912	TLN	XP_034319477.1 talin-1-like [Crassostrea gigas]	Environmental Information Processing;Human Diseases;Cellular Processes;Human Diseases;Organismal Systems	Signal transduction;Infectious disease: bacterial;Cellular community - eukaryotes;Infectious disease: viral;Immune system	ko04015//Rap1 signaling pathway;ko05131//Shigellosis;ko04510//Focal adhesion;ko05166//Human T-cell leukemia virus 1 infection;ko04611//Platelet activation	K06271;K06271;K06271;K06271;K06271	-	GO:0003779//actin binding	-	--
Clock_peak_77	cgiscf1	3443198	3443583	386	3443421	37.5	7.831835	-1	-1	Promoter (1-2kb)	cgiscf1	3444806	3455650	10845	12	+	CGIg00069	CGIg00069	-1385	TLN1	XP_034319548.1 LOW QUALITY PROTEIN: talin-1 [Crassostrea gigas]	Environmental Information Processing;Human Diseases;Cellular Processes;Human Diseases;Organismal Systems	Signal transduction;Infectious disease: bacterial;Cellular community - eukaryotes;Infectious disease: viral;Immune system	ko04015//Rap1 signaling pathway;ko05131//Shigellosis;ko04510//Focal adhesion;ko05166//Human T-cell leukemia virus 1 infection;ko04611//Platelet activation	K06271;K06271;K06271;K06271;K06271	-	GO:0003779//actin binding;GO:0051015//actin filament binding	GO:0007155//cell adhesion	--
Clock_peak_78	cgiscf1	3454723	3455038	316	3454866	56	11.36495	-1	-1	Intron (CGIg00069/CGIg00069, intron 10 of 11)	cgiscf1	3444806	3455650	10845	12	+	CGIg00069	CGIg00069	10060	TLN1	XP_034319548.1 LOW QUALITY PROTEIN: talin-1 [Crassostrea gigas]	Environmental Information Processing;Human Diseases;Cellular Processes;Human Diseases;Organismal Systems	Signal transduction;Infectious disease: bacterial;Cellular community - eukaryotes;Infectious disease: viral;Immune system	ko04015//Rap1 signaling pathway;ko05131//Shigellosis;ko04510//Focal adhesion;ko05166//Human T-cell leukemia virus 1 infection;ko04611//Platelet activation	K06271;K06271;K06271;K06271;K06271	-	GO:0003779//actin binding;GO:0051015//actin filament binding	GO:0007155//cell adhesion	--
Clock_peak_79	cgiscf1	3497616	3498275	660	3497817	75	6.141675	-1	-1	Intron (CGIg00071/CGIg00071, intron 11 of 17)	cgiscf1	3482277	3510601	28325	18	-	CGIg00071	CGIg00071	12784	ADAM10	XP_022312617.1 disintegrin and metalloproteinase domain-containing protein 10-like isoform X1 [Crassostrea virginica]	Human Diseases;Organismal Systems;Human Diseases	Neurodegenerative disease;Development and regeneration;Infectious disease: bacterial	ko05010//Alzheimer disease;ko04361//Axon regeneration;ko05120//Epithelial cell signaling in Helicobacter pylori infection	K06704;K06704;K06704	-	-	-	--
Clock_peak_80	cgiscf1	3503816	3504197	382	3503966	66.5	10.31258	-1	-1	Intron (CGIg00071/CGIg00071, intron 5 of 17)	cgiscf1	3482277	3510601	28325	18	-	CGIg00071	CGIg00071	6635	ADAM10	XP_022312617.1 disintegrin and metalloproteinase domain-containing protein 10-like isoform X1 [Crassostrea virginica]	Human Diseases;Organismal Systems;Human Diseases	Neurodegenerative disease;Development and regeneration;Infectious disease: bacterial	ko05010//Alzheimer disease;ko04361//Axon regeneration;ko05120//Epithelial cell signaling in Helicobacter pylori infection	K06704;K06704;K06704	-	-	-	--
Clock_peak_81	cgiscf1	3507250	3507729	480	3507592	46.5	3.978615	-1	-1	Intron (CGIg00071/CGIg00071, intron 3 of 17)	cgiscf1	3482277	3510601	28325	18	-	CGIg00071	CGIg00071	3009	ADAM10	XP_022312617.1 disintegrin and metalloproteinase domain-containing protein 10-like isoform X1 [Crassostrea virginica]	Human Diseases;Organismal Systems;Human Diseases	Neurodegenerative disease;Development and regeneration;Infectious disease: bacterial	ko05010//Alzheimer disease;ko04361//Axon regeneration;ko05120//Epithelial cell signaling in Helicobacter pylori infection	K06704;K06704;K06704	-	-	-	--
Clock_peak_86	cgiscf1	3692178	3692400	223	3692281	36	7.47579	-1	-1	Downstream (<1kb)	cgiscf1	3692781	3696971	4191	3	-	CGIg00073	CGIg00073	4690	--	XP_019923397.2 uncharacterized protein LOC105329991 [Crassostrea gigas]	-	-	-	-	-	GO:0005515//protein binding	-	--
Clock_peak_91	cgiscf1	3993284	3993534	251	3993488	27	5.705185	-1	-1	Promoter (1-2kb)	cgiscf1	3995132	4001113	5982	1	+	CGIg00101	CGIg00101	-1644	--	XP_034316698.1 uncharacterized protein LOC117686123 [Crassostrea gigas]	-	-	-	-	-	-	-	--
Clock_peak_92	cgiscf1	4028711	4029388	678	4029046	53.5	5.91778	-1	-1	Promoter (<=1kb)	cgiscf1	4029701	4030745	1045	3	+	CGIg00103	CGIg00103	-655	--	XP_022290891.1 uncharacterized protein LOC111102436 [Crassostrea virginica]	-	-	-	-	-	-	-	--
Clock_peak_93	cgiscf1	4050370	4050682	313	4050498	43.5	3.75729	-1	-1	Promoter (1-2kb)	cgiscf1	4051786	4057749	5964	1	+	CGIg00105	CGIg00105	-1288	--	XP_034308542.1 uncharacterized protein LOC105333207 [Crassostrea gigas]	-	-	-	-	-	-	-	--
Clock_peak_95	cgiscf1	4080871	4081264	394	4081040	56.5	7.419145	-1	-1	Downstream (2-3kb)	cgiscf1	4083632	4087362	3731	3	-	CGIg00107	CGIg00107	6322	pol	WP_195910447.1 DDE-type integrase/transposase/recombinase, partial [Solemya velum gill symbiont]	Human Diseases;Environmental Information Processing;Cellular Processes;Organismal Systems;Organismal Systems;Human Diseases;Cellular Processes;Environmental Information Processing;Human Diseases;Human Diseases;Human Diseases;Organismal Systems;Organismal Systems;Human Diseases;Human Diseases;Human Diseases	Infectious disease: bacterial;Signal transduction;Transport and catabolism;Immune system;Immune system;Cancer: overview;Cell motility;Signaling molecules and interaction;Infectious disease: bacterial;Infectious disease: bacterial;Infectious disease: parasitic;Immune system;Immune system;Infectious disease: parasitic;Cancer: specific types;Infectious disease: bacterial	ko05152//Tuberculosis;ko04015//Rap1 signaling pathway;ko04145//Phagosome;ko04640//Hematopoietic cell lineage;ko04613//Neutrophil extracellular trap formation;ko05202//Transcriptional misregulation in cancer;ko04810//Regulation of actin cytoskeleton;ko04514//Cell adhesion molecules;ko05134//Legionellosis;ko05133//Pertussis;ko05146//Amoebiasis;ko04670//Leukocyte transendothelial migration;ko04610//…	K06461;K06461;K06461;K06461;K06461;K06461;K06461;K06461;K06461;K06461;K06461;K06461;K06461;K06461;K06461;K06461	-	-	-	--
Clock_peak_102	cgiscf1	4303055	4303325	271	4303239	47	5.74962	-1	-1	Intron (CGIg00119/CGIg00119, intron 57 of 57)	cgiscf1	4301424	4363095	61672	58	-	CGIg00119	CGIg00119	59856	TLN2	XP_034320675.1 LOW QUALITY PROTEIN: talin-1-like [Crassostrea gigas]	Environmental Information Processing;Human Diseases;Cellular Processes;Human Diseases;Organismal Systems	Signal transduction;Infectious disease: bacterial;Cellular community - eukaryotes;Infectious disease: viral;Immune system	ko04015//Rap1 signaling pathway;ko05131//Shigellosis;ko04510//Focal adhesion;ko05166//Human T-cell leukemia virus 1 infection;ko04611//Platelet activation	K06271;K06271;K06271;K06271;K06271	GO:0001726//ruffle;GO:0005925//focal adhesion	GO:0003779//actin binding;GO:0005200//structural constituent of cytoskeleton;GO:0051015//actin filament binding	GO:0007155//cell adhesion	--
Clock_peak_103	cgiscf1	4309270	4309613	344	4309458	282.5	10.09619	-1	-1	Intron (CGIg00119/CGIg00119, intron 54 of 57)	cgiscf1	4301424	4363095	61672	58	-	CGIg00119	CGIg00119	53637	TLN2	XP_034320675.1 LOW QUALITY PROTEIN: talin-1-like [Crassostrea gigas]	Environmental Information Processing;Human Diseases;Cellular Processes;Human Diseases;Organismal Systems	Signal transduction;Infectious disease: bacterial;Cellular community - eukaryotes;Infectious disease: viral;Immune system	ko04015//Rap1 signaling pathway;ko05131//Shigellosis;ko04510//Focal adhesion;ko05166//Human T-cell leukemia virus 1 infection;ko04611//Platelet activation	K06271;K06271;K06271;K06271;K06271	GO:0001726//ruffle;GO:0005925//focal adhesion	GO:0003779//actin binding;GO:0005200//structural constituent of cytoskeleton;GO:0051015//actin filament binding	GO:0007155//cell adhesion	--
Clock_peak_104	cgiscf1	4330377	4330644	268	4330537	138	10.113035	-1	-1	Intron (CGIg00119/CGIg00119, intron 33 of 57)	cgiscf1	4301424	4363095	61672	58	-	CGIg00119	CGIg00119	32558	TLN2	XP_034320675.1 LOW QUALITY PROTEIN: talin-1-like [Crassostrea gigas]	Environmental Information Processing;Human Diseases;Cellular Processes;Human Diseases;Organismal Systems	Signal transduction;Infectious disease: bacterial;Cellular community - eukaryotes;Infectious disease: viral;Immune system	ko04015//Rap1 signaling pathway;ko05131//Shigellosis;ko04510//Focal adhesion;ko05166//Human T-cell leukemia virus 1 infection;ko04611//Platelet activation	K06271;K06271;K06271;K06271;K06271	GO:0001726//ruffle;GO:0005925//focal adhesion	GO:0003779//actin binding;GO:0005200//structural constituent of cytoskeleton;GO:0051015//actin filament binding	GO:0007155//cell adhesion	--
Clock_peak_105	cgiscf1	4332691	4332935	245	4332798	72.5	3.935695	-1	-1	Intron (CGIg00119/CGIg00119, intron 33 of 57)	cgiscf1	4301424	4363095	61672	58	-	CGIg00119	CGIg00119	30297	TLN2	XP_034320675.1 LOW QUALITY PROTEIN: talin-1-like [Crassostrea gigas]	Environmental Information Processing;Human Diseases;Cellular Processes;Human Diseases;Organismal Systems	Signal transduction;Infectious disease: bacterial;Cellular community - eukaryotes;Infectious disease: viral;Immune system	ko04015//Rap1 signaling pathway;ko05131//Shigellosis;ko04510//Focal adhesion;ko05166//Human T-cell leukemia virus 1 infection;ko04611//Platelet activation	K06271;K06271;K06271;K06271;K06271	GO:0001726//ruffle;GO:0005925//focal adhesion	GO:0003779//actin binding;GO:0005200//structural constituent of cytoskeleton;GO:0051015//actin filament binding	GO:0007155//cell adhesion	--
Clock_peak_106	cgiscf1	4349706	4350035	330	4349894	44	3.740495	-1	-1	Intron (CGIg00119/CGIg00119, intron 12 of 57)	cgiscf1	4301424	4363095	61672	58	-	CGIg00119	CGIg00119	13201	TLN2	XP_034320675.1 LOW QUALITY PROTEIN: talin-1-like [Crassostrea gigas]	Environmental Information Processing;Human Diseases;Cellular Processes;Human Diseases;Organismal Systems	Signal transduction;Infectious disease: bacterial;Cellular community - eukaryotes;Infectious disease: viral;Immune system	ko04015//Rap1 signaling pathway;ko05131//Shigellosis;ko04510//Focal adhesion;ko05166//Human T-cell leukemia virus 1 infection;ko04611//Platelet activation	K06271;K06271;K06271;K06271;K06271	GO:0001726//ruffle;GO:0005925//focal adhesion	GO:0003779//actin binding;GO:0005200//structural constituent of cytoskeleton;GO:0051015//actin filament binding	GO:0007155//cell adhesion	--
Clock_peak_107	cgiscf1	4350841	4351080	240	4350970	60.5	4.89462	-1	-1	Intron (CGIg00119/CGIg00119, intron 11 of 57)	cgiscf1	4301424	4363095	61672	58	-	CGIg00119	CGIg00119	12125	TLN2	XP_034320675.1 LOW QUALITY PROTEIN: talin-1-like [Crassostrea gigas]	Environmental Information Processing;Human Diseases;Cellular Processes;Human Diseases;Organismal Systems	Signal transduction;Infectious disease: bacterial;Cellular community - eukaryotes;Infectious disease: viral;Immune system	ko04015//Rap1 signaling pathway;ko05131//Shigellosis;ko04510//Focal adhesion;ko05166//Human T-cell leukemia virus 1 infection;ko04611//Platelet activation	K06271;K06271;K06271;K06271;K06271	GO:0001726//ruffle;GO:0005925//focal adhesion	GO:0003779//actin binding;GO:0005200//structural constituent of cytoskeleton;GO:0051015//actin filament binding	GO:0007155//cell adhesion	--
Clock_peak_119	cgiscf1	4420943	4421206	264	4421080	64.5	6.15416	-1	-1	Intron (CGIg00120/CGIg00120, intron 2 of 26)	cgiscf1	4417141	4449421	32281	27	+	CGIg00120	CGIg00120	3939	WDR49	XP_034320683.1 WD repeat-containing protein 49 isoform X7 [Crassostrea gigas]	-	-	-	-	-	GO:0005515//protein binding	-	--
Clock_peak_120	cgiscf1	4429119	4429540	422	4429393	48.5	3.006245	-1	-1	Intron (CGIg00120/CGIg00120, intron 7 of 26)	cgiscf1	4417141	4449421	32281	27	+	CGIg00120	CGIg00120	12252	WDR49	XP_034320683.1 WD repeat-containing protein 49 isoform X7 [Crassostrea gigas]	-	-	-	-	-	GO:0005515//protein binding	-	--
Clock_peak_121	cgiscf1	4436475	4436800	326	4436626	65.5	8.596375	-1	-1	Intron (CGIg00120/CGIg00120, intron 9 of 26)	cgiscf1	4417141	4449421	32281	27	+	CGIg00120	CGIg00120	19485	WDR49	XP_034320683.1 WD repeat-containing protein 49 isoform X7 [Crassostrea gigas]	-	-	-	-	-	GO:0005515//protein binding	-	--
Clock_peak_122	cgiscf1	4446127	4446340	214	4446219	75.5	8.231705	-1	-1	Intron (CGIg00120/CGIg00120, intron 22 of 26)	cgiscf1	4417141	4449421	32281	27	+	CGIg00120	CGIg00120	29078	WDR49	XP_034320683.1 WD repeat-containing protein 49 isoform X7 [Crassostrea gigas]	-	-	-	-	-	GO:0005515//protein binding	-	--
Clock_peak_126	cgiscf1	4509509	4509770	262	4509662	34	4.151075	-1	-1	Downstream (2-3kb)	cgiscf1	4511742	4512219	478	2	+	CGIg00124	CGIg00124	-2080	--	XP_034334160.1 uncharacterized protein LOC117691679 [Crassostrea gigas]	-	-	-	-	-	-	-	--
Clock_peak_127	cgiscf1	4510886	4511181	296	4511016	76	8.986925	-1	-1	Promoter (<=1kb)	cgiscf1	4511742	4512219	478	2	+	CGIg00124	CGIg00124	-726	--	XP_034334160.1 uncharacterized protein LOC117691679 [Crassostrea gigas]	-	-	-	-	-	-	-	--
Clock_peak_132	cgiscf1	4580660	4580884	225	4580763	41.5	4.73606	-1	-1	Promoter (<=1kb)	cgiscf1	4579546	4580699	1154	3	-	CGIg00138	CGIg00138	-64	--	XP_022311935.1 uncharacterized protein LOC111117146 [Crassostrea virginica]	-	-	-	-	-	-	-	--
Clock_peak_133	cgiscf1	4601704	4601901	198	4601819	32.5	3.336925	-1	-1	Intron (CGIg00142/CGIg00142, intron 1 of 1)	cgiscf1	4601048	4602189	1142	2	-	CGIg00142	CGIg00142	370	--	-	-	-	-	-	-	-	-	--
Clock_peak_134	cgiscf1	4605071	4605397	327	4605217	76.5	5.937985	-1	-1	Downstream (2-3kb)	cgiscf1	4607246	4607710	465	1	-	CGIg00143	CGIg00143	2493	--	-	-	-	-	-	-	-	-	--
Clock_peak_135	cgiscf1	4609306	4609510	205	4609396	43	4.20503	-1	-1	Promoter (1-2kb)	cgiscf1	4607246	4607710	465	1	-	CGIg00143	CGIg00143	-1686	--	-	-	-	-	-	-	-	-	--
Clock_peak_136	cgiscf1	4625956	4626396	441	4626090	112	11.880145	-1	-1	Downstream (1-2kb)	cgiscf1	4628076	4630616	2541	5	-	CGIg00148	CGIg00148	4526	--	XP_034315294.1 uncharacterized protein LOC117685120 [Crassostrea gigas]	-	-	-	-	-	-	-	--
Clock_peak_137	cgiscf1	4628505	4629037	533	4628982	24.5	3.861805	-1	-1	Intron (CGIg00148/CGIg00148, intron 3 of 4)	cgiscf1	4628076	4630616	2541	5	-	CGIg00148	CGIg00148	1634	--	XP_034315294.1 uncharacterized protein LOC117685120 [Crassostrea gigas]	-	-	-	-	-	-	-	--
Clock_peak_142	cgiscf1	4852682	4852954	273	4852824	177.5	5.39353	-1	-1	Intron (CGIg00155/CGIg00155, intron 7 of 7)	cgiscf1	4852667	4856406	3740	8	-	CGIg00155	CGIg00155	3582	--	XP_034319579.1 DNA topoisomerase 2-alpha-like [Crassostrea gigas]	-	-	-	-	-	-	-	--
Clock_peak_143	cgiscf1	4864488	4864745	258	4864597	29.5	3.769295	-1	-1	Promoter (<=1kb)	cgiscf1	4863175	4863888	714	1	-	CGIg00156	CGIg00156	-709	--	XP_022336059.1 uncharacterized protein LOC111132529 [Crassostrea virginica]	-	-	-	-	-	-	-	--
Clock_peak_149	cgiscf1	5257698	5258006	309	5257859	21.5	4.580085	-1	-1	Downstream (1-2kb)	cgiscf1	5259755	5260440	686	2	-	CGIg00169	CGIg00169	2581	--	-	-	-	-	-	-	-	-	--
Clock_peak_150	cgiscf1	5260661	5260940	280	5260801	90.5	5.62878	-1	-1	Promoter (<=1kb)	cgiscf1	5259755	5260440	686	2	-	CGIg00169	CGIg00169	-361	--	-	-	-	-	-	-	-	-	--
Clock_peak_151	cgiscf1	5277964	5278358	395	5278180	83.5	14.39578	-1	-1	Promoter (<=1kb)	cgiscf1	5278697	5287410	8714	5	+	CGIg00171	CGIg00171	-517	Srp19	XP_011431102.2 signal recognition particle 19 kDa protein [Crassostrea gigas]	Genetic Information Processing	Folding, sorting and degradation	ko03060//Protein export	K03105	GO:0048500//signal recognition particle	GO:0008312//7S RNA binding	GO:0006614//SRP-dependent cotranslational protein targeting to membrane	--
Clock_peak_152	cgiscf1	5285319	5286318	1000	5286192	97	14.241365	-1	-1	Intron (CGIg00171/CGIg00171, intron 4 of 4)	cgiscf1	5278697	5287410	8714	5	+	CGIg00171	CGIg00171	7495	Srp19	XP_011431102.2 signal recognition particle 19 kDa protein [Crassostrea gigas]	Genetic Information Processing	Folding, sorting and degradation	ko03060//Protein export	K03105	GO:0048500//signal recognition particle	GO:0008312//7S RNA binding	GO:0006614//SRP-dependent cotranslational protein targeting to membrane	--
Clock_peak_153	cgiscf1	5336445	5336654	210	5336542	42.5	3.939485	-1	-1	Promoter (<=1kb)	cgiscf1	5334262	5336025	1764	1	-	CGIg00178	CGIg00178	-517	--	XP_022314157.1 E3 ubiquitin-protein ligase Midline-1-like [Crassostrea virginica]	-	-	-	-	-	GO:0008270//zinc ion binding	-	--
Clock_peak_155	cgiscf1	5346039	5346662	624	5346463	71.5	4.812405	-1	-1	Downstream (2-3kb)	cgiscf1	5348557	5350443	1887	2	-	CGIg00179	CGIg00179	3980	--	XP_022314157.1 E3 ubiquitin-protein ligase Midline-1-like [Crassostrea virginica]	-	-	-	-	-	-	-	--
Clock_peak_156	cgiscf1	5347227	5347537	311	5347287	21.5	2.62616	-1	-1	Downstream (1-2kb)	cgiscf1	5348557	5350443	1887	2	-	CGIg00179	CGIg00179	3156	--	XP_022314157.1 E3 ubiquitin-protein ligase Midline-1-like [Crassostrea virginica]	-	-	-	-	-	-	-	--
Clock_peak_157	cgiscf1	5352707	5353037	331	5352835	104	8.030715	-1	-1	Downstream (2-3kb)	cgiscf1	5348557	5350443	1887	2	-	CGIg00179	CGIg00179	-2392	--	XP_022314157.1 E3 ubiquitin-protein ligase Midline-1-like [Crassostrea virginica]	-	-	-	-	-	-	-	--
Clock_peak_158	cgiscf1	5356089	5356386	298	5356240	60.5	6.06089	-1	-1	Intron (CGIg00180/CGIg00180, intron 15 of 15)	cgiscf1	5355102	5378163	23062	16	-	CGIg00180	CGIg00180	21923	CORO2A	XP_011454104.2 coronin-2B isoform X2 [Crassostrea gigas]	-	-	-	-	-	GO:0005515//protein binding	-	--
Clock_peak_159	cgiscf1	5358141	5359154	1014	5358710	139.333333333333	10.3642833333333	-1	-1	Intron (CGIg00180/CGIg00180, intron 14 of 15)	cgiscf1	5355102	5378163	23062	16	-	CGIg00180	CGIg00180	19453	CORO2A	XP_011454104.2 coronin-2B isoform X2 [Crassostrea gigas]	-	-	-	-	-	GO:0005515//protein binding	-	--
Clock_peak_160	cgiscf1	5359614	5360041	428	5359809	87	6.004205	-1	-1	Intron (CGIg00180/CGIg00180, intron 13 of 15)	cgiscf1	5355102	5378163	23062	16	-	CGIg00180	CGIg00180	18354	CORO2A	XP_011454104.2 coronin-2B isoform X2 [Crassostrea gigas]	-	-	-	-	-	GO:0005515//protein binding	-	--
Clock_peak_161	cgiscf1	5360561	5361673	1113	5360993	102.5	13.116495	-1	-1	Intron (CGIg00180/CGIg00180, intron 12 of 15)	cgiscf1	5355102	5378163	23062	16	-	CGIg00180	CGIg00180	17170	CORO2A	XP_011454104.2 coronin-2B isoform X2 [Crassostrea gigas]	-	-	-	-	-	GO:0005515//protein binding	-	--
Clock_peak_162	cgiscf1	5362114	5362399	286	5362176	22	2.944715	-1	-1	Intron (CGIg00180/CGIg00180, intron 12 of 15)	cgiscf1	5355102	5378163	23062	16	-	CGIg00180	CGIg00180	15987	CORO2A	XP_011454104.2 coronin-2B isoform X2 [Crassostrea gigas]	-	-	-	-	-	GO:0005515//protein binding	-	--
Clock_peak_163	cgiscf1	5363340	5363570	231	5363474	63	6.603135	-1	-1	Intron (CGIg00180/CGIg00180, intron 10 of 15)	cgiscf1	5355102	5378163	23062	16	-	CGIg00180	CGIg00180	14689	CORO2A	XP_011454104.2 coronin-2B isoform X2 [Crassostrea gigas]	-	-	-	-	-	GO:0005515//protein binding	-	--
Clock_peak_164	cgiscf1	5364154	5364576	423	5364438	82.5	6.238145	-1	-1	Intron (CGIg00180/CGIg00180, intron 9 of 15)	cgiscf1	5355102	5378163	23062	16	-	CGIg00180	CGIg00180	13725	CORO2A	XP_011454104.2 coronin-2B isoform X2 [Crassostrea gigas]	-	-	-	-	-	GO:0005515//protein binding	-	--
Clock_peak_165	cgiscf1	5365453	5365665	213	5365550	53.5	6.620125	-1	-1	Intron (CGIg00180/CGIg00180, intron 8 of 15)	cgiscf1	5355102	5378163	23062	16	-	CGIg00180	CGIg00180	12613	CORO2A	XP_011454104.2 coronin-2B isoform X2 [Crassostrea gigas]	-	-	-	-	-	GO:0005515//protein binding	-	--
Clock_peak_166	cgiscf1	5369616	5369837	222	5369728	38	5.22594	-1	-1	Intron (CGIg00180/CGIg00180, intron 1 of 15)	cgiscf1	5355102	5378163	23062	16	-	CGIg00180	CGIg00180	8435	CORO2A	XP_011454104.2 coronin-2B isoform X2 [Crassostrea gigas]	-	-	-	-	-	GO:0005515//protein binding	-	--
Clock_peak_167	cgiscf1	5373093	5373299	207	5373201	41	3.687225	-1	-1	Intron (CGIg00180/CGIg00180, intron 1 of 15)	cgiscf1	5355102	5378163	23062	16	-	CGIg00180	CGIg00180	4962	CORO2A	XP_011454104.2 coronin-2B isoform X2 [Crassostrea gigas]	-	-	-	-	-	GO:0005515//protein binding	-	--
Clock_peak_170	cgiscf1	5406209	5408318	2110	5408063	410.5	21.36383	-1	-1	Promoter (1-2kb)	cgiscf1	5403900	5406117	2218	2	-	CGIg00181	CGIg00181	-1946	--	XP_034321335.1 uncharacterized protein LOC105337630 isoform X4 [Crassostrea gigas]	-	-	-	-	-	-	-	--
Clock_peak_174	cgiscf1	5422157	5422582	426	5422466	52.5	3.757025	-1	-1	Downstream (1-2kb)	cgiscf1	5423960	5430920	6961	6	-	CGIg00182	CGIg00182	8454	--	XP_034321318.1 zinc finger protein 43-like [Crassostrea gigas]	Human Diseases	Infectious disease: viral	ko05168//Herpes simplex virus 1 infection	K09228	-	-	-	zf-C2H2
Clock_peak_175	cgiscf1	5424408	5424959	552	5424519	46	5.42094	-1	-1	Intron (CGIg00182/CGIg00182, intron 5 of 5)	cgiscf1	5423960	5430920	6961	6	-	CGIg00182	CGIg00182	6401	--	XP_034321318.1 zinc finger protein 43-like [Crassostrea gigas]	Human Diseases	Infectious disease: viral	ko05168//Herpes simplex virus 1 infection	K09228	-	-	-	zf-C2H2
Clock_peak_176	cgiscf1	5440249	5440469	221	5440366	66	6.37756	-1	-1	Intron (CGIg00184/CGIg00184, intron 3 of 10)	cgiscf1	5436607	5442744	6138	11	-	CGIg00184	CGIg00184	2378	unc-94	XP_034321359.1 tropomodulin-1 isoform X2 [Crassostrea gigas]	-	-	-	-	-	GO:0005523//tropomyosin binding	GO:0051694//pointed-end actin filament capping	--
Clock_peak_177	cgiscf1	5441445	5441655	211	5441529	60	4.596505	-1	-1	Intron (CGIg00184/CGIg00184, intron 1 of 10)	cgiscf1	5436607	5442744	6138	11	-	CGIg00184	CGIg00184	1215	unc-94	XP_034321359.1 tropomodulin-1 isoform X2 [Crassostrea gigas]	-	-	-	-	-	GO:0005523//tropomyosin binding	GO:0051694//pointed-end actin filament capping	--
Clock_peak_178	cgiscf1	5442362	5442960	599	5442485	76.5	10.33195	-1	-1	Intron (CGIg00184/CGIg00184, intron 1 of 10)	cgiscf1	5436607	5442744	6138	11	-	CGIg00184	CGIg00184	259	unc-94	XP_034321359.1 tropomodulin-1 isoform X2 [Crassostrea gigas]	-	-	-	-	-	GO:0005523//tropomyosin binding	GO:0051694//pointed-end actin filament capping	--
Clock_peak_179	cgiscf1	5443504	5444198	695	5444066	58.5	8.030775	-1	-1	Promoter (1-2kb)	cgiscf1	5436607	5442744	6138	11	-	CGIg00184	CGIg00184	-1322	unc-94	XP_034321359.1 tropomodulin-1 isoform X2 [Crassostrea gigas]	-	-	-	-	-	GO:0005523//tropomyosin binding	GO:0051694//pointed-end actin filament capping	--
Clock_peak_180	cgiscf1	5463793	5464211	419	5464008	47	6.56816	-1	-1	Intron (CGIg00185/CGIg00185, intron 11 of 69)	cgiscf1	5446631	5498430	51800	70	+	CGIg00185	CGIg00185	17377	DNAH6	XP_034321313.1 dynein heavy chain 6, axonemal isoform X1 [Crassostrea gigas]	Cellular Processes;Human Diseases;Organismal Systems	Transport and catabolism;Infectious disease: bacterial;Excretory system	ko04145//Phagosome;ko05132//Salmonella infection;ko04962//Vasopressin-regulated water reabsorption	K10413;K10413;K10413	GO:0005858//axonemal dynein complex;GO:0030286//dynein complex	GO:0003777//microtubule motor activity;GO:0005524//ATP binding;GO:0008569//minus-end-directed microtubule motor activity;GO:0016887//ATP hydrolysis activity	GO:0007018//microtubule-based movement;GO:0060285//cilium-dependent cell motility	--
Clock_peak_181	cgiscf1	5464741	5465390	650	5465012	126	8.1618	-1	-1	Intron (CGIg00185/CGIg00185, intron 12 of 69)	cgiscf1	5446631	5498430	51800	70	+	CGIg00185	CGIg00185	18381	DNAH6	XP_034321313.1 dynein heavy chain 6, axonemal isoform X1 [Crassostrea gigas]	Cellular Processes;Human Diseases;Organismal Systems	Transport and catabolism;Infectious disease: bacterial;Excretory system	ko04145//Phagosome;ko05132//Salmonella infection;ko04962//Vasopressin-regulated water reabsorption	K10413;K10413;K10413	GO:0005858//axonemal dynein complex;GO:0030286//dynein complex	GO:0003777//microtubule motor activity;GO:0005524//ATP binding;GO:0008569//minus-end-directed microtubule motor activity;GO:0016887//ATP hydrolysis activity	GO:0007018//microtubule-based movement;GO:0060285//cilium-dependent cell motility	--
Clock_peak_182	cgiscf1	5481369	5481567	199	5481465	44.5	4.915295	-1	-1	Intron (CGIg00185/CGIg00185, intron 43 of 69)	cgiscf1	5446631	5498430	51800	70	+	CGIg00185	CGIg00185	34834	DNAH6	XP_034321313.1 dynein heavy chain 6, axonemal isoform X1 [Crassostrea gigas]	Cellular Processes;Human Diseases;Organismal Systems	Transport and catabolism;Infectious disease: bacterial;Excretory system	ko04145//Phagosome;ko05132//Salmonella infection;ko04962//Vasopressin-regulated water reabsorption	K10413;K10413;K10413	GO:0005858//axonemal dynein complex;GO:0030286//dynein complex	GO:0003777//microtubule motor activity;GO:0005524//ATP binding;GO:0008569//minus-end-directed microtubule motor activity;GO:0016887//ATP hydrolysis activity	GO:0007018//microtubule-based movement;GO:0060285//cilium-dependent cell motility	--
Clock_peak_183	cgiscf1	5486099	5487348	1250	5486642	196.5	12.749575	-1	-1	Intron (CGIg00185/CGIg00185, intron 50 of 69)	cgiscf1	5446631	5498430	51800	70	+	CGIg00185	CGIg00185	40011	DNAH6	XP_034321313.1 dynein heavy chain 6, axonemal isoform X1 [Crassostrea gigas]	Cellular Processes;Human Diseases;Organismal Systems	Transport and catabolism;Infectious disease: bacterial;Excretory system	ko04145//Phagosome;ko05132//Salmonella infection;ko04962//Vasopressin-regulated water reabsorption	K10413;K10413;K10413	GO:0005858//axonemal dynein complex;GO:0030286//dynein complex	GO:0003777//microtubule motor activity;GO:0005524//ATP binding;GO:0008569//minus-end-directed microtubule motor activity;GO:0016887//ATP hydrolysis activity	GO:0007018//microtubule-based movement;GO:0060285//cilium-dependent cell motility	--
Clock_peak_184	cgiscf1	5508726	5508984	259	5508846	52.5	4.19537	-1	-1	Promoter (<=1kb)	cgiscf1	5509047	5514171	5125	10	+	CGIg00187	CGIg00187	-201	mns1	XP_011444686.1 meiosis-specific nuclear structural protein 1 [Crassostrea gigas]	-	-	-	-	-	-	-	--
Clock_peak_185	cgiscf1	5829293	5829515	223	5829405	57.5	6.937235	-1	-1	Downstream (<1kb)	cgiscf1	5822060	5829267	7208	9	+	CGIg00201	CGIg00201	7345	Mns1	XP_011444686.1 meiosis-specific nuclear structural protein 1 [Crassostrea gigas]	-	-	-	-	-	-	-	--
Clock_peak_186	cgiscf1	5839687	5839924	238	5839805	80.5	10.69688	-1	-1	Intron (CGIg00202/CGIg00202, intron 4 of 12)	cgiscf1	5830218	5854188	23971	13	-	CGIg00202	CGIg00202	14383	FAS1	XP_011435844.1 fasciclin-1 isoform X1 [Crassostrea gigas]	-	-	-	-	-	-	-	--
Clock_peak_187	cgiscf1	5840900	5841301	402	5841115	39	4.781045	-1	-1	Intron (CGIg00202/CGIg00202, intron 4 of 12)	cgiscf1	5830218	5854188	23971	13	-	CGIg00202	CGIg00202	13073	FAS1	XP_011435844.1 fasciclin-1 isoform X1 [Crassostrea gigas]	-	-	-	-	-	-	-	--
Clock_peak_188	cgiscf1	5843525	5843723	199	5843601	38.5	3.369165	-1	-1	Intron (CGIg00202/CGIg00202, intron 3 of 12)	cgiscf1	5830218	5854188	23971	13	-	CGIg00202	CGIg00202	10587	FAS1	XP_011435844.1 fasciclin-1 isoform X1 [Crassostrea gigas]	-	-	-	-	-	-	-	--
Clock_peak_189	cgiscf1	5849280	5849643	364	5849560	59.5	7.374755	-1	-1	Intron (CGIg00202/CGIg00202, intron 1 of 12)	cgiscf1	5830218	5854188	23971	13	-	CGIg00202	CGIg00202	4628	FAS1	XP_011435844.1 fasciclin-1 isoform X1 [Crassostrea gigas]	-	-	-	-	-	-	-	--
Clock_peak_190	cgiscf1	5852016	5852334	319	5852147	59	7.177635	-1	-1	Intron (CGIg00202/CGIg00202, intron 1 of 12)	cgiscf1	5830218	5854188	23971	13	-	CGIg00202	CGIg00202	2041	FAS1	XP_011435844.1 fasciclin-1 isoform X1 [Crassostrea gigas]	-	-	-	-	-	-	-	--
Clock_peak_191	cgiscf1	5853468	5853887	420	5853592	88	6.626075	-1	-1	Intron (CGIg00202/CGIg00202, intron 1 of 12)	cgiscf1	5830218	5854188	23971	13	-	CGIg00202	CGIg00202	596	FAS1	XP_011435844.1 fasciclin-1 isoform X1 [Crassostrea gigas]	-	-	-	-	-	-	-	--
Clock_peak_192	cgiscf1	5868626	5869133	508	5868878	85	15.523525	-1	-1	Promoter (<=1kb)	cgiscf1	5865718	5868211	2494	3	-	CGIg00203	CGIg00203	-667	--	XP_034321347.1 uncharacterized protein LOC117687955 isoform X2 [Crassostrea gigas]	-	-	-	-	-	-	-	--
Clock_peak_193	cgiscf1	5869790	5870039	250	5869928	21.5	4.56546	-1	-1	Promoter (1-2kb)	cgiscf1	5865718	5868211	2494	3	-	CGIg00203	CGIg00203	-1717	--	XP_034321347.1 uncharacterized protein LOC117687955 isoform X2 [Crassostrea gigas]	-	-	-	-	-	-	-	--
Clock_peak_195	cgiscf1	5961054	5961696	643	5961219	47.5	9.173775	-1	-1	Intron (CGIg00205/CGIg00205, intron 6 of 13)	cgiscf1	5953489	5968312	14824	14	+	CGIg00205	CGIg00205	7730	Sppl2b	XP_034320813.1 signal peptide peptidase-like 2B isoform X1 [Crassostrea gigas]	-	-	-	-	GO:0016021//integral component of membrane	GO:0004190//aspartic-type endopeptidase activity;GO:0042500//aspartic endopeptidase activity, intramembrane cleaving	GO:0031293//membrane protein intracellular domain proteolysis;GO:0050776//regulation of immune response	--
Clock_peak_196	cgiscf1	5971812	5972096	285	5971955	53	5.659505	-1	-1	Intron (CGIg00206/CGIg00206, intron 2 of 2)	cgiscf1	5970967	5972372	1406	3	+	CGIg00206	CGIg00206	988	--	XP_022310468.1 uncharacterized protein LOC111115874 [Crassostrea virginica]	-	-	-	-	-	-	-	--
Clock_peak_200	cgiscf1	5988979	5989423	445	5989204	90	6.30376	-1	-1	Promoter (1-2kb)	cgiscf1	5990714	5994071	3358	5	+	CGIg00208	CGIg00208	-1510	--	XP_034319348.1 uncharacterized protein LOC105324737 isoform X1 [Crassostrea gigas]	-	-	-	-	-	-	-	--
Clock_peak_202	cgiscf1	6005413	6005792	380	6005575	112	11.40074	-1	-1	Downstream (1-2kb)	cgiscf1	6007198	6011173	3976	4	-	CGIg00209	CGIg00209	5598	BCHE	XP_019921258.2 acetylcholinesterase [Crassostrea gigas]	-	-	-	-	-	-	-	--
Clock_peak_203	cgiscf1	6009264	6009615	352	6009392	56	6.96009	-1	-1	Intron (CGIg00209/CGIg00209, intron 1 of 3)	cgiscf1	6007198	6011173	3976	4	-	CGIg00209	CGIg00209	1781	BCHE	XP_019921258.2 acetylcholinesterase [Crassostrea gigas]	-	-	-	-	-	-	-	--
Clock_peak_207	cgiscf1	6066783	6067076	294	6066912	100	6.925795	-1	-1	Intron (CGIg00213/CGIg00213, intron 17 of 20)	cgiscf1	6065177	6074560	9384	21	-	CGIg00213	CGIg00213	7648	--	XP_034320104.1 uncharacterized protein LOC117687527 isoform X15 [Crassostrea gigas]	-	-	-	-	-	-	-	--
Clock_peak_208	cgiscf1	6148364	6148738	375	6148548	29	6.11166	-1	-1	Promoter (1-2kb)	cgiscf1	6081097	6147509	66413	33	-	CGIg00214	CGIg00214	-1039	--	XP_034320142.1 uncharacterized protein LOC105324777 [Crassostrea gigas]	-	-	-	-	-	-	-	--
Clock_peak_211	cgiscf1	6220541	6221108	568	6220816	35.5	3.349595	-1	-1	Intron (CGIg00216/CGIg00216, intron 1 of 4)	cgiscf1	6220574	6222486	1913	5	+	CGIg00216	CGIg00216	242	--	XP_011433452.2 eppin-like [Crassostrea gigas]	-	-	-	-	GO:0005576//extracellular region	GO:0004867//serine-type endopeptidase inhibitor activity;GO:0030414//peptidase inhibitor activity	-	--
Clock_peak_225	cgiscf1	6388417	6388692	276	6388536	95	9.609325	-1	-1	Promoter (<=1kb)	cgiscf1	6389343	6397244	7902	5	+	CGIg00221	CGIg00221	-807	--	XP_011453774.1 eppin-like [Crassostrea gigas]	-	-	-	-	GO:0005576//extracellular region	GO:0004867//serine-type endopeptidase inhibitor activity;GO:0030414//peptidase inhibitor activity	-	--
Clock_peak_226	cgiscf1	6402028	6402561	534	6402424	36	3.739135	-1	-1	Intron (CGIg00222/CGIg00222, intron 3 of 3)	cgiscf1	6399970	6402866	2897	4	+	CGIg00222	CGIg00222	2454	--	XP_034320151.1 eppin-like isoform X4 [Crassostrea gigas]	-	-	-	-	GO:0005576//extracellular region	GO:0004867//serine-type endopeptidase inhibitor activity;GO:0030414//peptidase inhibitor activity	-	--
Clock_peak_228	cgiscf1	6407904	6408141	238	6408009	43.5	6.56047	-1	-1	Promoter (<=1kb)	cgiscf1	6408820	6414251	5432	5	+	CGIg00223	CGIg00223	-811	--	XP_011453773.2 eppin-like isoform X3 [Crassostrea gigas]	-	-	-	-	GO:0005576//extracellular region	GO:0004867//serine-type endopeptidase inhibitor activity;GO:0030414//peptidase inhibitor activity	-	--
Clock_peak_229	cgiscf1	6409937	6410223	287	6410090	71.5	5.767365	-1	-1	Intron (CGIg00223/CGIg00223, intron 2 of 4)	cgiscf1	6408820	6414251	5432	5	+	CGIg00223	CGIg00223	1270	--	XP_011453773.2 eppin-like isoform X3 [Crassostrea gigas]	-	-	-	-	GO:0005576//extracellular region	GO:0004867//serine-type endopeptidase inhibitor activity;GO:0030414//peptidase inhibitor activity	-	--
Clock_peak_230	cgiscf1	6411205	6411437	233	6411290	38.5	2.49777	-1	-1	Intron (CGIg00223/CGIg00223, intron 3 of 4)	cgiscf1	6408820	6414251	5432	5	+	CGIg00223	CGIg00223	2470	--	XP_011453773.2 eppin-like isoform X3 [Crassostrea gigas]	-	-	-	-	GO:0005576//extracellular region	GO:0004867//serine-type endopeptidase inhibitor activity;GO:0030414//peptidase inhibitor activity	-	--
Clock_peak_231	cgiscf1	6412889	6413187	299	6413021	35.5	2.69675	-1	-1	Intron (CGIg00223/CGIg00223, intron 4 of 4)	cgiscf1	6408820	6414251	5432	5	+	CGIg00223	CGIg00223	4201	--	XP_011453773.2 eppin-like isoform X3 [Crassostrea gigas]	-	-	-	-	GO:0005576//extracellular region	GO:0004867//serine-type endopeptidase inhibitor activity;GO:0030414//peptidase inhibitor activity	-	--
Clock_peak_235	cgiscf1	6616302	6616658	357	6616468	67	6.524675	-1	-1	Intron (CGIg00226/CGIg00226, intron 2 of 3)	cgiscf1	6615332	6617817	2486	4	+	CGIg00226	CGIg00226	1136	--	XP_011453773.2 eppin-like isoform X3 [Crassostrea gigas]	-	-	-	-	GO:0005576//extracellular region	GO:0004867//serine-type endopeptidase inhibitor activity;GO:0030414//peptidase inhibitor activity	-	--
Clock_peak_247	cgiscf1	6817650	6818188	539	6817775	47.5	6.11008	-1	-1	Promoter (1-2kb)	cgiscf1	6819556	6826669	7114	7	+	CGIg00233	CGIg00233	-1781	--	XP_034304712.1 uncharacterized protein LOC105331894 isoform X1 [Crassostrea gigas]	Genetic Information Processing;Genetic Information Processing;Genetic Information Processing;Genetic Information Processing;Genetic Information Processing	Replication and repair;Replication and repair;Replication and repair;Replication and repair;Replication and repair	ko03440//Homologous recombination;ko03030//DNA replication;ko03430//Mismatch repair;ko03460//Fanconi anemia pathway;ko03420//Nucleotide excision repair	K07466;K07466;K07466;K07466;K07466	-	-	-	--
Clock_peak_248	cgiscf1	6822890	6823356	467	6823016	75	6.258505	-1	-1	Intron (CGIg00233/CGIg00233, intron 3 of 6)	cgiscf1	6819556	6826669	7114	7	+	CGIg00233	CGIg00233	3460	--	XP_034304712.1 uncharacterized protein LOC105331894 isoform X1 [Crassostrea gigas]	Genetic Information Processing;Genetic Information Processing;Genetic Information Processing;Genetic Information Processing;Genetic Information Processing	Replication and repair;Replication and repair;Replication and repair;Replication and repair;Replication and repair	ko03440//Homologous recombination;ko03030//DNA replication;ko03430//Mismatch repair;ko03460//Fanconi anemia pathway;ko03420//Nucleotide excision repair	K07466;K07466;K07466;K07466;K07466	-	-	-	--
Clock_peak_253	cgiscf1	6938760	6939184	425	6938924	45.5	5.84902	-1	-1	Intron (CGIg00234/CGIg00234, intron 4 of 9)	cgiscf1	6936991	6942569	5579	10	+	CGIg00234	CGIg00234	1933	--	XP_034319985.1 multiple epidermal growth factor-like domains protein 10 isoform X2 [Crassostrea gigas]	-	-	-	-	-	-	-	--
Clock_peak_255	cgiscf1	7155917	7156784	868	7156534	17	3.614335	-1	-1	Promoter (1-2kb)	cgiscf1	7153415	7154656	1242	1	-	CGIg00239	CGIg00239	-1878	--	XP_034319965.1 uncharacterized protein LOC105329701 [Crassostrea gigas]	-	-	-	-	-	GO:0008270//zinc ion binding	-	--
Clock_peak_256	cgiscf1	7199359	7199714	356	7199568	70.5	3.554445	-1	-1	Intron (CGIg00242/CGIg00242, intron 2 of 4)	cgiscf1	7198813	7201626	2814	5	+	CGIg00242	CGIg00242	755	--	XP_022308024.1 uncharacterized protein LOC111114028 [Crassostrea virginica]	-	-	-	-	-	-	-	THAP
Clock_peak_264	cgiscf1	7518433	7518791	359	7518555	77.5	4.341805	-1	-1	Intron (CGIg00249/CGIg00249, intron 1 of 3)	cgiscf1	7517118	7518930	1813	4	-	CGIg00249	CGIg00249	375	--	XP_034318656.1 spore coat protein SP85-like [Crassostrea gigas]	-	-	-	-	-	-	-	--
Clock_peak_265	cgiscf1	7519777	7520317	541	7519958	175.5	14.02603	-1	-1	Promoter (1-2kb)	cgiscf1	7517118	7518930	1813	4	-	CGIg00249	CGIg00249	-1028	--	XP_034318656.1 spore coat protein SP85-like [Crassostrea gigas]	-	-	-	-	-	-	-	--
Clock_peak_268	cgiscf1	7572124	7572412	289	7572253	74	8.71041	-1	-1	Intron (CGIg00252/CGIg00252, intron 1 of 4)	cgiscf1	7569177	7572470	3294	5	-	CGIg00252	CGIg00252	217	--	XP_034322245.1 kielin/chordin-like protein [Crassostrea gigas]	-	-	-	-	-	-	-	--
Clock_peak_269	cgiscf1	7573949	7574164	216	7574031	31	4.63151	-1	-1	Promoter (1-2kb)	cgiscf1	7569177	7572470	3294	5	-	CGIg00252	CGIg00252	-1561	--	XP_034322245.1 kielin/chordin-like protein [Crassostrea gigas]	-	-	-	-	-	-	-	--
Clock_peak_280	cgiscf1	7630979	7631336	358	7631104	57.5	6.872445	-1	-1	Intron (CGIg00253/CGIg00253, intron 6 of 9)	cgiscf1	7629669	7636329	6661	10	-	CGIg00253	CGIg00253	5225	--	XP_011425447.2 papilin isoform X1 [Crassostrea gigas]	Organismal Systems	Immune system	ko04610//Complement and coagulation cascades	K03909	-	GO:0004867//serine-type endopeptidase inhibitor activity	-	--
Clock_peak_281	cgiscf1	7647310	7647598	289	7647453	44.5	5.035275	-1	-1	Downstream (<1kb)	cgiscf1	7648088	7650818	2731	3	-	CGIg00254	CGIg00254	3365	--	XP_034318660.1 uncharacterized protein KIAA1143 homolog [Crassostrea gigas]	-	-	-	-	-	-	-	--
Clock_peak_282	cgiscf1	7722019	7722236	218	7722106	57	5.486405	-1	-1	Intron (CGIg00258/CGIg00258, intron 3 of 19)	cgiscf1	7719723	7732689	12967	20	+	CGIg00258	CGIg00258	2383	Trpm2	XP_034321515.1 transient receptor potential cation channel subfamily M member 2-like [Crassostrea gigas]	Organismal Systems	Sensory system	ko04750//Inflammatory mediator regulation of TRP channels	K04983	GO:0016020//membrane	GO:0005216//ion channel activity	GO:0006811//ion transport;GO:0055085//transmembrane transport	--
Clock_peak_283	cgiscf1	7722547	7722944	398	7722662	52.5	4.188995	-1	-1	Intron (CGIg00258/CGIg00258, intron 4 of 19)	cgiscf1	7719723	7732689	12967	20	+	CGIg00258	CGIg00258	2939	Trpm2	XP_034321515.1 transient receptor potential cation channel subfamily M member 2-like [Crassostrea gigas]	Organismal Systems	Sensory system	ko04750//Inflammatory mediator regulation of TRP channels	K04983	GO:0016020//membrane	GO:0005216//ion channel activity	GO:0006811//ion transport;GO:0055085//transmembrane transport	--
Clock_peak_284	cgiscf1	7728435	7728790	356	7728583	77	5.84692	-1	-1	Intron (CGIg00258/CGIg00258, intron 13 of 19)	cgiscf1	7719723	7732689	12967	20	+	CGIg00258	CGIg00258	8860	Trpm2	XP_034321515.1 transient receptor potential cation channel subfamily M member 2-like [Crassostrea gigas]	Organismal Systems	Sensory system	ko04750//Inflammatory mediator regulation of TRP channels	K04983	GO:0016020//membrane	GO:0005216//ion channel activity	GO:0006811//ion transport;GO:0055085//transmembrane transport	--
Clock_peak_285	cgiscf1	7729196	7729501	306	7729358	98.5	7.265745	-1	-1	Intron (CGIg00258/CGIg00258, intron 15 of 19)	cgiscf1	7719723	7732689	12967	20	+	CGIg00258	CGIg00258	9635	Trpm2	XP_034321515.1 transient receptor potential cation channel subfamily M member 2-like [Crassostrea gigas]	Organismal Systems	Sensory system	ko04750//Inflammatory mediator regulation of TRP channels	K04983	GO:0016020//membrane	GO:0005216//ion channel activity	GO:0006811//ion transport;GO:0055085//transmembrane transport	--
Clock_peak_286	cgiscf1	7729832	7730098	267	7729975	73.5	6.10583	-1	-1	Intron (CGIg00258/CGIg00258, intron 16 of 19)	cgiscf1	7719723	7732689	12967	20	+	CGIg00258	CGIg00258	10252	Trpm2	XP_034321515.1 transient receptor potential cation channel subfamily M member 2-like [Crassostrea gigas]	Organismal Systems	Sensory system	ko04750//Inflammatory mediator regulation of TRP channels	K04983	GO:0016020//membrane	GO:0005216//ion channel activity	GO:0006811//ion transport;GO:0055085//transmembrane transport	--
Clock_peak_288	cgiscf1	7760360	7760945	586	7760808	41	5.5617	-1	-1	Downstream (1-2kb)	cgiscf1	7762688	7765618	2931	5	-	CGIg00260	CGIg00260	4810	--	XP_019922207.2 uncharacterized protein LOC105326904 [Crassostrea gigas]	-	-	-	-	-	-	-	--
Clock_peak_289	cgiscf1	7766043	7766317	275	7766186	39.5	4.31636	-1	-1	Promoter (<=1kb)	cgiscf1	7762688	7765618	2931	5	-	CGIg00260	CGIg00260	-568	--	XP_019922207.2 uncharacterized protein LOC105326904 [Crassostrea gigas]	-	-	-	-	-	-	-	--
Clock_peak_293	cgiscf1	7882474	7882809	336	7882601	35	7.25793	-1	-1	Intron (CGIg00262/CGIg00262, intron 15 of 21)	cgiscf1	7858163	7899481	41319	22	+	CGIg00262	CGIg00262	24438	TRPM2	XP_034320577.1 transient receptor potential cation channel subfamily M member-like 2 [Crassostrea gigas]	Organismal Systems	Sensory system	ko04750//Inflammatory mediator regulation of TRP channels	K04983	-	-	-	--
Clock_peak_294	cgiscf1	7899007	7899403	397	7899207	69	13.26828	-1	-1	Intron (CGIg00262/CGIg00262, intron 21 of 21)	cgiscf1	7858163	7899481	41319	22	+	CGIg00262	CGIg00262	41044	TRPM2	XP_034320577.1 transient receptor potential cation channel subfamily M member-like 2 [Crassostrea gigas]	Organismal Systems	Sensory system	ko04750//Inflammatory mediator regulation of TRP channels	K04983	-	-	-	--
Clock_peak_296	cgiscf1	7934542	7934836	295	7934721	211	18.15014	-1	-1	Promoter (<=1kb)	cgiscf1	7932471	7934588	2118	1	-	CGIg00263	CGIg00263	-133	ycfH	XP_034324963.1 uncharacterized protein LOC117689142 [Crassostrea gigas]	-	-	-	-	-	GO:0016788//hydrolase activity, acting on ester bonds	-	--
Clock_peak_297	cgiscf1	7977828	7978205	378	7977957	44.5	7.984335	-1	-1	Intron (CGIg00266/CGIg00266, intron 6 of 14)	cgiscf1	7965726	7993465	27740	15	+	CGIg00266	CGIg00266	12231	TRPM2	XP_011425568.2 transient receptor potential cation channel subfamily M member-like 2 [Crassostrea gigas]	Organismal Systems	Sensory system	ko04750//Inflammatory mediator regulation of TRP channels	K04983	-	-	-	--
Clock_peak_303	cgiscf1	8152998	8153238	241	8153128	56.5	6.621965	-1	-1	Promoter (<=1kb)	cgiscf1	8153306	8176587	23282	14	+	CGIg00269	CGIg00269	-178	--	XP_011425433.2 uncharacterized protein LOC105326900 isoform X1 [Crassostrea gigas]	-	-	-	-	-	-	-	--
Clock_peak_304	cgiscf1	8160998	8161265	268	8161132	63	7.500385	-1	-1	Intron (CGIg00269/CGIg00269, intron 7 of 13)	cgiscf1	8153306	8176587	23282	14	+	CGIg00269	CGIg00269	7826	--	XP_011425433.2 uncharacterized protein LOC105326900 isoform X1 [Crassostrea gigas]	-	-	-	-	-	-	-	--
Clock_peak_305	cgiscf1	8162168	8162388	221	8162267	46	7.777215	-1	-1	Exon (CGIg00269/CGIg00269, exon 9 of 14)	cgiscf1	8153306	8176587	23282	14	+	CGIg00269	CGIg00269	8961	--	XP_011425433.2 uncharacterized protein LOC105326900 isoform X1 [Crassostrea gigas]	-	-	-	-	-	-	-	--
Clock_peak_306	cgiscf1	8200184	8200394	211	8200285	32	3.300805	-1	-1	Intron (CGIg00271/CGIg00271, intron 4 of 12)	cgiscf1	8196613	8213232	16620	13	+	CGIg00271	CGIg00271	3672	Trpm2	XP_034320569.1 transient receptor potential cation channel subfamily M member-like 2 [Crassostrea gigas]	Organismal Systems	Sensory system	ko04750//Inflammatory mediator regulation of TRP channels	K04983	-	-	-	--
Clock_peak_310	cgiscf1	8272372	8272763	392	8272530	39	6.62357	-1	-1	Promoter (<=1kb)	cgiscf1	8272865	8283750	10886	12	+	CGIg00273	CGIg00273	-335	TRPM2	XP_034319031.1 transient receptor potential cation channel subfamily M member-like 2 isoform X1 [Crassostrea gigas]	Organismal Systems	Sensory system	ko04750//Inflammatory mediator regulation of TRP channels	K04983	-	-	-	--
Clock_peak_312	cgiscf1	8388170	8388457	288	8388332	32.5	4.932645	-1	-1	Intron (CGIg00275/CGIg00275, intron 1 of 5)	cgiscf1	8381082	8390035	8954	6	-	CGIg00275	CGIg00275	1703	--	XP_034322604.1 uncharacterized protein LOC105321788 [Crassostrea gigas]	-	-	-	-	-	-	-	--
Clock_peak_318	cgiscf1	8701865	8702142	278	8702000	60	7.654985	-1	-1	Exon (CGIg00280/CGIg00280, exon 1 of 7)	cgiscf1	8701982	8728078	26097	7	+	CGIg00280	CGIg00280	18	--	XP_034319463.1 uncharacterized protein LOC117687296 [Crassostrea gigas]	Organismal Systems;Organismal Systems	Immune system;Endocrine system	ko04621//NOD-like receptor signaling pathway;ko04921//Oxytocin signaling pathway	K04977;K04977	-	-	-	--
Clock_peak_319	cgiscf1	8702878	8703252	375	8703077	111	11.895575	-1	-1	Intron (CGIg00280/CGIg00280, intron 2 of 6)	cgiscf1	8701982	8728078	26097	7	+	CGIg00280	CGIg00280	1095	--	XP_034319463.1 uncharacterized protein LOC117687296 [Crassostrea gigas]	Organismal Systems;Organismal Systems	Immune system;Endocrine system	ko04621//NOD-like receptor signaling pathway;ko04921//Oxytocin signaling pathway	K04977;K04977	-	-	-	--
Clock_peak_320	cgiscf1	8709380	8709821	442	8709653	94.5	7.188405	-1	-1	Intron (CGIg00280/CGIg00280, intron 2 of 6)	cgiscf1	8701982	8728078	26097	7	+	CGIg00280	CGIg00280	7671	--	XP_034319463.1 uncharacterized protein LOC117687296 [Crassostrea gigas]	Organismal Systems;Organismal Systems	Immune system;Endocrine system	ko04621//NOD-like receptor signaling pathway;ko04921//Oxytocin signaling pathway	K04977;K04977	-	-	-	--
Clock_peak_323	cgiscf1	8858099	8858403	305	8858200	27.5	5.66785	-1	-1	Intron (CGIg00282/CGIg00282, intron 6 of 24)	cgiscf1	8825825	8923002	97178	25	+	CGIg00282	CGIg00282	32375	Trpm2	XP_034319135.1 transient receptor potential cation channel subfamily M member-like 2 [Crassostrea gigas]	Organismal Systems	Sensory system	ko04750//Inflammatory mediator regulation of TRP channels	K04983	-	-	-	--
Clock_peak_325	cgiscf1	8966498	8966758	261	8966601	76.5	6.43228	-1	-1	Intron (CGIg00283/CGIg00283, intron 1 of 20)	cgiscf1	8963618	8982051	18434	21	+	CGIg00283	CGIg00283	2983	Trpm2	XP_034318536.1 transient receptor potential cation channel subfamily M member 8-like isoform X1 [Crassostrea gigas]	Organismal Systems	Sensory system	ko04750//Inflammatory mediator regulation of TRP channels	K04983	GO:0016020//membrane	GO:0005216//ion channel activity	GO:0006811//ion transport;GO:0055085//transmembrane transport	--
Clock_peak_326	cgiscf1	8968095	8968324	230	8968228	38	3.350365	-1	-1	Intron (CGIg00283/CGIg00283, intron 3 of 20)	cgiscf1	8963618	8982051	18434	21	+	CGIg00283	CGIg00283	4610	Trpm2	XP_034318536.1 transient receptor potential cation channel subfamily M member 8-like isoform X1 [Crassostrea gigas]	Organismal Systems	Sensory system	ko04750//Inflammatory mediator regulation of TRP channels	K04983	GO:0016020//membrane	GO:0005216//ion channel activity	GO:0006811//ion transport;GO:0055085//transmembrane transport	--
Clock_peak_327	cgiscf1	8968849	8969071	223	8968978	83.5	10.25444	-1	-1	Intron (CGIg00283/CGIg00283, intron 4 of 20)	cgiscf1	8963618	8982051	18434	21	+	CGIg00283	CGIg00283	5360	Trpm2	XP_034318536.1 transient receptor potential cation channel subfamily M member 8-like isoform X1 [Crassostrea gigas]	Organismal Systems	Sensory system	ko04750//Inflammatory mediator regulation of TRP channels	K04983	GO:0016020//membrane	GO:0005216//ion channel activity	GO:0006811//ion transport;GO:0055085//transmembrane transport	--
Clock_peak_328	cgiscf1	8979498	8979909	412	8979730	94.5	9.831005	-1	-1	Intron (CGIg00283/CGIg00283, intron 19 of 20)	cgiscf1	8963618	8982051	18434	21	+	CGIg00283	CGIg00283	16112	Trpm2	XP_034318536.1 transient receptor potential cation channel subfamily M member 8-like isoform X1 [Crassostrea gigas]	Organismal Systems	Sensory system	ko04750//Inflammatory mediator regulation of TRP channels	K04983	GO:0016020//membrane	GO:0005216//ion channel activity	GO:0006811//ion transport;GO:0055085//transmembrane transport	--
Clock_peak_329	cgiscf1	8980364	8980562	199	8980454	50.5	5.49758	-1	-1	Intron (CGIg00283/CGIg00283, intron 19 of 20)	cgiscf1	8963618	8982051	18434	21	+	CGIg00283	CGIg00283	16836	Trpm2	XP_034318536.1 transient receptor potential cation channel subfamily M member 8-like isoform X1 [Crassostrea gigas]	Organismal Systems	Sensory system	ko04750//Inflammatory mediator regulation of TRP channels	K04983	GO:0016020//membrane	GO:0005216//ion channel activity	GO:0006811//ion transport;GO:0055085//transmembrane transport	--
Clock_peak_330	cgiscf1	9013985	9014374	390	9014070	33.5	4.783125	-1	-1	Intron (CGIg00284/CGIg00284, intron 19 of 19)	cgiscf1	8993871	9014737	20867	20	+	CGIg00284	CGIg00284	20199	Trpm2	XP_034318534.1 transient receptor potential cation channel subfamily M member-like 2 isoform X1 [Crassostrea gigas]	Organismal Systems	Sensory system	ko04750//Inflammatory mediator regulation of TRP channels	K04983	GO:0016020//membrane	GO:0005216//ion channel activity	GO:0006811//ion transport;GO:0055085//transmembrane transport	--
Clock_peak_341	cgiscf1	9070814	9071029	216	9070925	71	9.948115	-1	-1	Downstream (<1kb)	cgiscf1	9071004	9083234	12231	6	-	CGIg00285	CGIg00285	12309	--	XP_034321964.1 uncharacterized protein LOC105336698 isoform X1 [Crassostrea gigas]	-	-	-	-	-	GO:0005515//protein binding	-	--
Clock_peak_342	cgiscf1	9081613	9081946	334	9081732	53	7.330965	-1	-1	Intron (CGIg00285/CGIg00285, intron 2 of 5)	cgiscf1	9071004	9083234	12231	6	-	CGIg00285	CGIg00285	1502	--	XP_034321964.1 uncharacterized protein LOC105336698 isoform X1 [Crassostrea gigas]	-	-	-	-	-	GO:0005515//protein binding	-	--
Clock_peak_343	cgiscf1	9082327	9082613	287	9082479	53.5	5.22475	-1	-1	Intron (CGIg00285/CGIg00285, intron 1 of 5)	cgiscf1	9071004	9083234	12231	6	-	CGIg00285	CGIg00285	755	--	XP_034321964.1 uncharacterized protein LOC105336698 isoform X1 [Crassostrea gigas]	-	-	-	-	-	GO:0005515//protein binding	-	--
Clock_peak_345	cgiscf1	9123172	9123458	287	9123315	36.5	3.69818	-1	-1	Downstream (2-3kb)	cgiscf1	9126028	9137187	11160	11	-	CGIg00286	CGIg00286	13872	--	XP_034321963.1 multiple epidermal growth factor-like domains protein 10 [Crassostrea gigas]	-	-	-	-	-	-	-	--
Clock_peak_346	cgiscf1	9155836	9156406	571	9156228	20	3.74228	-1	-1	Promoter (<=1kb)	cgiscf1	9151246	9155945	4700	9	-	CGIg00288	CGIg00288	-283	--	XP_034321959.1 protein draper-like isoform X1 [Crassostrea gigas]	-	-	-	-	-	-	-	--
Clock_peak_347	cgiscf1	9157366	9158030	665	9157831	24	4.42717333333333	-1	-1	Promoter (1-2kb)	cgiscf1	9151246	9155945	4700	9	-	CGIg00288	CGIg00288	-1886	--	XP_034321959.1 protein draper-like isoform X1 [Crassostrea gigas]	-	-	-	-	-	-	-	--
Clock_peak_348	cgiscf1	9207691	9208066	376	9207872	85	17.288	-1	-1	Intron (CGIg00291/CGIg00291, intron 6 of 8)	cgiscf1	9204050	9209051	5002	9	+	CGIg00291	CGIg00291	3822	--	XP_034321682.1 protein draper-like [Crassostrea gigas]	-	-	-	-	-	-	-	--
Clock_peak_350	cgiscf1	9295451	9295773	323	9295556	15	3.176215	-1	-1	Intron (CGIg00294/CGIg00294, intron 1 of 2)	cgiscf1	9295305	9296618	1314	3	-	CGIg00294	CGIg00294	1062	--	XP_034321965.1 uncharacterized protein LOC105336698 isoform X2 [Crassostrea gigas]	-	-	-	-	-	-	-	--
Clock_peak_352	cgiscf1	9339601	9339811	211	9339699	28	5.83529	-1	-1	Promoter (1-2kb)	cgiscf1	9331525	9338095	6571	9	-	CGIg00295	CGIg00295	-1604	--	XP_034321959.1 protein draper-like isoform X1 [Crassostrea gigas]	-	-	-	-	-	-	-	--
Clock_peak_356	cgiscf1	9385810	9386330	521	9386094	34	4.182935	-1	-1	Promoter (<=1kb)	cgiscf1	9386467	9393579	7113	12	+	CGIg00297	CGIg00297	-373	--	XP_011425568.2 transient receptor potential cation channel subfamily M member-like 2 [Crassostrea gigas]	Organismal Systems	Sensory system	ko04750//Inflammatory mediator regulation of TRP channels	K04983	-	-	-	--
Clock_peak_357	cgiscf1	9387161	9387391	231	9387271	49.5	5.48189	-1	-1	Intron (CGIg00297/CGIg00297, intron 3 of 11)	cgiscf1	9386467	9393579	7113	12	+	CGIg00297	CGIg00297	804	--	XP_011425568.2 transient receptor potential cation channel subfamily M member-like 2 [Crassostrea gigas]	Organismal Systems	Sensory system	ko04750//Inflammatory mediator regulation of TRP channels	K04983	-	-	-	--
Clock_peak_360	cgiscf1	9443351	9443544	194	9443458	37	6.01922	-1	-1	Intron (CGIg00300/CGIg00300, intron 2 of 78)	cgiscf1	9441313	9507197	65885	79	+	CGIg00300	CGIg00300	2145	pats1	XP_034320606.1 uncharacterized protein LOC105342841 isoform X1 [Crassostrea gigas]	Human Diseases;Human Diseases	Neurodegenerative disease;Neurodegenerative disease	ko05022//Pathways of neurodegeneration - multiple diseases;ko05012//Parkinson disease	K08844;K08844	-	GO:0005515//protein binding	GO:0007165//signal transduction	--
Clock_peak_361	cgiscf1	9456093	9456459	367	9456259	132.5	9.656555	-1	-1	Intron (CGIg00300/CGIg00300, intron 18 of 78)	cgiscf1	9441313	9507197	65885	79	+	CGIg00300	CGIg00300	14946	pats1	XP_034320606.1 uncharacterized protein LOC105342841 isoform X1 [Crassostrea gigas]	Human Diseases;Human Diseases	Neurodegenerative disease;Neurodegenerative disease	ko05022//Pathways of neurodegeneration - multiple diseases;ko05012//Parkinson disease	K08844;K08844	-	GO:0005515//protein binding	GO:0007165//signal transduction	--
Clock_peak_362	cgiscf1	9456738	9457069	332	9456926	82.5	8.1907	-1	-1	Intron (CGIg00300/CGIg00300, intron 19 of 78)	cgiscf1	9441313	9507197	65885	79	+	CGIg00300	CGIg00300	15613	pats1	XP_034320606.1 uncharacterized protein LOC105342841 isoform X1 [Crassostrea gigas]	Human Diseases;Human Diseases	Neurodegenerative disease;Neurodegenerative disease	ko05022//Pathways of neurodegeneration - multiple diseases;ko05012//Parkinson disease	K08844;K08844	-	GO:0005515//protein binding	GO:0007165//signal transduction	--
Clock_peak_363	cgiscf1	9470131	9470384	254	9470254	43	5.66782	-1	-1	Intron (CGIg00300/CGIg00300, intron 36 of 78)	cgiscf1	9441313	9507197	65885	79	+	CGIg00300	CGIg00300	28941	pats1	XP_034320606.1 uncharacterized protein LOC105342841 isoform X1 [Crassostrea gigas]	Human Diseases;Human Diseases	Neurodegenerative disease;Neurodegenerative disease	ko05022//Pathways of neurodegeneration - multiple diseases;ko05012//Parkinson disease	K08844;K08844	-	GO:0005515//protein binding	GO:0007165//signal transduction	--
Clock_peak_364	cgiscf1	9471127	9471540	414	9471312	69.5	6.70441	-1	-1	Intron (CGIg00300/CGIg00300, intron 37 of 78)	cgiscf1	9441313	9507197	65885	79	+	CGIg00300	CGIg00300	29999	pats1	XP_034320606.1 uncharacterized protein LOC105342841 isoform X1 [Crassostrea gigas]	Human Diseases;Human Diseases	Neurodegenerative disease;Neurodegenerative disease	ko05022//Pathways of neurodegeneration - multiple diseases;ko05012//Parkinson disease	K08844;K08844	-	GO:0005515//protein binding	GO:0007165//signal transduction	--
Clock_peak_365	cgiscf1	9498416	9499208	793	9499109	45	9.29027	-1	-1	Intron (CGIg00300/CGIg00300, intron 66 of 78)	cgiscf1	9441313	9507197	65885	79	+	CGIg00300	CGIg00300	57796	pats1	XP_034320606.1 uncharacterized protein LOC105342841 isoform X1 [Crassostrea gigas]	Human Diseases;Human Diseases	Neurodegenerative disease;Neurodegenerative disease	ko05022//Pathways of neurodegeneration - multiple diseases;ko05012//Parkinson disease	K08844;K08844	-	GO:0005515//protein binding	GO:0007165//signal transduction	--
Clock_peak_366	cgiscf1	9500562	9500975	414	9500757	121.5	14.27194	-1	-1	Intron (CGIg00300/CGIg00300, intron 69 of 78)	cgiscf1	9441313	9507197	65885	79	+	CGIg00300	CGIg00300	59444	pats1	XP_034320606.1 uncharacterized protein LOC105342841 isoform X1 [Crassostrea gigas]	Human Diseases;Human Diseases	Neurodegenerative disease;Neurodegenerative disease	ko05022//Pathways of neurodegeneration - multiple diseases;ko05012//Parkinson disease	K08844;K08844	-	GO:0005515//protein binding	GO:0007165//signal transduction	--
Clock_peak_369	cgiscf1	9521957	9522283	327	9522042	47.5	4.347905	-1	-1	Intron (CGIg00301/CGIg00301, intron 5 of 9)	cgiscf1	9517308	9530398	13091	10	+	CGIg00301	CGIg00301	4734	TDRKH	XP_034318707.1 tudor and KH domain-containing protein isoform X1 [Crassostrea gigas]	-	-	-	-	-	GO:0003723//RNA binding	-	--
Clock_peak_376	cgiscf1	9563498	9564066	569	9563674	75	7.801915	-1	-1	Promoter (<=1kb)	cgiscf1	9563756	9567124	3369	3	+	CGIg00302	CGIg00302	-82	--	XP_034321639.1 ninjurin-1-like [Crassostrea gigas]	-	-	-	-	GO:0016021//integral component of membrane	-	GO:0007155//cell adhesion;GO:0042246//tissue regeneration	--
Clock_peak_383	cgiscf1	9666992	9667683	692	9667365	47.5	2.71613	-1	-1	Intron (CGIg00306/CGIg00306, intron 24 of 26)	cgiscf1	9665852	9683054	17203	27	-	CGIg00306	CGIg00306	15689	PTPRK	XP_034319450.1 receptor-type tyrosine-protein phosphatase alpha [Crassostrea gigas]	-	-	-	-	-	GO:0004725//protein tyrosine phosphatase activity	GO:0006470//protein dephosphorylation	--
Clock_peak_384	cgiscf1	9671569	9672033	465	9671673	33.5	3.63484	-1	-1	Intron (CGIg00306/CGIg00306, intron 14 of 26)	cgiscf1	9665852	9683054	17203	27	-	CGIg00306	CGIg00306	11381	PTPRK	XP_034319450.1 receptor-type tyrosine-protein phosphatase alpha [Crassostrea gigas]	-	-	-	-	-	GO:0004725//protein tyrosine phosphatase activity	GO:0006470//protein dephosphorylation	--
Clock_peak_385	cgiscf1	9673277	9673571	295	9673430	75	9.931045	-1	-1	Intron (CGIg00306/CGIg00306, intron 10 of 26)	cgiscf1	9665852	9683054	17203	27	-	CGIg00306	CGIg00306	9624	PTPRK	XP_034319450.1 receptor-type tyrosine-protein phosphatase alpha [Crassostrea gigas]	-	-	-	-	-	GO:0004725//protein tyrosine phosphatase activity	GO:0006470//protein dephosphorylation	--
Clock_peak_386	cgiscf1	9676511	9676789	279	9676657	52	10.727535	-1	-1	Intron (CGIg00306/CGIg00306, intron 4 of 26)	cgiscf1	9665852	9683054	17203	27	-	CGIg00306	CGIg00306	6397	PTPRK	XP_034319450.1 receptor-type tyrosine-protein phosphatase alpha [Crassostrea gigas]	-	-	-	-	-	GO:0004725//protein tyrosine phosphatase activity	GO:0006470//protein dephosphorylation	--
Clock_peak_387	cgiscf1	9679919	9680341	423	9680139	49.5	8.956625	-1	-1	Intron (CGIg00306/CGIg00306, intron 2 of 26)	cgiscf1	9665852	9683054	17203	27	-	CGIg00306	CGIg00306	2915	PTPRK	XP_034319450.1 receptor-type tyrosine-protein phosphatase alpha [Crassostrea gigas]	-	-	-	-	-	GO:0004725//protein tyrosine phosphatase activity	GO:0006470//protein dephosphorylation	--
Clock_peak_389	cgiscf1	9708545	9709068	524	9708691	151.5	14.03938	-1	-1	Intron (CGIg00308/CGIg00308, intron 9 of 13)	cgiscf1	9704593	9720762	16170	14	-	CGIg00308	CGIg00308	12071	--	XP_034321630.1 receptor-type tyrosine-protein phosphatase alpha-like isoform X1 [Crassostrea gigas]	-	-	-	-	-	GO:0005044//scavenger receptor activity	-	--
Clock_peak_390	cgiscf1	9713564	9713804	241	9713660	36	5.769495	-1	-1	Intron (CGIg00308/CGIg00308, intron 5 of 13)	cgiscf1	9704593	9720762	16170	14	-	CGIg00308	CGIg00308	7102	--	XP_034321630.1 receptor-type tyrosine-protein phosphatase alpha-like isoform X1 [Crassostrea gigas]	-	-	-	-	-	GO:0005044//scavenger receptor activity	-	--
Clock_peak_396	cgiscf1	10029268	10029648	381	10029421	32.5	6.844915	-1	-1	Intron (CGIg00319/CGIg00319, intron 2 of 8)	cgiscf1	10024578	10038822	14245	9	-	CGIg00319	CGIg00319	9401	--	XP_034321633.1 multiple epidermal growth factor-like domains protein 10 isoform X1 [Crassostrea gigas]	-	-	-	-	-	-	-	--
Clock_peak_397	cgiscf1	10038953	10039402	450	10039114	107	10.26745	-1	-1	Promoter (<=1kb)	cgiscf1	10024578	10038822	14245	9	-	CGIg00319	CGIg00319	-292	--	XP_034321633.1 multiple epidermal growth factor-like domains protein 10 isoform X1 [Crassostrea gigas]	-	-	-	-	-	-	-	--
Clock_peak_398	cgiscf1	10044645	10045032	388	10044818	45	2.87344	-1	-1	Downstream (<1kb)	cgiscf1	10043472	10043702	231	1	+	CGIg00320	CGIg00320	1346	--	RUS86842.1 hypothetical protein EGW08_005379 [Elysia chlorotica]	-	-	-	-	-	-	-	--
Clock_peak_399	cgiscf1	10048385	10048589	205	10048482	38	7.13064	-1	-1	Intron (CGIg00321/CGIg00321, intron 19 of 21)	cgiscf1	10045373	10067120	21748	22	-	CGIg00321	CGIg00321	18638	Aco1	XP_034321627.1 cytoplasmic aconitate hydratase isoform X3 [Crassostrea gigas]	Metabolism;Metabolism;Metabolism	Carbohydrate metabolism;Carbohydrate metabolism;Energy metabolism	ko00630//Glyoxylate and dicarboxylate metabolism;ko00020//Citrate cycle (TCA cycle);ko00720//Carbon fixation pathways in prokaryotes	K01681;K01681;K01681	-	GO:0003994//aconitate hydratase activity;GO:0051539//4 iron, 4 sulfur cluster binding	GO:0006879//cellular iron ion homeostasis;GO:0010040//response to iron(II) ion	--
Clock_peak_403	cgiscf1	10097388	10097642	255	10097552	22	3.06878	-1	-1	Promoter (<=1kb)	cgiscf1	10095523	10096761	1239	2	-	CGIg00323	CGIg00323	-791	--	XP_019926014.2 uncharacterized protein LOC105335830 [Crassostrea gigas]	-	-	-	-	-	-	-	--
Clock_peak_404	cgiscf1	10104727	10105143	417	10104989	31	5.25514	-1	-1	Downstream (<1kb)	cgiscf1	10095523	10096761	1239	2	-	CGIg00323	CGIg00323	-8228	--	XP_019926014.2 uncharacterized protein LOC105335830 [Crassostrea gigas]	-	-	-	-	-	-	-	--
Clock_peak_405	cgiscf1	10106162	10106497	336	10106363	30	5.30428	-1	-1	Intron (CGIg00324/CGIg00324, intron 4 of 4)	cgiscf1	10105173	10124766	19594	5	-	CGIg00324	CGIg00324	18403	--	XP_034321619.1 uncharacterized protein LOC105335831 isoform X2 [Crassostrea gigas]	-	-	-	-	-	-	-	--
Clock_peak_406	cgiscf1	10110496	10110812	317	10110670	88	7.278595	-1	-1	Intron (CGIg00324/CGIg00324, intron 3 of 4)	cgiscf1	10105173	10124766	19594	5	-	CGIg00324	CGIg00324	14096	--	XP_034321619.1 uncharacterized protein LOC105335831 isoform X2 [Crassostrea gigas]	-	-	-	-	-	-	-	--
Clock_peak_407	cgiscf1	10141762	10142231	470	10141877	35	6.504045	-1	-1	Promoter (1-2kb)	cgiscf1	10133567	10140431	6865	3	-	CGIg00325	CGIg00325	-1446	--	XP_034321617.1 uncharacterized protein LOC117688062 [Crassostrea gigas]	-	-	-	-	-	-	-	--
Clock_peak_410	cgiscf1	10154435	10155034	600	10154672	164.5	28.83519	-1	-1	Intron (CGIg00327/CGIg00327, intron 2 of 3)	cgiscf1	10153372	10157623	4252	4	+	CGIg00327	CGIg00327	1300	--	XP_034321752.1 uncharacterized protein LOC117688121 [Crassostrea gigas]	Human Diseases;Cellular Processes	Infectious disease: bacterial;Transport and catabolism	ko05152//Tuberculosis;ko04145//Phagosome	K06560;K06560	-	-	-	--
Clock_peak_411	cgiscf1	10174865	10175084	220	10174964	20	4.22404	-1	-1	Downstream (2-3kb)	cgiscf1	10177871	10183709	5839	5	-	CGIg00329	CGIg00329	8745	--	XP_034321691.1 uncharacterized protein LOC117688099 [Crassostrea gigas]	-	-	-	-	-	GO:0005515//protein binding	-	--
Clock_peak_416	cgiscf1	10222494	10222954	461	10222715	24.5	3.894935	-1	-1	Promoter (<=1kb)	cgiscf1	10222718	10241563	18846	16	+	CGIg00330	CGIg00330	-3	PTPRT	XP_034321631.1 receptor-type tyrosine-protein phosphatase epsilon-like isoform X2 [Crassostrea gigas]	Environmental Information Processing;Cellular Processes	Signaling molecules and interaction;Cellular community - eukaryotes	ko04514//Cell adhesion molecules;ko04520//Adherens junction	K05693;K05693	-	GO:0004725//protein tyrosine phosphatase activity	GO:0006470//protein dephosphorylation	--
Clock_peak_417	cgiscf1	10223259	10223526	268	10223381	37	5.12439	-1	-1	Intron (CGIg00330/CGIg00330, intron 1 of 15)	cgiscf1	10222718	10241563	18846	16	+	CGIg00330	CGIg00330	663	PTPRT	XP_034321631.1 receptor-type tyrosine-protein phosphatase epsilon-like isoform X2 [Crassostrea gigas]	Environmental Information Processing;Cellular Processes	Signaling molecules and interaction;Cellular community - eukaryotes	ko04514//Cell adhesion molecules;ko04520//Adherens junction	K05693;K05693	-	GO:0004725//protein tyrosine phosphatase activity	GO:0006470//protein dephosphorylation	--
Clock_peak_418	cgiscf1	10225792	10225993	202	10225896	71.5	3.501865	-1	-1	Intron (CGIg00330/CGIg00330, intron 1 of 15)	cgiscf1	10222718	10241563	18846	16	+	CGIg00330	CGIg00330	3178	PTPRT	XP_034321631.1 receptor-type tyrosine-protein phosphatase epsilon-like isoform X2 [Crassostrea gigas]	Environmental Information Processing;Cellular Processes	Signaling molecules and interaction;Cellular community - eukaryotes	ko04514//Cell adhesion molecules;ko04520//Adherens junction	K05693;K05693	-	GO:0004725//protein tyrosine phosphatase activity	GO:0006470//protein dephosphorylation	--
Clock_peak_419	cgiscf1	10236717	10236913	197	10236829	88.5	6.585105	-1	-1	Intron (CGIg00330/CGIg00330, intron 7 of 15)	cgiscf1	10222718	10241563	18846	16	+	CGIg00330	CGIg00330	14111	PTPRT	XP_034321631.1 receptor-type tyrosine-protein phosphatase epsilon-like isoform X2 [Crassostrea gigas]	Environmental Information Processing;Cellular Processes	Signaling molecules and interaction;Cellular community - eukaryotes	ko04514//Cell adhesion molecules;ko04520//Adherens junction	K05693;K05693	-	GO:0004725//protein tyrosine phosphatase activity	GO:0006470//protein dephosphorylation	--
Clock_peak_420	cgiscf1	10239773	10239990	218	10239869	27	3.78028	-1	-1	Intron (CGIg00330/CGIg00330, intron 13 of 15)	cgiscf1	10222718	10241563	18846	16	+	CGIg00330	CGIg00330	17151	PTPRT	XP_034321631.1 receptor-type tyrosine-protein phosphatase epsilon-like isoform X2 [Crassostrea gigas]	Environmental Information Processing;Cellular Processes	Signaling molecules and interaction;Cellular community - eukaryotes	ko04514//Cell adhesion molecules;ko04520//Adherens junction	K05693;K05693	-	GO:0004725//protein tyrosine phosphatase activity	GO:0006470//protein dephosphorylation	--
Clock_peak_422	cgiscf1	10281981	10282926	946	10282238	23.3333333333333	4.94049333333333	-1	-1	Promoter (<=1kb)	cgiscf1	10280963	10281781	819	1	-	CGIg00333	CGIg00333	-457	--	XP_034321616.1 uncharacterized protein LOC117688060 [Crassostrea gigas]	-	-	-	-	-	-	-	--
Clock_peak_424	cgiscf1	10295665	10295950	286	10295764	22.5	4.69556	-1	-1	Promoter (<=1kb)	cgiscf1	10294624	10295460	837	1	-	CGIg00335	CGIg00335	-304	--	XP_034321616.1 uncharacterized protein LOC117688060 [Crassostrea gigas]	-	-	-	-	-	-	-	--
Clock_peak_426	cgiscf1	10320286	10320487	202	10320365	40	4.1818	-1	-1	Intron (CGIg00337/CGIg00337, intron 3 of 10)	cgiscf1	10308448	10323336	14889	11	-	CGIg00337	CGIg00337	2971	hex	XP_011431876.2 beta-hexosaminidase [Crassostrea gigas]	Cellular Processes;Metabolism;Metabolism;Metabolism;Metabolism;Metabolism;Metabolism;Metabolism	Transport and catabolism;Glycan biosynthesis and metabolism;Carbohydrate metabolism;Lipid metabolism;Glycan biosynthesis and metabolism;Glycan biosynthesis and metabolism;Glycan biosynthesis and metabolism;Glycan biosynthesis and metabolism	ko04142//Lysosome;ko00513//Various types of N-glycan biosynthesis;ko00520//Amino sugar and nucleotide sugar metabolism;ko00600//Sphingolipid metabolism;ko00603//Glycosphingolipid biosynthesis - globo and isoglobo series;ko00531//Glycosaminoglycan degradation;ko00511//Other glycan degradation;ko00604//Glycosphingolipid biosynthesis - ganglio series	K12373;K12373;K12373;K12373;K12373;K12373;K12373;K12373	-	GO:0004553//hydrolase activity, hydrolyzing O-glycosyl compounds;GO:0004563//beta-N-acetylhexosaminidase activity;GO:0030246//carbohydrate binding	GO:0005975//carbohydrate metabolic process	--
Clock_peak_427	cgiscf1	10323951	10324162	212	10324027	42	3.7797	-1	-1	Promoter (<=1kb)	cgiscf1	10308448	10323336	14889	11	-	CGIg00337	CGIg00337	-691	hex	XP_011431876.2 beta-hexosaminidase [Crassostrea gigas]	Cellular Processes;Metabolism;Metabolism;Metabolism;Metabolism;Metabolism;Metabolism;Metabolism	Transport and catabolism;Glycan biosynthesis and metabolism;Carbohydrate metabolism;Lipid metabolism;Glycan biosynthesis and metabolism;Glycan biosynthesis and metabolism;Glycan biosynthesis and metabolism;Glycan biosynthesis and metabolism	ko04142//Lysosome;ko00513//Various types of N-glycan biosynthesis;ko00520//Amino sugar and nucleotide sugar metabolism;ko00600//Sphingolipid metabolism;ko00603//Glycosphingolipid biosynthesis - globo and isoglobo series;ko00531//Glycosaminoglycan degradation;ko00511//Other glycan degradation;ko00604//Glycosphingolipid biosynthesis - ganglio series	K12373;K12373;K12373;K12373;K12373;K12373;K12373;K12373	-	GO:0004553//hydrolase activity, hydrolyzing O-glycosyl compounds;GO:0004563//beta-N-acetylhexosaminidase activity;GO:0030246//carbohydrate binding	GO:0005975//carbohydrate metabolic process	--
Clock_peak_428	cgiscf1	10334916	10335214	299	10335058	79	7.10905	-1	-1	Intron (CGIg00338/CGIg00338, intron 1 of 1)	cgiscf1	10327862	10337133	9272	2	+	CGIg00338	CGIg00338	7196	C1QL2	XP_034321711.1 putative leucine-rich repeat-containing protein DDB_G0290503 [Crassostrea gigas]	-	-	-	-	-	GO:0005515//protein binding	-	--
Clock_peak_429	cgiscf1	10343204	10343723	520	10343608	37	5.660985	-1	-1	Intron (CGIg00339/CGIg00339, intron 12 of 19)	cgiscf1	10339160	10353884	14725	20	-	CGIg00339	CGIg00339	10276	PTPRE	XP_034321599.1 receptor-type tyrosine-protein phosphatase kappa-like [Crassostrea gigas]	Environmental Information Processing;Cellular Processes	Signaling molecules and interaction;Cellular community - eukaryotes	ko04514//Cell adhesion molecules;ko04520//Adherens junction	K05693;K05693	-	GO:0004725//protein tyrosine phosphatase activity	GO:0006470//protein dephosphorylation	--
Clock_peak_430	cgiscf1	10346761	10346981	221	10346824	17.5	3.628665	-1	-1	Exon (CGIg00339/CGIg00339, exon 7 of 20)	cgiscf1	10339160	10353884	14725	20	-	CGIg00339	CGIg00339	7060	PTPRE	XP_034321599.1 receptor-type tyrosine-protein phosphatase kappa-like [Crassostrea gigas]	Environmental Information Processing;Cellular Processes	Signaling molecules and interaction;Cellular community - eukaryotes	ko04514//Cell adhesion molecules;ko04520//Adherens junction	K05693;K05693	-	GO:0004725//protein tyrosine phosphatase activity	GO:0006470//protein dephosphorylation	--
Clock_peak_431	cgiscf1	10348478	10349128	651	10348893	64	9.08702	-1	-1	Intron (CGIg00339/CGIg00339, intron 2 of 19)	cgiscf1	10339160	10353884	14725	20	-	CGIg00339	CGIg00339	4991	PTPRE	XP_034321599.1 receptor-type tyrosine-protein phosphatase kappa-like [Crassostrea gigas]	Environmental Information Processing;Cellular Processes	Signaling molecules and interaction;Cellular community - eukaryotes	ko04514//Cell adhesion molecules;ko04520//Adherens junction	K05693;K05693	-	GO:0004725//protein tyrosine phosphatase activity	GO:0006470//protein dephosphorylation	--
Clock_peak_432	cgiscf1	10356579	10356894	316	10356712	64.5	13.260655	-1	-1	Downstream (<1kb)	cgiscf1	10339160	10353884	14725	20	-	CGIg00339	CGIg00339	-2828	PTPRE	XP_034321599.1 receptor-type tyrosine-protein phosphatase kappa-like [Crassostrea gigas]	Environmental Information Processing;Cellular Processes	Signaling molecules and interaction;Cellular community - eukaryotes	ko04514//Cell adhesion molecules;ko04520//Adherens junction	K05693;K05693	-	GO:0004725//protein tyrosine phosphatase activity	GO:0006470//protein dephosphorylation	--
Clock_peak_433	cgiscf1	10398775	10399430	656	10399310	90	5.64251	-1	-1	Intron (CGIg00341/CGIg00341, intron 2 of 3)	cgiscf1	10396829	10402475	5647	4	+	CGIg00341	CGIg00341	2481	--	XP_034300578.1 uncharacterized protein LOC105340025 [Crassostrea gigas]	-	-	-	-	-	-	-	--
Clock_peak_434	cgiscf1	10446582	10446812	231	10446695	52	4.68879	-1	-1	Intron (CGIg00342/CGIg00342, intron 2 of 9)	cgiscf1	10442815	10447967	5153	10	-	CGIg00342	CGIg00342	1272	Ptprz1	XP_034321587.1 receptor-type tyrosine-protein phosphatase alpha-like [Crassostrea gigas]	Environmental Information Processing;Cellular Processes	Signaling molecules and interaction;Cellular community - eukaryotes	ko04514//Cell adhesion molecules;ko04520//Adherens junction	K05693;K05693	-	GO:0004725//protein tyrosine phosphatase activity	GO:0006470//protein dephosphorylation	--
Clock_peak_435	cgiscf1	10449396	10449684	289	10449539	25	4.49114	-1	-1	Promoter (1-2kb)	cgiscf1	10442815	10447967	5153	10	-	CGIg00342	CGIg00342	-1572	Ptprz1	XP_034321587.1 receptor-type tyrosine-protein phosphatase alpha-like [Crassostrea gigas]	Environmental Information Processing;Cellular Processes	Signaling molecules and interaction;Cellular community - eukaryotes	ko04514//Cell adhesion molecules;ko04520//Adherens junction	K05693;K05693	-	GO:0004725//protein tyrosine phosphatase activity	GO:0006470//protein dephosphorylation	--
Clock_peak_436	cgiscf1	10463485	10463725	241	10463601	66.5	9.042355	-1	-1	Intron (CGIg00343/CGIg00343, intron 10 of 16)	cgiscf1	10460561	10482335	21775	17	-	CGIg00343	CGIg00343	18734	PTPRC	XP_034321587.1 receptor-type tyrosine-protein phosphatase alpha-like [Crassostrea gigas]	Environmental Information Processing;Cellular Processes	Signaling molecules and interaction;Cellular community - eukaryotes	ko04514//Cell adhesion molecules;ko04520//Adherens junction	K05693;K05693	-	GO:0004725//protein tyrosine phosphatase activity	GO:0006470//protein dephosphorylation	--
Clock_peak_439	cgiscf1	10726482	10726694	213	10726569	23	4.862995	-1	-1	Intron (CGIg00347/CGIg00347, intron 15 of 24)	cgiscf1	10716510	10742969	26460	25	-	CGIg00347	CGIg00347	16400	PTPRA	XP_034321587.1 receptor-type tyrosine-protein phosphatase alpha-like [Crassostrea gigas]	Environmental Information Processing;Cellular Processes	Signaling molecules and interaction;Cellular community - eukaryotes	ko04514//Cell adhesion molecules;ko04520//Adherens junction	K05693;K05693	-	GO:0004725//protein tyrosine phosphatase activity	GO:0006470//protein dephosphorylation	--
Clock_peak_441	cgiscf1	10829260	10829522	263	10829383	24.5	5.175165	-1	-1	Downstream (1-2kb)	cgiscf1	10831052	10838267	7216	9	-	CGIg00349	CGIg00349	8884	--	XP_034321733.1 uncharacterized protein LOC105331044 [Crassostrea gigas]	-	-	-	-	-	-	-	--
Clock_peak_442	cgiscf1	10848692	10849063	372	10848959	90.5	6.28961	-1	-1	Intron (CGIg00350/CGIg00350, intron 3 of 11)	cgiscf1	10845091	10852591	7501	12	-	CGIg00350	CGIg00350	3632	--	XP_034321712.1 multiple epidermal growth factor-like domains protein 10 [Crassostrea gigas]	-	-	-	-	-	-	-	--
Clock_peak_443	cgiscf1	10849936	10850161	226	10850039	68	4.01537	-1	-1	Intron (CGIg00350/CGIg00350, intron 2 of 11)	cgiscf1	10845091	10852591	7501	12	-	CGIg00350	CGIg00350	2552	--	XP_034321712.1 multiple epidermal growth factor-like domains protein 10 [Crassostrea gigas]	-	-	-	-	-	-	-	--
Clock_peak_444	cgiscf1	10850434	10850888	455	10850626	144	12.71685	-1	-1	Intron (CGIg00350/CGIg00350, intron 1 of 11)	cgiscf1	10845091	10852591	7501	12	-	CGIg00350	CGIg00350	1965	--	XP_034321712.1 multiple epidermal growth factor-like domains protein 10 [Crassostrea gigas]	-	-	-	-	-	-	-	--
Clock_peak_445	cgiscf1	10851715	10853199	1485	10852193	182	9.398535	-1	-1	Intron (CGIg00350/CGIg00350, intron 1 of 11)	cgiscf1	10845091	10852591	7501	12	-	CGIg00350	CGIg00350	398	--	XP_034321712.1 multiple epidermal growth factor-like domains protein 10 [Crassostrea gigas]	-	-	-	-	-	-	-	--
Clock_peak_446	cgiscf1	10864509	10865016	508	10864701	44.5	2.721115	-1	-1	Downstream (<1kb)	cgiscf1	10865495	10870452	4958	10	-	CGIg00352	CGIg00352	5751	PTPRE	XP_034321718.1 receptor-type tyrosine-protein phosphatase alpha-like [Crassostrea gigas]	Environmental Information Processing;Cellular Processes	Signaling molecules and interaction;Cellular community - eukaryotes	ko04514//Cell adhesion molecules;ko04520//Adherens junction	K05693;K05693	-	GO:0004725//protein tyrosine phosphatase activity	GO:0006470//protein dephosphorylation	--
Clock_peak_449	cgiscf1	11256028	11256288	261	11256152	27.5	4.01724	-1	-1	Downstream (<1kb)	cgiscf1	11245521	11249188	3668	9	-	CGIg00368	CGIg00368	-6964	--	XP_034321596.1 multiple epidermal growth factor-like domains protein 10 isoform X2 [Crassostrea gigas]	-	-	-	-	-	-	-	--
Clock_peak_450	cgiscf1	11257197	11257433	237	11257307	28.5	5.22411	-1	-1	Intron (CGIg00369/CGIg00369, intron 10 of 11)	cgiscf1	11256837	11265872	9036	12	-	CGIg00369	CGIg00369	8565	PTPRA	XP_034321719.1 receptor-type tyrosine-protein phosphatase kappa [Crassostrea gigas]	Environmental Information Processing;Cellular Processes	Signaling molecules and interaction;Cellular community - eukaryotes	ko04514//Cell adhesion molecules;ko04520//Adherens junction	K05693;K05693	-	GO:0004725//protein tyrosine phosphatase activity	GO:0006470//protein dephosphorylation	--
Clock_peak_451	cgiscf1	11260540	11260784	245	11260650	16.5	3.62242	-1	-1	Intron (CGIg00369/CGIg00369, intron 4 of 11)	cgiscf1	11256837	11265872	9036	12	-	CGIg00369	CGIg00369	5222	PTPRA	XP_034321719.1 receptor-type tyrosine-protein phosphatase kappa [Crassostrea gigas]	Environmental Information Processing;Cellular Processes	Signaling molecules and interaction;Cellular community - eukaryotes	ko04514//Cell adhesion molecules;ko04520//Adherens junction	K05693;K05693	-	GO:0004725//protein tyrosine phosphatase activity	GO:0006470//protein dephosphorylation	--
Clock_peak_453	cgiscf1	11397653	11397867	215	11397743	29	4.37637	-1	-1	Intron (CGIg00371/CGIg00371, intron 2 of 7)	cgiscf1	11392826	11398489	5664	8	-	CGIg00371	CGIg00371	746	--	XP_034321721.1 multiple epidermal growth factor-like domains protein 10 [Crassostrea gigas]	-	-	-	-	-	-	-	--
Clock_peak_460	cgiscf1	11469016	11469270	255	11469118	19.5	4.20287	-1	-1	Downstream (<1kb)	cgiscf1	11456715	11463330	6616	11	-	CGIg00372	CGIg00372	-5788	--	XP_034321595.1 protein draper-like isoform X1 [Crassostrea gigas]	-	-	-	-	-	-	-	--
Clock_peak_461	cgiscf1	11476897	11477136	240	11477061	28	3.928205	-1	-1	Intron (CGIg00373/CGIg00373, intron 12 of 21)	cgiscf1	11469799	11493960	24162	22	-	CGIg00373	CGIg00373	16899	PTPRA	XP_034321714.1 receptor-type tyrosine-protein phosphatase alpha-like [Crassostrea gigas]	Environmental Information Processing;Cellular Processes	Signaling molecules and interaction;Cellular community - eukaryotes	ko04514//Cell adhesion molecules;ko04520//Adherens junction	K05693;K05693	-	GO:0004725//protein tyrosine phosphatase activity	GO:0006470//protein dephosphorylation	--
Clock_peak_462	cgiscf1	11537656	11538079	424	11537913	128	6.28912	-1	-1	Promoter (<=1kb)	cgiscf1	11538100	11539655	1556	5	+	CGIg00380	CGIg00380	-187	--	XP_022286235.1 uncharacterized protein LOC111099145 [Crassostrea virginica]	-	-	-	-	-	-	-	--
Clock_peak_463	cgiscf1	11541045	11541244	200	11541145	93	3.923835	-1	-1	Exon (CGIg00381/CGIg00381, exon 4 of 6)	cgiscf1	11540411	11541919	1509	6	-	CGIg00381	CGIg00381	774	--	XP_011449906.2 uncharacterized protein LOC105344031 [Crassostrea gigas]	-	-	-	-	-	-	-	THAP
Clock_peak_465	cgiscf1	11644853	11645334	482	11644980	54	6.945765	-1	-1	Downstream (<1kb)	cgiscf1	11645748	11664069	18322	24	-	CGIg00383	CGIg00383	19089	PTPRA	XP_034321592.1 receptor-type tyrosine-protein phosphatase epsilon isoform X2 [Crassostrea gigas]	-	-	-	-	-	GO:0004725//protein tyrosine phosphatase activity	GO:0006470//protein dephosphorylation	--
Clock_peak_466	cgiscf1	11646739	11646932	194	11646833	36	7.50504	-1	-1	Intron (CGIg00383/CGIg00383, intron 22 of 23)	cgiscf1	11645748	11664069	18322	24	-	CGIg00383	CGIg00383	17236	PTPRA	XP_034321592.1 receptor-type tyrosine-protein phosphatase epsilon isoform X2 [Crassostrea gigas]	-	-	-	-	-	GO:0004725//protein tyrosine phosphatase activity	GO:0006470//protein dephosphorylation	--
Clock_peak_468	cgiscf1	11777957	11778348	392	11778153	73	6.66138	-1	-1	Intron (CGIg00388/CGIg00388, intron 16 of 18)	cgiscf1	11776677	11794453	17777	19	-	CGIg00388	CGIg00388	16300	BP10	XP_034319361.1 protein SpAN-like [Crassostrea gigas]	-	-	-	-	-	GO:0004222//metalloendopeptidase activity	GO:0006508//proteolysis	--
Clock_peak_469	cgiscf1	11793280	11793592	313	11793460	34.5	4.458925	-1	-1	Intron (CGIg00388/CGIg00388, intron 2 of 18)	cgiscf1	11776677	11794453	17777	19	-	CGIg00388	CGIg00388	993	BP10	XP_034319361.1 protein SpAN-like [Crassostrea gigas]	-	-	-	-	-	GO:0004222//metalloendopeptidase activity	GO:0006508//proteolysis	--
Clock_peak_470	cgiscf1	11795924	11796666	743	11796400	83	7.11265	-1	-1	Promoter (1-2kb)	cgiscf1	11776677	11794453	17777	19	-	CGIg00388	CGIg00388	-1947	BP10	XP_034319361.1 protein SpAN-like [Crassostrea gigas]	-	-	-	-	-	GO:0004222//metalloendopeptidase activity	GO:0006508//proteolysis	--
Clock_peak_472	cgiscf1	11804621	11805200	580	11804793	90	6.99862	-1	-1	Promoter (1-2kb)	cgiscf1	11806239	11808516	2278	3	+	CGIg00389	CGIg00389	-1446	--	XP_034321707.1 uncharacterized protein LOC105335220 [Crassostrea gigas]	-	-	-	-	-	GO:0000175//3'-5'-exoribonuclease activity	-	--
Clock_peak_474	cgiscf1	11824374	11824666	293	11824525	37.5	4.12067	-1	-1	Intron (CGIg00391/CGIg00391, intron 4 of 9)	cgiscf1	11821711	11827380	5670	10	+	CGIg00391	CGIg00391	2814	--	XP_034320029.1 uncharacterized protein LOC117687520 [Crassostrea gigas]	-	-	-	-	-	-	-	--
Clock_peak_475	cgiscf1	11826565	11826798	234	11826691	23	2.786665	-1	-1	Intron (CGIg00391/CGIg00391, intron 9 of 9)	cgiscf1	11821711	11827380	5670	10	+	CGIg00391	CGIg00391	4980	--	XP_034320029.1 uncharacterized protein LOC117687520 [Crassostrea gigas]	-	-	-	-	-	-	-	--
Clock_peak_476	cgiscf1	11831778	11832031	254	11831914	29.5	4.62166	-1	-1	Downstream (1-2kb)	cgiscf1	11833241	11834811	1571	3	-	CGIg00392	CGIg00392	2897	--	XP_022290548.1 LOW QUALITY PROTEIN: uncharacterized protein LOC111102189 [Crassostrea virginica]	-	-	-	-	-	-	-	--
Clock_peak_480	cgiscf1	11955502	11955738	237	11955609	44.5	7.799885	-1	-1	Promoter (<=1kb)	cgiscf1	11954791	11954991	201	1	-	CGIg00399	CGIg00399	-618	--	-	-	-	-	-	-	-	-	--
Clock_peak_481	cgiscf1	11956054	11956451	398	11956282	25.5	4.796225	-1	-1	Downstream (<1kb)	cgiscf1	11956630	11956983	354	1	-	CGIg00400	CGIg00400	701	--	XP_034319223.1 uncharacterized protein LOC109619352 isoform X3 [Crassostrea gigas]	-	-	-	-	-	-	-	--
Clock_peak_494	cgiscf1	12370648	12371061	414	12370720	24	4.34775	-1	-1	Downstream (1-2kb)	cgiscf1	12372692	12373342	651	3	-	CGIg00409	CGIg00409	2622	--	XP_034319762.1 uncharacterized protein LOC117687414 [Crassostrea gigas]	-	-	-	-	-	-	-	--
Clock_peak_499	cgiscf1	12456029	12456340	312	12456208	27	5.454205	-1	-1	Intron (CGIg00414/CGIg00414, intron 1 of 4)	cgiscf1	12456118	12461154	5037	5	+	CGIg00414	CGIg00414	90	--	XP_011443661.2 uncharacterized protein LOC105348378 isoform X1 [Crassostrea gigas]	-	-	-	-	-	-	-	--
Clock_peak_501	cgiscf1	12556451	12556785	335	12556607	67.5	9.237345	-1	-1	Promoter (1-2kb)	cgiscf1	12558493	12564838	6346	5	+	CGIg00419	CGIg00419	-1886	--	XP_011443661.2 uncharacterized protein LOC105348378 isoform X1 [Crassostrea gigas]	-	-	-	-	-	-	-	--
Clock_peak_505	cgiscf1	12590827	12591105	279	12590956	48.5	4.15516	-1	-1	Downstream (2-3kb)	cgiscf1	12593037	12609810	16774	6	-	CGIg00420	CGIg00420	18854	--	XP_019917936.2 uncharacterized protein LOC105348381 isoform X1 [Crassostrea gigas]	Human Diseases;Organismal Systems	Infectious disease: bacterial;Immune system	ko05152//Tuberculosis;ko04625//C-type lectin receptor signaling pathway	K10059;K10059	-	-	-	--
Clock_peak_506	cgiscf1	12596505	12596829	325	12596624	57	5.348	-1	-1	Intron (CGIg00420/CGIg00420, intron 3 of 5)	cgiscf1	12593037	12609810	16774	6	-	CGIg00420	CGIg00420	13186	--	XP_019917936.2 uncharacterized protein LOC105348381 isoform X1 [Crassostrea gigas]	Human Diseases;Organismal Systems	Infectious disease: bacterial;Immune system	ko05152//Tuberculosis;ko04625//C-type lectin receptor signaling pathway	K10059;K10059	-	-	-	--
Clock_peak_511	cgiscf1	12655364	12655603	240	12655450	47.5	3.407935	-1	-1	Intron (CGIg00422/CGIg00422, intron 20 of 21)	cgiscf1	12642370	12657026	14657	22	+	CGIg00422	CGIg00422	13080	PTPRA	XP_034319769.1 receptor-type tyrosine-protein phosphatase alpha-like isoform X1 [Crassostrea gigas]	-	-	-	-	-	GO:0004725//protein tyrosine phosphatase activity	GO:0006470//protein dephosphorylation	--
Clock_peak_512	cgiscf1	12656255	12656671	417	12656435	45	3.73271	-1	-1	Intron (CGIg00422/CGIg00422, intron 21 of 21)	cgiscf1	12642370	12657026	14657	22	+	CGIg00422	CGIg00422	14065	PTPRA	XP_034319769.1 receptor-type tyrosine-protein phosphatase alpha-like isoform X1 [Crassostrea gigas]	-	-	-	-	-	GO:0004725//protein tyrosine phosphatase activity	GO:0006470//protein dephosphorylation	--
Clock_peak_514	cgiscf1	12689229	12689560	332	12689362	69.5	14.218315	-1	-1	Intron (CGIg00423/CGIg00423, intron 11 of 24)	cgiscf1	12679079	12709659	30581	25	+	CGIg00423	CGIg00423	10283	ptpru	XP_034319780.1 receptor-type tyrosine-protein phosphatase epsilon-like isoform X2 [Crassostrea gigas]	-	-	-	-	-	GO:0004725//protein tyrosine phosphatase activity	GO:0006470//protein dephosphorylation	--
Clock_peak_516	cgiscf1	12736195	12736428	234	12736295	48	7.04516	-1	-1	Intron (CGIg00424/CGIg00424, intron 22 of 27)	cgiscf1	12721253	12738707	17455	28	+	CGIg00424	CGIg00424	15042	PTPRT	XP_019924592.2 receptor-type tyrosine-protein phosphatase alpha [Crassostrea gigas]	-	-	-	-	-	GO:0004725//protein tyrosine phosphatase activity	GO:0006470//protein dephosphorylation	--
Clock_peak_517	cgiscf1	12764282	12764693	412	12764506	47	4.55315	-1	-1	Intron (CGIg00426/CGIg00426, intron 21 of 23)	cgiscf1	12761760	12792082	30323	24	-	CGIg00426	CGIg00426	27576	chs-2	XP_034320179.1 uncharacterized protein LOC105341274 isoform X1 [Crassostrea gigas]	Metabolism	Carbohydrate metabolism	ko00520//Amino sugar and nucleotide sugar metabolism	K00698	-	GO:0004100//chitin synthase activity;GO:0005515//protein binding;GO:0016758//hexosyltransferase activity	-	--
Clock_peak_518	cgiscf1	12775641	12776149	509	12775767	74.5	9.18764	-1	-1	Intron (CGIg00426/CGIg00426, intron 18 of 23)	cgiscf1	12761760	12792082	30323	24	-	CGIg00426	CGIg00426	16315	chs-2	XP_034320179.1 uncharacterized protein LOC105341274 isoform X1 [Crassostrea gigas]	Metabolism	Carbohydrate metabolism	ko00520//Amino sugar and nucleotide sugar metabolism	K00698	-	GO:0004100//chitin synthase activity;GO:0005515//protein binding;GO:0016758//hexosyltransferase activity	-	--
Clock_peak_519	cgiscf1	12776559	12777211	653	12776718	24.5	4.80879	-1	-1	Intron (CGIg00426/CGIg00426, intron 17 of 23)	cgiscf1	12761760	12792082	30323	24	-	CGIg00426	CGIg00426	15364	chs-2	XP_034320179.1 uncharacterized protein LOC105341274 isoform X1 [Crassostrea gigas]	Metabolism	Carbohydrate metabolism	ko00520//Amino sugar and nucleotide sugar metabolism	K00698	-	GO:0004100//chitin synthase activity;GO:0005515//protein binding;GO:0016758//hexosyltransferase activity	-	--
Clock_peak_520	cgiscf1	12784579	12785008	430	12784710	36.5	4.026155	-1	-1	Intron (CGIg00426/CGIg00426, intron 7 of 23)	cgiscf1	12761760	12792082	30323	24	-	CGIg00426	CGIg00426	7372	chs-2	XP_034320179.1 uncharacterized protein LOC105341274 isoform X1 [Crassostrea gigas]	Metabolism	Carbohydrate metabolism	ko00520//Amino sugar and nucleotide sugar metabolism	K00698	-	GO:0004100//chitin synthase activity;GO:0005515//protein binding;GO:0016758//hexosyltransferase activity	-	--
Clock_peak_521	cgiscf1	12787287	12787648	362	12787559	69.5	10.436	-1	-1	Intron (CGIg00426/CGIg00426, intron 5 of 23)	cgiscf1	12761760	12792082	30323	24	-	CGIg00426	CGIg00426	4523	chs-2	XP_034320179.1 uncharacterized protein LOC105341274 isoform X1 [Crassostrea gigas]	Metabolism	Carbohydrate metabolism	ko00520//Amino sugar and nucleotide sugar metabolism	K00698	-	GO:0004100//chitin synthase activity;GO:0005515//protein binding;GO:0016758//hexosyltransferase activity	-	--
Clock_peak_522	cgiscf1	12800885	12801494	610	12801043	50	7.56348	-1	-1	Intron (CGIg00427/CGIg00427, intron 17 of 22)	cgiscf1	12798282	12824673	26392	23	-	CGIg00427	CGIg00427	23630	chs-2	XP_034320182.1 uncharacterized protein LOC105345033 isoform X1 [Crassostrea gigas]	Metabolism	Carbohydrate metabolism	ko00520//Amino sugar and nucleotide sugar metabolism	K00698	-	GO:0004100//chitin synthase activity;GO:0005515//protein binding;GO:0016758//hexosyltransferase activity	-	--
Clock_peak_523	cgiscf1	12808478	12808721	244	12808595	37	5.99788	-1	-1	Intron (CGIg00427/CGIg00427, intron 3 of 22)	cgiscf1	12798282	12824673	26392	23	-	CGIg00427	CGIg00427	16078	chs-2	XP_034320182.1 uncharacterized protein LOC105345033 isoform X1 [Crassostrea gigas]	Metabolism	Carbohydrate metabolism	ko00520//Amino sugar and nucleotide sugar metabolism	K00698	-	GO:0004100//chitin synthase activity;GO:0005515//protein binding;GO:0016758//hexosyltransferase activity	-	--
Clock_peak_528	cgiscf1	12881760	12882006	247	12881886	118	13.656565	-1	-1	Intron (CGIg00430/CGIg00430, intron 1 of 4)	cgiscf1	12879540	12901078	21539	5	+	CGIg00430	CGIg00430	2346	Cd209d	XP_011412753.2 uncharacterized protein LOC105317717 [Crassostrea gigas]	Organismal Systems;Human Diseases	Immune system;Infectious disease: viral	ko04640//Hematopoietic cell lineage;ko05169//Epstein-Barr virus infection	K06468;K06468	-	-	-	--
Clock_peak_529	cgiscf1	12882990	12883248	259	12883129	76.5	5.30278	-1	-1	Intron (CGIg00430/CGIg00430, intron 1 of 4)	cgiscf1	12879540	12901078	21539	5	+	CGIg00430	CGIg00430	3589	Cd209d	XP_011412753.2 uncharacterized protein LOC105317717 [Crassostrea gigas]	Organismal Systems;Human Diseases	Immune system;Infectious disease: viral	ko04640//Hematopoietic cell lineage;ko05169//Epstein-Barr virus infection	K06468;K06468	-	-	-	--
Clock_peak_532	cgiscf1	12984660	12984899	240	12984773	29	4.21294	-1	-1	Intron (CGIg00433/CGIg00433, intron 1 of 5)	cgiscf1	12983755	13002116	18362	6	+	CGIg00433	CGIg00433	1018	Clec4f	XP_011412753.2 uncharacterized protein LOC105317717 [Crassostrea gigas]	Human Diseases;Cellular Processes;Human Diseases;Organismal Systems	Infectious disease: bacterial;Transport and catabolism;Infectious disease: viral;Immune system	ko05152//Tuberculosis;ko04145//Phagosome;ko05162//Measles;ko04625//C-type lectin receptor signaling pathway	K06563;K06563;K06563;K06563	-	-	-	--
Clock_peak_533	cgiscf1	13049689	13049940	252	13049801	21	4.48578	-1	-1	Promoter (1-2kb)	cgiscf1	13047230	13048624	1395	3	-	CGIg00435	CGIg00435	-1177	--	XP_022311430.1 uncharacterized protein LOC111116733 [Crassostrea virginica]	Human Diseases;Cellular Processes;Human Diseases;Organismal Systems	Infectious disease: bacterial;Transport and catabolism;Infectious disease: viral;Immune system	ko05152//Tuberculosis;ko04145//Phagosome;ko05162//Measles;ko04625//C-type lectin receptor signaling pathway	K06563;K06563;K06563;K06563	-	-	-	--
Clock_peak_536	cgiscf1	13318233	13318589	357	13318441	39	5.83754	-1	-1	Intron (CGIg00442/CGIg00442, intron 1 of 1)	cgiscf1	13317405	13319369	1965	2	+	CGIg00442	CGIg00442	1036	--	VDI59244.1 Hypothetical predicted protein [Mytilus galloprovincialis]	-	-	-	-	-	-	-	--
Clock_peak_548	cgiscf1	13649862	13650136	275	13650003	28	4.057845	-1	-1	Downstream (2-3kb)	cgiscf1	13652122	13657313	5192	4	-	CGIg00447	CGIg00447	7310	--	XP_034321511.1 uncharacterized protein LOC105340645 isoform X2 [Crassostrea gigas]	-	-	-	-	-	-	-	--
Clock_peak_549	cgiscf1	13658023	13658555	533	13658298	80.5	10.74333	-1	-1	Promoter (<=1kb)	cgiscf1	13652122	13657313	5192	4	-	CGIg00447	CGIg00447	-985	--	XP_034321511.1 uncharacterized protein LOC105340645 isoform X2 [Crassostrea gigas]	-	-	-	-	-	-	-	--
Clock_peak_550	cgiscf1	13658853	13659148	296	13659053	101.5	8.677775	-1	-1	Promoter (1-2kb)	cgiscf1	13652122	13657313	5192	4	-	CGIg00447	CGIg00447	-1740	--	XP_034321511.1 uncharacterized protein LOC105340645 isoform X2 [Crassostrea gigas]	-	-	-	-	-	-	-	--
Clock_peak_551	cgiscf1	13663128	13663417	290	13663261	85.5	7.33777	-1	-1	Intron (CGIg00448/CGIg00448, intron 8 of 11)	cgiscf1	13659202	13680077	20876	12	-	CGIg00448	CGIg00448	16816	--	XP_034321500.1 uncharacterized protein YMR317W-like isoform X1 [Crassostrea gigas]	Human Diseases;Human Diseases	Infectious disease: parasitic;Cancer: specific types	ko05146//Amoebiasis;ko05226//Gastric cancer	K10955;K10955	GO:0005956//protein kinase CK2 complex	GO:0019887//protein kinase regulator activity	-	--
Clock_peak_552	cgiscf1	13664340	13664730	391	13664548	93.5	9.34367	-1	-1	Intron (CGIg00448/CGIg00448, intron 8 of 11)	cgiscf1	13659202	13680077	20876	12	-	CGIg00448	CGIg00448	15529	--	XP_034321500.1 uncharacterized protein YMR317W-like isoform X1 [Crassostrea gigas]	Human Diseases;Human Diseases	Infectious disease: parasitic;Cancer: specific types	ko05146//Amoebiasis;ko05226//Gastric cancer	K10955;K10955	GO:0005956//protein kinase CK2 complex	GO:0019887//protein kinase regulator activity	-	--
Clock_peak_553	cgiscf1	13665491	13666097	607	13665667	193	13.00362	-1	-1	Intron (CGIg00448/CGIg00448, intron 8 of 11)	cgiscf1	13659202	13680077	20876	12	-	CGIg00448	CGIg00448	14410	--	XP_034321500.1 uncharacterized protein YMR317W-like isoform X1 [Crassostrea gigas]	Human Diseases;Human Diseases	Infectious disease: parasitic;Cancer: specific types	ko05146//Amoebiasis;ko05226//Gastric cancer	K10955;K10955	GO:0005956//protein kinase CK2 complex	GO:0019887//protein kinase regulator activity	-	--
Clock_peak_554	cgiscf1	13670132	13670365	234	13670261	63.5	7.66468	-1	-1	Intron (CGIg00448/CGIg00448, intron 3 of 11)	cgiscf1	13659202	13680077	20876	12	-	CGIg00448	CGIg00448	9816	--	XP_034321500.1 uncharacterized protein YMR317W-like isoform X1 [Crassostrea gigas]	Human Diseases;Human Diseases	Infectious disease: parasitic;Cancer: specific types	ko05146//Amoebiasis;ko05226//Gastric cancer	K10955;K10955	GO:0005956//protein kinase CK2 complex	GO:0019887//protein kinase regulator activity	-	--
Clock_peak_555	cgiscf1	13671233	13671477	245	13671355	54.5	7.641565	-1	-1	Intron (CGIg00448/CGIg00448, intron 3 of 11)	cgiscf1	13659202	13680077	20876	12	-	CGIg00448	CGIg00448	8722	--	XP_034321500.1 uncharacterized protein YMR317W-like isoform X1 [Crassostrea gigas]	Human Diseases;Human Diseases	Infectious disease: parasitic;Cancer: specific types	ko05146//Amoebiasis;ko05226//Gastric cancer	K10955;K10955	GO:0005956//protein kinase CK2 complex	GO:0019887//protein kinase regulator activity	-	--
Clock_peak_556	cgiscf1	13678561	13679315	755	13678874	25.5	2.8478	-1	-1	Intron (CGIg00448/CGIg00448, intron 1 of 11)	cgiscf1	13659202	13680077	20876	12	-	CGIg00448	CGIg00448	1203	--	XP_034321500.1 uncharacterized protein YMR317W-like isoform X1 [Crassostrea gigas]	Human Diseases;Human Diseases	Infectious disease: parasitic;Cancer: specific types	ko05146//Amoebiasis;ko05226//Gastric cancer	K10955;K10955	GO:0005956//protein kinase CK2 complex	GO:0019887//protein kinase regulator activity	-	--
Clock_peak_557	cgiscf1	13761577	13762465	889	13762311	62.5	12.854185	-1	-1	Downstream (<1kb)	cgiscf1	13762468	13781805	19338	11	-	CGIg00450	CGIg00450	19494	--	XP_034321505.1 uncharacterized protein LOC105340252 isoform X6 [Crassostrea gigas]	Human Diseases;Human Diseases	Infectious disease: parasitic;Cancer: specific types	ko05146//Amoebiasis;ko05226//Gastric cancer	K10955;K10955	-	-	-	--
Clock_peak_558	cgiscf1	13811682	13812004	323	13811925	27.5	2.62983	-1	-1	Intron (CGIg00452/CGIg00452, intron 1 of 5)	cgiscf1	13799275	13819594	20320	6	-	CGIg00452	CGIg00452	7669	--	XP_034318988.1 uncharacterized protein LOC117687038 [Crassostrea gigas]	-	-	-	-	-	-	-	--
Clock_peak_560	cgiscf1	13835362	13835569	208	13835461	35	4.94779	-1	-1	Intron (CGIg00453/CGIg00453, intron 2 of 2)	cgiscf1	13829706	13845661	15956	3	-	CGIg00453	CGIg00453	10200	pif1	XP_034322496.1 uncharacterized protein LOC117688510 [Crassostrea gigas]	-	-	-	-	-	GO:0003678//DNA helicase activity	GO:0000723//telomere maintenance;GO:0006281//DNA repair	--
Clock_peak_561	cgiscf1	13838391	13838630	240	13838478	19	4.064685	-1	-1	Intron (CGIg00453/CGIg00453, intron 2 of 2)	cgiscf1	13829706	13845661	15956	3	-	CGIg00453	CGIg00453	7183	pif1	XP_034322496.1 uncharacterized protein LOC117688510 [Crassostrea gigas]	-	-	-	-	-	GO:0003678//DNA helicase activity	GO:0000723//telomere maintenance;GO:0006281//DNA repair	--
Clock_peak_562	cgiscf1	13843083	13843739	657	13843261	33	5.82048	-1	-1	Intron (CGIg00453/CGIg00453, intron 1 of 2)	cgiscf1	13829706	13845661	15956	3	-	CGIg00453	CGIg00453	2400	pif1	XP_034322496.1 uncharacterized protein LOC117688510 [Crassostrea gigas]	-	-	-	-	-	GO:0003678//DNA helicase activity	GO:0000723//telomere maintenance;GO:0006281//DNA repair	--
Clock_peak_565	cgiscf1	13868674	13869063	390	13868813	91.5	10.53025	-1	-1	Intron (CGIg00454/CGIg00454, intron 3 of 5)	cgiscf1	13866383	13869708	3326	6	+	CGIg00454	CGIg00454	2430	--	XP_034315269.1 uncharacterized protein LOC109620395 [Crassostrea gigas]	-	-	-	-	-	-	-	--
Clock_peak_568	cgiscf1	14069844	14070043	200	14069937	56.5	4.93932	-1	-1	Exon (CGIg00459/CGIg00459, exon 6 of 12)	cgiscf1	14056896	14074368	17473	12	-	CGIg00459	CGIg00459	4431	--	XP_022338898.1 uncharacterized protein LOC111134288 isoform X3 [Crassostrea virginica]	-	-	-	-	-	-	-	--
Clock_peak_573	cgiscf1	14399139	14399505	367	14399245	39	3.86922	-1	-1	Intron (CGIg00468/CGIg00468, intron 1 of 6)	cgiscf1	14391316	14400194	8879	7	-	CGIg00468	CGIg00468	949	--	XP_034315796.1 multiple epidermal growth factor-like domains protein 10 [Crassostrea gigas]	-	-	-	-	-	-	-	--
Clock_peak_576	cgiscf1	14548836	14549566	731	14548991	48	4.81593	-1	-1	Intron (CGIg00472/CGIg00472, intron 7 of 10)	cgiscf1	14542349	14552180	9832	11	+	CGIg00472	CGIg00472	6642	--	XP_019930708.2 protein draper [Crassostrea gigas]	-	-	-	-	-	-	-	--
Clock_peak_577	cgiscf1	14581941	14582283	343	14582082	82	4.194615	-1	-1	Promoter (1-2kb)	cgiscf1	14583393	14589784	6392	9	+	CGIg00473	CGIg00473	-1311	--	XP_034316217.1 3'-5' exonuclease DinG-like [Crassostrea gigas]	Human Diseases;Human Diseases;Human Diseases;Human Diseases;Cellular Processes;Genetic Information Processing;Human Diseases	Cancer: overview;Infectious disease: viral;Cancer: overview;Infectious disease: viral;Transport and catabolism;Folding, sorting and degradation;Cancer: specific types	ko05200//Pathways in cancer;ko05168//Herpes simplex virus 1 infection;ko05202//Transcriptional misregulation in cancer;ko05164//Influenza A;ko04144//Endocytosis;ko04120//Ubiquitin mediated proteolysis;ko05221//Acute myeloid leukemia	K10054;K10054;K10054;K10054;K10054;K10054;K10054	-	GO:0008408//3'-5' exonuclease activity	-	--
Clock_peak_578	cgiscf1	14582881	14583173	293	14583028	102	9.28334	-1	-1	Promoter (<=1kb)	cgiscf1	14583393	14589784	6392	9	+	CGIg00473	CGIg00473	-365	--	XP_034316217.1 3'-5' exonuclease DinG-like [Crassostrea gigas]	Human Diseases;Human Diseases;Human Diseases;Human Diseases;Cellular Processes;Genetic Information Processing;Human Diseases	Cancer: overview;Infectious disease: viral;Cancer: overview;Infectious disease: viral;Transport and catabolism;Folding, sorting and degradation;Cancer: specific types	ko05200//Pathways in cancer;ko05168//Herpes simplex virus 1 infection;ko05202//Transcriptional misregulation in cancer;ko05164//Influenza A;ko04144//Endocytosis;ko04120//Ubiquitin mediated proteolysis;ko05221//Acute myeloid leukemia	K10054;K10054;K10054;K10054;K10054;K10054;K10054	-	GO:0008408//3'-5' exonuclease activity	-	--
Clock_peak_579	cgiscf1	14584813	14585423	611	14585059	361.5	14.345015	-1	-1	Intron (CGIg00473/CGIg00473, intron 2 of 8)	cgiscf1	14583393	14589784	6392	9	+	CGIg00473	CGIg00473	1666	--	XP_034316217.1 3'-5' exonuclease DinG-like [Crassostrea gigas]	Human Diseases;Human Diseases;Human Diseases;Human Diseases;Cellular Processes;Genetic Information Processing;Human Diseases	Cancer: overview;Infectious disease: viral;Cancer: overview;Infectious disease: viral;Transport and catabolism;Folding, sorting and degradation;Cancer: specific types	ko05200//Pathways in cancer;ko05168//Herpes simplex virus 1 infection;ko05202//Transcriptional misregulation in cancer;ko05164//Influenza A;ko04144//Endocytosis;ko04120//Ubiquitin mediated proteolysis;ko05221//Acute myeloid leukemia	K10054;K10054;K10054;K10054;K10054;K10054;K10054	-	GO:0008408//3'-5' exonuclease activity	-	--
Clock_peak_580	cgiscf1	14588785	14589063	279	14588908	72.5	4.02294	-1	-1	Intron (CGIg00473/CGIg00473, intron 8 of 8)	cgiscf1	14583393	14589784	6392	9	+	CGIg00473	CGIg00473	5515	--	XP_034316217.1 3'-5' exonuclease DinG-like [Crassostrea gigas]	Human Diseases;Human Diseases;Human Diseases;Human Diseases;Cellular Processes;Genetic Information Processing;Human Diseases	Cancer: overview;Infectious disease: viral;Cancer: overview;Infectious disease: viral;Transport and catabolism;Folding, sorting and degradation;Cancer: specific types	ko05200//Pathways in cancer;ko05168//Herpes simplex virus 1 infection;ko05202//Transcriptional misregulation in cancer;ko05164//Influenza A;ko04144//Endocytosis;ko04120//Ubiquitin mediated proteolysis;ko05221//Acute myeloid leukemia	K10054;K10054;K10054;K10054;K10054;K10054;K10054	-	GO:0008408//3'-5' exonuclease activity	-	--
Clock_peak_592	cgiscf1	14706235	14706506	272	14706370	53.5	5.358405	-1	-1	Downstream (2-3kb)	cgiscf1	14709135	14711015	1881	3	-	CGIg00474	CGIg00474	4645	--	XP_034322442.1 uncharacterized protein LOC117688471 [Crassostrea gigas]	-	-	-	-	-	-	-	--
Clock_peak_593	cgiscf1	14709561	14709787	227	14709651	21.5	4.60934	-1	-1	Intron (CGIg00474/CGIg00474, intron 2 of 2)	cgiscf1	14709135	14711015	1881	3	-	CGIg00474	CGIg00474	1364	--	XP_034322442.1 uncharacterized protein LOC117688471 [Crassostrea gigas]	-	-	-	-	-	-	-	--
Clock_peak_600	cgiscf1	14743482	14743676	195	14743610	25.5	3.312645	-1	-1	Intron (CGIg00475/CGIg00475, intron 2 of 2)	cgiscf1	14738244	14744499	6256	3	-	CGIg00475	CGIg00475	889	--	XP_034320307.1 uncharacterized protein LOC117687604 [Crassostrea gigas]	Human Diseases	Cancer: specific types	ko05226//Gastric cancer	K22244	-	-	-	--
Clock_peak_601	cgiscf1	14785279	14785804	526	14785664	79	6.575345	-1	-1	Intron (CGIg00480/CGIg00480, intron 5 of 15)	cgiscf1	14778825	14789673	10849	16	-	CGIg00480	CGIg00480	4009	slc5a8	XP_034320466.1 sodium-coupled monocarboxylate transporter 1 [Crassostrea gigas]	Organismal Systems	Digestive system	ko04977//Vitamin digestion and absorption	K14386	GO:0016020//membrane	GO:0022857//transmembrane transporter activity	GO:0055085//transmembrane transport	--
Clock_peak_602	cgiscf1	14788851	14789332	482	14789245	43.5	4.739245	-1	-1	Intron (CGIg00480/CGIg00480, intron 1 of 15)	cgiscf1	14778825	14789673	10849	16	-	CGIg00480	CGIg00480	428	slc5a8	XP_034320466.1 sodium-coupled monocarboxylate transporter 1 [Crassostrea gigas]	Organismal Systems	Digestive system	ko04977//Vitamin digestion and absorption	K14386	GO:0016020//membrane	GO:0022857//transmembrane transporter activity	GO:0055085//transmembrane transport	--
Clock_peak_603	cgiscf1	14796005	14796375	371	14796092	23	2.69611	-1	-1	Intron (CGIg00481/CGIg00481, intron 14 of 15)	cgiscf1	14795283	14810159	14877	16	-	CGIg00481	CGIg00481	14067	SLC5A8	XP_022311982.1 sodium-coupled monocarboxylate transporter 1-like [Crassostrea virginica]	Organismal Systems	Digestive system	ko04977//Vitamin digestion and absorption	K14386	GO:0016020//membrane	GO:0022857//transmembrane transporter activity	GO:0055085//transmembrane transport	--
Clock_peak_609	cgiscf1	15141089	15141468	380	15141242	86.5	7.465085	-1	-1	Downstream (<1kb)	cgiscf1	15142051	15143503	1453	3	-	CGIg00483	CGIg00483	2261	--	XP_011432551.2 uncharacterized protein LOC105331878 [Crassostrea gigas]	-	-	-	-	-	-	-	--
Clock_peak_610	cgiscf1	15151006	15151259	254	15151148	60.5	5.782395	-1	-1	Intron (CGIg00484/CGIg00484, intron 2 of 3)	cgiscf1	15148009	15154152	6144	4	+	CGIg00484	CGIg00484	3139	--	-	-	-	-	-	-	-	-	--
Clock_peak_614	cgiscf1	15169334	15169621	288	15169475	93	11.28985	-1	-1	Promoter (<=1kb)	cgiscf1	15170256	15212833	42578	21	+	CGIg00485	CGIg00485	-781	prtgb	XP_011455893.2 protogenin B [Crassostrea gigas]	-	-	-	-	-	GO:0005515//protein binding	-	--
Clock_peak_615	cgiscf1	15173120	15173373	254	15173256	47	3.776345	-1	-1	Intron (CGIg00485/CGIg00485, intron 1 of 20)	cgiscf1	15170256	15212833	42578	21	+	CGIg00485	CGIg00485	3000	prtgb	XP_011455893.2 protogenin B [Crassostrea gigas]	-	-	-	-	-	GO:0005515//protein binding	-	--
Clock_peak_616	cgiscf1	15175295	15175530	236	15175438	53	6.042265	-1	-1	Intron (CGIg00485/CGIg00485, intron 1 of 20)	cgiscf1	15170256	15212833	42578	21	+	CGIg00485	CGIg00485	5182	prtgb	XP_011455893.2 protogenin B [Crassostrea gigas]	-	-	-	-	-	GO:0005515//protein binding	-	--
Clock_peak_617	cgiscf1	15197630	15197916	287	15197792	138.5	10.132725	-1	-1	Intron (CGIg00485/CGIg00485, intron 3 of 20)	cgiscf1	15170256	15212833	42578	21	+	CGIg00485	CGIg00485	27536	prtgb	XP_011455893.2 protogenin B [Crassostrea gigas]	-	-	-	-	-	GO:0005515//protein binding	-	--
Clock_peak_618	cgiscf1	15203349	15203699	351	15203618	45	4.5477	-1	-1	Intron (CGIg00485/CGIg00485, intron 11 of 20)	cgiscf1	15170256	15212833	42578	21	+	CGIg00485	CGIg00485	33362	prtgb	XP_011455893.2 protogenin B [Crassostrea gigas]	-	-	-	-	-	GO:0005515//protein binding	-	--
Clock_peak_619	cgiscf1	15204055	15204269	215	15204166	51	4.754495	-1	-1	Intron (CGIg00485/CGIg00485, intron 12 of 20)	cgiscf1	15170256	15212833	42578	21	+	CGIg00485	CGIg00485	33910	prtgb	XP_011455893.2 protogenin B [Crassostrea gigas]	-	-	-	-	-	GO:0005515//protein binding	-	--
Clock_peak_622	cgiscf1	15228119	15228553	435	15228385	162	11.522845	-1	-1	Downstream (1-2kb)	cgiscf1	15222783	15223223	441	1	-	CGIg00486	CGIg00486	-5162	--	CAC5391900.1 unnamed protein product [Mytilus coruscus]	-	-	-	-	-	-	-	--
Clock_peak_623	cgiscf1	15231909	15232901	993	15232503	67	3.79114	-1	-1	Intron (CGIg00487/CGIg00487, intron 12 of 13)	cgiscf1	15229806	15245236	15431	14	-	CGIg00487	CGIg00487	12733	--	XP_034299445.1 uncharacterized protein LOC105330897 [Crassostrea gigas]	-	-	-	-	-	GO:0008408//3'-5' exonuclease activity	-	--
Clock_peak_624	cgiscf1	15241064	15241815	752	15241566	98.5	4.453195	-1	-1	Intron (CGIg00487/CGIg00487, intron 7 of 13)	cgiscf1	15229806	15245236	15431	14	-	CGIg00487	CGIg00487	3670	--	XP_034299445.1 uncharacterized protein LOC105330897 [Crassostrea gigas]	-	-	-	-	-	GO:0008408//3'-5' exonuclease activity	-	--
Clock_peak_625	cgiscf1	15243967	15244468	502	15244366	100	6.531555	-1	-1	Intron (CGIg00487/CGIg00487, intron 2 of 13)	cgiscf1	15229806	15245236	15431	14	-	CGIg00487	CGIg00487	870	--	XP_034299445.1 uncharacterized protein LOC105330897 [Crassostrea gigas]	-	-	-	-	-	GO:0008408//3'-5' exonuclease activity	-	--
Clock_peak_626	cgiscf1	15245350	15245720	371	15245642	37	2.918845	-1	-1	Promoter (<=1kb)	cgiscf1	15229806	15245236	15431	14	-	CGIg00487	CGIg00487	-406	--	XP_034299445.1 uncharacterized protein LOC105330897 [Crassostrea gigas]	-	-	-	-	-	GO:0008408//3'-5' exonuclease activity	-	--
Clock_peak_627	cgiscf1	15286347	15286578	232	15286472	37.5	3.33471	-1	-1	Intron (CGIg00489/CGIg00489, intron 1 of 4)	cgiscf1	15278367	15290900	12534	5	-	CGIg00489	CGIg00489	4428	--	XP_022308404.1 multiple epidermal growth factor-like domains protein 10 [Crassostrea virginica]	-	-	-	-	-	-	-	--
Clock_peak_628	cgiscf1	15287170	15287544	375	15287343	76	8.49303	-1	-1	Intron (CGIg00489/CGIg00489, intron 1 of 4)	cgiscf1	15278367	15290900	12534	5	-	CGIg00489	CGIg00489	3557	--	XP_022308404.1 multiple epidermal growth factor-like domains protein 10 [Crassostrea virginica]	-	-	-	-	-	-	-	--
Clock_peak_635	cgiscf1	15379898	15380436	539	15380000	108.5	11.497345	-1	-1	Promoter (<=1kb)	cgiscf1	15364777	15379383	14607	13	-	CGIg00490	CGIg00490	-617	--	XP_011425978.2 multiple epidermal growth factor-like domains protein 11 isoform X1 [Crassostrea gigas]	-	-	-	-	-	-	-	--
Clock_peak_636	cgiscf1	15390665	15391189	525	15391028	52	5.15226	-1	-1	Downstream (1-2kb)	cgiscf1	15382751	15386675	3925	4	+	CGIg00491	CGIg00491	8277	lysoz	Q6L6Q6.1 RecName: Full=Lysozyme; AltName: Full=1,4-beta-N-acetylmuramidase; AltName: Full=Invertebrate-type lysozyme; Flags: Precursor [Crassostrea gigas]	-	-	-	-	-	-	-	--
Clock_peak_637	cgiscf1	15391764	15391991	228	15391838	35	2.30084	-1	-1	Downstream (<1kb)	cgiscf1	15382751	15386675	3925	4	+	CGIg00491	CGIg00491	9087	lysoz	Q6L6Q6.1 RecName: Full=Lysozyme; AltName: Full=1,4-beta-N-acetylmuramidase; AltName: Full=Invertebrate-type lysozyme; Flags: Precursor [Crassostrea gigas]	-	-	-	-	-	-	-	--
Clock_peak_638	cgiscf1	15418737	15418948	212	15418848	21	4.471155	-1	-1	Intron (CGIg00493/CGIg00493, intron 14 of 27)	cgiscf1	15409610	15428043	18434	28	-	CGIg00493	CGIg00493	9195	PTPRK	XP_034322283.1 receptor-type tyrosine-protein phosphatase alpha isoform X3 [Crassostrea gigas]	-	-	-	-	-	GO:0004725//protein tyrosine phosphatase activity	GO:0006470//protein dephosphorylation	--
Clock_peak_639	cgiscf1	15437950	15438198	249	15438065	39	7.64714	-1	-1	Intron (CGIg00494/CGIg00494, intron 1 of 2)	cgiscf1	15435573	15438662	3090	3	-	CGIg00494	CGIg00494	597	--	XP_034322283.1 receptor-type tyrosine-protein phosphatase alpha isoform X3 [Crassostrea gigas]	-	-	-	-	-	GO:0004725//protein tyrosine phosphatase activity	GO:0006470//protein dephosphorylation	--
Clock_peak_642	cgiscf1	15467048	15467478	431	15467365	50	3.52529	-1	-1	Downstream (2-3kb)	cgiscf1	15469963	15474290	4328	6	-	CGIg00495	CGIg00495	6925	pif1	CAC5388042.1 unnamed protein product [Mytilus coruscus]	-	-	-	-	-	-	-	--
Clock_peak_643	cgiscf1	15468508	15468741	234	15468664	29.5	3.85274	-1	-1	Downstream (1-2kb)	cgiscf1	15469963	15474290	4328	6	-	CGIg00495	CGIg00495	5626	pif1	CAC5388042.1 unnamed protein product [Mytilus coruscus]	-	-	-	-	-	-	-	--
Clock_peak_644	cgiscf1	15475847	15476206	360	15475958	39.5	6.06087	-1	-1	Promoter (1-2kb)	cgiscf1	15469963	15474290	4328	6	-	CGIg00495	CGIg00495	-1668	pif1	CAC5388042.1 unnamed protein product [Mytilus coruscus]	-	-	-	-	-	-	-	--
Clock_peak_648	cgiscf1	15513393	15513698	306	15513599	71.5	5.67822	-1	-1	Intron (CGIg00497/CGIg00497, intron 21 of 26)	cgiscf1	15510748	15531401	20654	27	-	CGIg00497	CGIg00497	17802	PTPRM	XP_034322285.1 receptor-type tyrosine-protein phosphatase epsilon isoform X2 [Crassostrea gigas]	-	-	-	-	-	GO:0004725//protein tyrosine phosphatase activity	GO:0006470//protein dephosphorylation	--
Clock_peak_649	cgiscf1	15574981	15575217	237	15575101	27	5.199385	-1	-1	Intron (CGIg00499/CGIg00499, intron 11 of 12)	cgiscf1	15567479	15576656	9178	13	+	CGIg00499	CGIg00499	7622	--	XP_034320549.1 multiple epidermal growth factor-like domains protein 10 isoform X2 [Crassostrea gigas]	-	-	-	-	-	-	-	--
Clock_peak_651	cgiscf1	15640931	15641376	446	15641047	67	5.484735	-1	-1	Downstream (1-2kb)	cgiscf1	15642469	15644562	2094	4	-	CGIg00500	CGIg00500	3515	MBL2	XP_011452092.2 asialoglycoprotein receptor 2 [Crassostrea gigas]	Organismal Systems;Human Diseases	Immune system;Infectious disease: viral	ko04640//Hematopoietic cell lineage;ko05169//Epstein-Barr virus infection	K06468;K06468	-	-	-	--
Clock_peak_652	cgiscf1	15641589	15641878	290	15641768	45	3.91693	-1	-1	Downstream (<1kb)	cgiscf1	15642469	15644562	2094	4	-	CGIg00500	CGIg00500	2794	MBL2	XP_011452092.2 asialoglycoprotein receptor 2 [Crassostrea gigas]	Organismal Systems;Human Diseases	Immune system;Infectious disease: viral	ko04640//Hematopoietic cell lineage;ko05169//Epstein-Barr virus infection	K06468;K06468	-	-	-	--
Clock_peak_653	cgiscf1	15642825	15643258	434	15642943	40	3.37002	-1	-1	Intron (CGIg00500/CGIg00500, intron 3 of 3)	cgiscf1	15642469	15644562	2094	4	-	CGIg00500	CGIg00500	1619	MBL2	XP_011452092.2 asialoglycoprotein receptor 2 [Crassostrea gigas]	Organismal Systems;Human Diseases	Immune system;Infectious disease: viral	ko04640//Hematopoietic cell lineage;ko05169//Epstein-Barr virus infection	K06468;K06468	-	-	-	--
Clock_peak_655	cgiscf1	15651137	15651397	261	15651290	39.5	5.11394	-1	-1	Downstream (<1kb)	cgiscf1	15642469	15644562	2094	4	-	CGIg00500	CGIg00500	-6728	MBL2	XP_011452092.2 asialoglycoprotein receptor 2 [Crassostrea gigas]	Organismal Systems;Human Diseases	Immune system;Infectious disease: viral	ko04640//Hematopoietic cell lineage;ko05169//Epstein-Barr virus infection	K06468;K06468	-	-	-	--
Clock_peak_656	cgiscf1	15659245	15659468	224	15659380	42.5	6.897545	-1	-1	Promoter (<=1kb)	cgiscf1	15651638	15658560	6923	2	-	CGIg00501	CGIg00501	-820	--	-	-	-	-	-	-	-	-	--
Clock_peak_658	cgiscf1	15677502	15677697	196	15677612	36.5	3.6976	-1	-1	Downstream (<1kb)	cgiscf1	15678195	15678611	417	1	-	CGIg00502	CGIg00502	999	--	CAE1243980.1 unnamed protein product [Sepia pharaonis]	-	-	-	-	-	-	-	--
Clock_peak_661	cgiscf1	15694787	15695224	438	15694953	47	8.889125	-1	-1	Downstream (2-3kb)	cgiscf1	15697341	15699081	1741	4	-	CGIg00503	CGIg00503	4128	lysoz	XP_034320563.1 lysozyme [Crassostrea gigas]	-	-	-	-	-	GO:0003796//lysozyme activity	-	--
Clock_peak_670	cgiscf1	15837563	15838285	723	15837753	50	6.437635	-1	-1	Promoter (<=1kb)	cgiscf1	15838315	15842276	3962	6	+	CGIg00509	CGIg00509	-562	--	XP_034320564.1 uncharacterized protein LOC117687694 [Crassostrea gigas]	-	-	-	-	-	-	-	--
Clock_peak_675	cgiscf1	15893383	15894078	696	15893927	64	4.06379	-1	-1	Downstream (1-2kb)	cgiscf1	15895224	15900900	5677	6	-	CGIg00512	CGIg00512	6973	hsd11b1l	XP_011444016.2 hydroxysteroid 11-beta-dehydrogenase 1-like protein [Crassostrea gigas]	Human Diseases;Metabolism;Metabolism	Cancer: overview;Lipid metabolism;Xenobiotics biodegradation and metabolism	ko05204//Chemical carcinogenesis - DNA adducts;ko00140//Steroid hormone biosynthesis;ko00980//Metabolism of xenobiotics by cytochrome P450	K15680;K15680;K15680	-	-	-	--
Clock_peak_685	cgiscf1	16125363	16125693	331	16125492	45	7.842255	-1	-1	Intron (CGIg00521/CGIg00521, intron 4 of 8)	cgiscf1	16122861	16130534	7674	9	-	CGIg00521	CGIg00521	5042	--	XP_034321554.1 uncharacterized protein LOC105348325 isoform X2 [Crassostrea gigas]	-	-	-	-	-	-	-	--
Clock_peak_687	cgiscf1	16183855	16184054	200	16183982	15.5	3.331425	-1	-1	Promoter (<=1kb)	cgiscf1	16184116	16188360	4245	4	+	CGIg00524	CGIg00524	-134	RFK	XP_034321558.1 riboflavin kinase [Crassostrea gigas]	Metabolism	Metabolism of cofactors and vitamins	ko00740//Riboflavin metabolism	K00861	-	GO:0008531//riboflavin kinase activity	GO:0009231//riboflavin biosynthetic process	--
Clock_peak_690	cgiscf1	16193498	16193862	365	16193688	36	5.577165	-1	-1	Promoter (<=1kb)	cgiscf1	16194303	16222155	27853	24	+	CGIg00525	CGIg00525	-615	Neo1	XP_034321559.1 neogenin isoform X1 [Crassostrea gigas]	Environmental Information Processing;Organismal Systems;Environmental Information Processing	Signaling molecules and interaction;Development and regeneration;Signal transduction	ko04514//Cell adhesion molecules;ko04360//Axon guidance;ko04350//TGF-beta signaling pathway	K06766;K06766;K06766	GO:0016021//integral component of membrane	GO:0005515//protein binding	-	--
Clock_peak_691	cgiscf1	16207621	16207903	283	16207749	49.5	5.52237	-1	-1	Intron (CGIg00525/CGIg00525, intron 12 of 23)	cgiscf1	16194303	16222155	27853	24	+	CGIg00525	CGIg00525	13446	Neo1	XP_034321559.1 neogenin isoform X1 [Crassostrea gigas]	Environmental Information Processing;Organismal Systems;Environmental Information Processing	Signaling molecules and interaction;Development and regeneration;Signal transduction	ko04514//Cell adhesion molecules;ko04360//Axon guidance;ko04350//TGF-beta signaling pathway	K06766;K06766;K06766	GO:0016021//integral component of membrane	GO:0005515//protein binding	-	--
Clock_peak_692	cgiscf1	16216147	16216435	289	16216290	56	4.104725	-1	-1	Intron (CGIg00525/CGIg00525, intron 19 of 23)	cgiscf1	16194303	16222155	27853	24	+	CGIg00525	CGIg00525	21987	Neo1	XP_034321559.1 neogenin isoform X1 [Crassostrea gigas]	Environmental Information Processing;Organismal Systems;Environmental Information Processing	Signaling molecules and interaction;Development and regeneration;Signal transduction	ko04514//Cell adhesion molecules;ko04360//Axon guidance;ko04350//TGF-beta signaling pathway	K06766;K06766;K06766	GO:0016021//integral component of membrane	GO:0005515//protein binding	-	--
Clock_peak_693	cgiscf1	16216725	16216982	258	16216836	50.5	5.804655	-1	-1	Intron (CGIg00525/CGIg00525, intron 19 of 23)	cgiscf1	16194303	16222155	27853	24	+	CGIg00525	CGIg00525	22533	Neo1	XP_034321559.1 neogenin isoform X1 [Crassostrea gigas]	Environmental Information Processing;Organismal Systems;Environmental Information Processing	Signaling molecules and interaction;Development and regeneration;Signal transduction	ko04514//Cell adhesion molecules;ko04360//Axon guidance;ko04350//TGF-beta signaling pathway	K06766;K06766;K06766	GO:0016021//integral component of membrane	GO:0005515//protein binding	-	--
Clock_peak_697	cgiscf1	16256886	16257209	324	16257008	69.5	7.615865	-1	-1	Promoter (<=1kb)	cgiscf1	16255515	16256725	1211	2	-	CGIg00526	CGIg00526	-283	--	XP_011437564.2 abscisic acid and environmental stress-inducible protein [Crassostrea gigas]	-	-	-	-	-	-	-	--
Clock_peak_698	cgiscf1	16257529	16258161	633	16257927	104	9.376375	-1	-1	Promoter (1-2kb)	cgiscf1	16255515	16256725	1211	2	-	CGIg00526	CGIg00526	-1202	--	XP_011437564.2 abscisic acid and environmental stress-inducible protein [Crassostrea gigas]	-	-	-	-	-	-	-	--
Clock_peak_700	cgiscf1	16269267	16269590	324	16269392	103.5	11.09681	-1	-1	Downstream (1-2kb)	cgiscf1	16270609	16273429	2821	2	-	CGIg00527	CGIg00527	4037	--	XP_011437563.3 uncharacterized protein LOC105335413 [Crassostrea gigas]	-	-	-	-	-	-	-	--
Clock_peak_701	cgiscf1	16275052	16275256	205	16275178	96	7.12563	-1	-1	Promoter (1-2kb)	cgiscf1	16270609	16273429	2821	2	-	CGIg00527	CGIg00527	-1749	--	XP_011437563.3 uncharacterized protein LOC105335413 [Crassostrea gigas]	-	-	-	-	-	-	-	--
Clock_peak_715	cgiscf1	16343272	16343978	707	16343706	27.5	3.210865	-1	-1	Downstream (<1kb)	cgiscf1	16344473	16348552	4080	4	-	CGIg00528	CGIg00528	4846	--	-	-	-	-	-	-	-	-	--
Clock_peak_716	cgiscf1	16347911	16348195	285	16348030	53.5	6.63307	-1	-1	Intron (CGIg00528/CGIg00528, intron 1 of 3)	cgiscf1	16344473	16348552	4080	4	-	CGIg00528	CGIg00528	522	--	-	-	-	-	-	-	-	-	--
Clock_peak_717	cgiscf1	16356018	16356365	348	16356216	73	7.008995	-1	-1	Promoter (<=1kb)	cgiscf1	16355240	16355479	240	1	-	CGIg00529	CGIg00529	-737	--	XP_022312001.1 acanthoscurrin-2-like [Crassostrea virginica]	-	-	-	-	-	-	-	--
Clock_peak_718	cgiscf1	16357193	16357450	258	16357313	79	7.460855	-1	-1	Promoter (1-2kb)	cgiscf1	16355240	16355479	240	1	-	CGIg00529	CGIg00529	-1834	--	XP_022312001.1 acanthoscurrin-2-like [Crassostrea virginica]	-	-	-	-	-	-	-	--
Clock_peak_720	cgiscf1	16372967	16373268	302	16373124	187	15.9014	-1	-1	Promoter (<=1kb)	cgiscf1	16373264	16374322	1059	1	+	CGIg00531	CGIg00531	-140	--	XP_011420332.2 uncharacterized protein LOC105323074 [Crassostrea gigas]	-	-	-	-	-	-	-	--
Clock_peak_731	cgiscf1	16432745	16433202	458	16433103	80.5	7.289725	-1	-1	Promoter (1-2kb)	cgiscf1	16434235	16435015	781	2	+	CGIg00534	CGIg00534	-1132	--	XP_011420330.2 uncharacterized protein LOC105323069 [Crassostrea gigas]	-	-	-	-	-	-	-	--
Clock_peak_735	cgiscf1	16467082	16467664	583	16467242	58	4.80644	-1	-1	Intron (CGIg00537/CGIg00537, intron 1 of 1)	cgiscf1	16466088	16468575	2488	2	+	CGIg00537	CGIg00537	1154	--	XP_034321572.1 keratin-associated protein 6-2-like [Crassostrea gigas]	-	-	-	-	-	-	-	--
Clock_peak_740	cgiscf1	16486637	16486997	361	16486793	51	4.26461	-1	-1	Promoter (1-2kb)	cgiscf1	16484866	16485582	717	1	-	CGIg00538	CGIg00538	-1211	--	XP_034321574.1 shematrin-like protein 2 [Crassostrea gigas]	-	-	-	-	-	-	-	--
Clock_peak_741	cgiscf1	16487275	16487532	258	16487391	48	4.88582	-1	-1	Promoter (1-2kb)	cgiscf1	16484866	16485582	717	1	-	CGIg00538	CGIg00538	-1809	--	XP_034321574.1 shematrin-like protein 2 [Crassostrea gigas]	-	-	-	-	-	-	-	--
Clock_peak_743	cgiscf1	16564944	16565716	773	16565107	28.5	4.726135	-1	-1	Intron (CGIg00541/CGIg00541, intron 3 of 4)	cgiscf1	16564180	16567817	3638	5	-	CGIg00541	CGIg00541	2710	PGLYRP1	XP_034321580.1 peptidoglycan-recognition protein SC2 [Crassostrea gigas]	Organismal Systems	Immune system	ko04624//Toll and Imd signaling pathway	K01446	-	GO:0008745//N-acetylmuramoyl-L-alanine amidase activity	GO:0009253//peptidoglycan catabolic process	--
Clock_peak_744	cgiscf1	16575895	16576125	231	16575995	71	9.044135	-1	-1	Intron (CGIg00542/CGIg00542, intron 1 of 2)	cgiscf1	16571077	16578942	7866	3	-	CGIg00542	CGIg00542	2947	--	XP_011422038.2 uncharacterized protein LOC105324616 isoform X1 [Crassostrea gigas]	-	-	-	-	-	-	-	--
Clock_peak_746	cgiscf1	16592346	16592612	267	16592479	43	4.6785	-1	-1	Promoter (<=1kb)	cgiscf1	16592673	16597208	4536	2	+	CGIg00543	CGIg00543	-194	--	XP_019921202.2 zinc finger protein 473 homolog [Crassostrea gigas]	-	-	-	-	-	-	-	zf-C2H2
Clock_peak_747	cgiscf1	16607134	16607476	343	16607325	48	6.561465	-1	-1	Intron (CGIg00545/CGIg00545, intron 1 of 14)	cgiscf1	16606438	16615551	9114	15	+	CGIg00545	CGIg00545	887	HMCN2	XP_034321583.1 hemicentin-2 [Crassostrea gigas]	Organismal Systems;Organismal Systems	Development and regeneration;Development and regeneration	ko04360//Axon guidance;ko04361//Axon regeneration	K06754;K06754	-	-	-	--
Clock_peak_748	cgiscf1	16608734	16608979	246	16608858	41.5	4.211095	-1	-1	Intron (CGIg00545/CGIg00545, intron 4 of 14)	cgiscf1	16606438	16615551	9114	15	+	CGIg00545	CGIg00545	2420	HMCN2	XP_034321583.1 hemicentin-2 [Crassostrea gigas]	Organismal Systems;Organismal Systems	Development and regeneration;Development and regeneration	ko04360//Axon guidance;ko04361//Axon regeneration	K06754;K06754	-	-	-	--
Clock_peak_750	cgiscf1	16623869	16624116	248	16624013	64.5	4.939565	-1	-1	Downstream (<1kb)	cgiscf1	16624552	16633099	8548	7	-	CGIg00546	CGIg00546	9086	IKZF1	XP_034321586.1 zinc finger protein 271 [Crassostrea gigas]	-	-	-	-	-	-	-	zf-C2H2
Clock_peak_751	cgiscf1	16626606	16626895	290	16626762	25	3.38633	-1	-1	Intron (CGIg00546/CGIg00546, intron 4 of 6)	cgiscf1	16624552	16633099	8548	7	-	CGIg00546	CGIg00546	6337	IKZF1	XP_034321586.1 zinc finger protein 271 [Crassostrea gigas]	-	-	-	-	-	-	-	zf-C2H2
Clock_peak_752	cgiscf1	16629642	16630116	475	16629766	49.5	7.57214	-1	-1	Intron (CGIg00546/CGIg00546, intron 1 of 6)	cgiscf1	16624552	16633099	8548	7	-	CGIg00546	CGIg00546	3333	IKZF1	XP_034321586.1 zinc finger protein 271 [Crassostrea gigas]	-	-	-	-	-	-	-	zf-C2H2
Clock_peak_753	cgiscf1	16631673	16632235	563	16631873	84	11.151965	-1	-1	Intron (CGIg00546/CGIg00546, intron 1 of 6)	cgiscf1	16624552	16633099	8548	7	-	CGIg00546	CGIg00546	1226	IKZF1	XP_034321586.1 zinc finger protein 271 [Crassostrea gigas]	-	-	-	-	-	-	-	zf-C2H2
Clock_peak_757	cgiscf1	16671304	16671555	252	16671450	71.5	6.96196	-1	-1	Downstream (<1kb)	cgiscf1	16669279	16671030	1752	1	+	CGIg00548	CGIg00548	2171	KLHL14	XP_011422047.2 kelch-like protein 6 [Crassostrea gigas]	-	-	-	-	-	GO:0005515//protein binding	-	--
Clock_peak_758	cgiscf1	16675822	16676140	319	16676046	43	3.605955	-1	-1	Intron (CGIg00549/CGIg00549, intron 1 of 1)	cgiscf1	16672050	16679909	7860	2	-	CGIg00549	CGIg00549	3863	--	XP_011422050.2 uncharacterized protein LOC105324623 [Crassostrea gigas]	-	-	-	-	-	-	-	--
Clock_peak_759	cgiscf1	16676421	16676646	226	16676523	26.5	4.64857	-1	-1	Intron (CGIg00549/CGIg00549, intron 1 of 1)	cgiscf1	16672050	16679909	7860	2	-	CGIg00549	CGIg00549	3386	--	XP_011422050.2 uncharacterized protein LOC105324623 [Crassostrea gigas]	-	-	-	-	-	-	-	--
Clock_peak_760	cgiscf1	16687674	16688020	347	16687841	15.5	3.07415	-1	-1	Promoter (1-2kb)	cgiscf1	16685297	16686163	867	3	-	CGIg00550	CGIg00550	-1678	--	XP_034316387.1 uncharacterized protein LOC117680321 [Crassostrea gigas]	-	-	-	-	-	-	-	--
Clock_peak_761	cgiscf1	16722494	16722973	480	16722639	74.5	6.564885	-1	-1	Downstream (<1kb)	cgiscf1	16717077	16720399	3323	3	-	CGIg00554	CGIg00554	-2240	--	XP_011441106.2 TATA-binding protein-associated factor 2N-like [Crassostrea gigas]	-	-	-	-	-	-	-	--
Clock_peak_775	cgiscf1	16933749	16934034	286	16933921	66	13.48506	-1	-1	Downstream (1-2kb)	cgiscf1	16929354	16930343	990	1	-	CGIg00559	CGIg00559	-3578	--	XP_034320386.1 uncharacterized protein LOC105331900 isoform X2 [Crassostrea gigas]	-	-	-	-	-	-	-	--
Clock_peak_777	cgiscf1	16990838	16991319	482	16991204	81.5	7.38694	-1	-1	Promoter (1-2kb)	cgiscf1	16992620	16993851	1232	4	+	CGIg00561	CGIg00561	-1416	--	XP_034320379.1 uncharacterized protein LOC105340002 [Crassostrea gigas]	-	-	-	-	-	-	-	--
Clock_peak_788	cgiscf1	17259804	17260084	281	17259947	112.5	22.752615	-1	-1	Promoter (<=1kb)	cgiscf1	17260110	17261327	1218	1	+	CGIg00563	CGIg00563	-163	FucTC	XP_034308227.1 glycoprotein 3-alpha-L-fucosyltransferase A-like [Crassostrea gigas]	Metabolism	Glycan biosynthesis and metabolism	ko00513//Various types of N-glycan biosynthesis	K14464	GO:0016020//membrane	GO:0008417//fucosyltransferase activity	GO:0006486//protein glycosylation	--
Clock_peak_790	cgiscf1	17290685	17291194	510	17290986	228	12.290805	-1	-1	Intron (CGIg00564/CGIg00564, intron 3 of 6)	cgiscf1	17290216	17294393	4178	7	+	CGIg00564	CGIg00564	770	--	XP_034320401.1 uncharacterized protein LOC105324075 isoform X1 [Crassostrea gigas]	-	-	-	-	-	-	-	--
Clock_peak_793	cgiscf1	17302097	17302740	644	17302228	102	7.620135	-1	-1	Downstream (1-2kb)	cgiscf1	17304090	17305133	1044	1	-	CGIg00565	CGIg00565	2905	--	XP_011422011.2 uncharacterized protein LOC105324593 isoform X2 [Crassostrea gigas]	-	-	-	-	-	-	-	--
Clock_peak_797	cgiscf1	17342855	17343118	264	17343013	37	2.98483	-1	-1	Promoter (<=1kb)	cgiscf1	17343764	17344894	1131	2	+	CGIg00567	CGIg00567	-751	--	XP_019923735.2 alpha-(1,3)-fucosyltransferase fut-5 [Crassostrea gigas]	Metabolism	Glycan biosynthesis and metabolism	ko00601//Glycosphingolipid biosynthesis - lacto and neolacto series	K07635	GO:0016020//membrane	GO:0008417//fucosyltransferase activity	GO:0006486//protein glycosylation	--
Clock_peak_798	cgiscf1	17343326	17343650	325	17343474	54.5	5.22396	-1	-1	Promoter (<=1kb)	cgiscf1	17343764	17344894	1131	2	+	CGIg00567	CGIg00567	-290	--	XP_019923735.2 alpha-(1,3)-fucosyltransferase fut-5 [Crassostrea gigas]	Metabolism	Glycan biosynthesis and metabolism	ko00601//Glycosphingolipid biosynthesis - lacto and neolacto series	K07635	GO:0016020//membrane	GO:0008417//fucosyltransferase activity	GO:0006486//protein glycosylation	--
Clock_peak_799	cgiscf1	17352666	17353033	368	17352813	44.5	5.67329	-1	-1	Promoter (1-2kb)	cgiscf1	17353889	17356021	2133	2	+	CGIg00568	CGIg00568	-1076	--	XP_034320409.1 uncharacterized protein LOC117687645 [Crassostrea gigas]	-	-	-	-	-	-	-	--
Clock_peak_800	cgiscf1	17400128	17400387	260	17400241	53.5	5.11126	-1	-1	Promoter (<=1kb)	cgiscf1	17399086	17399888	803	2	-	CGIg00571	CGIg00571	-353	--	-	-	-	-	-	-	-	-	--
Clock_peak_802	cgiscf1	17418844	17419270	427	17419123	59	4.94717	-1	-1	Promoter (1-2kb)	cgiscf1	17416959	17418064	1106	2	-	CGIg00574	CGIg00574	-1059	--	-	-	-	-	-	-	-	-	--
Clock_peak_803	cgiscf1	17425657	17425987	331	17425752	29.5	3.85516	-1	-1	Downstream (1-2kb)	cgiscf1	17426764	17427861	1098	2	-	CGIg00575	CGIg00575	2109	--	-	-	-	-	-	-	-	-	--
Clock_peak_804	cgiscf1	17428532	17428870	339	17428713	30	4.74457	-1	-1	Promoter (<=1kb)	cgiscf1	17426764	17427861	1098	2	-	CGIg00575	CGIg00575	-852	--	-	-	-	-	-	-	-	-	--
Clock_peak_805	cgiscf1	17431812	17432298	487	17431933	64.5	10.47	-1	-1	Downstream (<1kb)	cgiscf1	17432563	17433061	499	2	-	CGIg00576	CGIg00576	1128	--	-	-	-	-	-	-	-	-	--
Clock_peak_806	cgiscf1	17433320	17433696	377	17433510	71	8.55711	-1	-1	Promoter (<=1kb)	cgiscf1	17432563	17433061	499	2	-	CGIg00576	CGIg00576	-449	--	-	-	-	-	-	-	-	-	--
Clock_peak_807	cgiscf1	17434746	17434956	211	17434857	35.5	5.848455	-1	-1	Promoter (1-2kb)	cgiscf1	17432563	17433061	499	2	-	CGIg00576	CGIg00576	-1796	--	-	-	-	-	-	-	-	-	--
Clock_peak_813	cgiscf1	17476424	17476644	221	17476517	76	6.888235	-1	-1	Promoter (<=1kb)	cgiscf1	17475252	17475762	511	2	-	CGIg00577	CGIg00577	-755	--	-	-	-	-	-	-	-	-	--
Clock_peak_814	cgiscf1	17476950	17477724	775	17477217	75	8.9755	-1	-1	Promoter (1-2kb)	cgiscf1	17475252	17475762	511	2	-	CGIg00577	CGIg00577	-1455	--	-	-	-	-	-	-	-	-	--
Clock_peak_816	cgiscf1	17481239	17481474	236	17481369	34.5	4.26268	-1	-1	Promoter (1-2kb)	cgiscf1	17483340	17487933	4594	10	+	CGIg00578	CGIg00578	-1971	--	XP_011421449.2 multiple epidermal growth factor-like domains protein 10 isoform X3 [Crassostrea gigas]	-	-	-	-	-	-	-	--
Clock_peak_817	cgiscf1	17492401	17492703	303	17492527	88	6.596675	-1	-1	Intron (CGIg00579/CGIg00579, intron 16 of 22)	cgiscf1	17489458	17508056	18599	23	-	CGIg00579	CGIg00579	15529	Postn	XP_034320414.1 uncharacterized protein LOC105324086 isoform X1 [Crassostrea gigas]	-	-	-	-	-	-	-	--
Clock_peak_820	cgiscf1	17532205	17532415	211	17532308	30	3.66069	-1	-1	Downstream (<1kb)	cgiscf1	17533055	17537671	4617	7	-	CGIg00582	CGIg00582	5363	dctn6	XP_034320418.1 dynactin subunit 6 [Crassostrea gigas]	Human Diseases;Human Diseases;Human Diseases;Human Diseases;Organismal Systems	Neurodegenerative disease;Neurodegenerative disease;Infectious disease: bacterial;Neurodegenerative disease;Excretory system	ko05022//Pathways of neurodegeneration - multiple diseases;ko05014//Amyotrophic lateral sclerosis;ko05132//Salmonella infection;ko05016//Huntington disease;ko04962//Vasopressin-regulated water reabsorption	K10428;K10428;K10428;K10428;K10428	GO:0005869//dynactin complex	-	-	--
Clock_peak_821	cgiscf1	17534223	17534546	324	17534389	75.5	6.774835	-1	-1	Intron (CGIg00582/CGIg00582, intron 5 of 6)	cgiscf1	17533055	17537671	4617	7	-	CGIg00582	CGIg00582	3282	dctn6	XP_034320418.1 dynactin subunit 6 [Crassostrea gigas]	Human Diseases;Human Diseases;Human Diseases;Human Diseases;Organismal Systems	Neurodegenerative disease;Neurodegenerative disease;Infectious disease: bacterial;Neurodegenerative disease;Excretory system	ko05022//Pathways of neurodegeneration - multiple diseases;ko05014//Amyotrophic lateral sclerosis;ko05132//Salmonella infection;ko05016//Huntington disease;ko04962//Vasopressin-regulated water reabsorption	K10428;K10428;K10428;K10428;K10428	GO:0005869//dynactin complex	-	-	--
Clock_peak_822	cgiscf1	17553901	17554268	368	17554066	39.5	4.785485	-1	-1	Promoter (1-2kb)	cgiscf1	17551174	17553015	1842	3	-	CGIg00585	CGIg00585	-1051	--	XP_034320420.1 uncharacterized protein LOC117687652 [Crassostrea gigas]	-	-	-	-	-	-	-	--
Clock_peak_823	cgiscf1	17555543	17556157	615	17555957	24	4.10905666666667	-1	-1	Promoter (1-2kb)	cgiscf1	17557667	17560541	2875	4	+	CGIg00586	CGIg00586	-1710	--	-	Organismal Systems;Human Diseases	Immune system;Infectious disease: viral	ko04640//Hematopoietic cell lineage;ko05169//Epstein-Barr virus infection	K06468;K06468	-	-	-	--
Clock_peak_828	cgiscf1	17590932	17591292	361	17591110	124.5	9.39299	-1	-1	Intron (CGIg00588/CGIg00588, intron 2 of 2)	cgiscf1	17584144	17595167	11024	3	-	CGIg00588	CGIg00588	4057	--	XP_011449977.2 nuclear receptor coactivator 6 [Crassostrea gigas]	-	-	-	-	-	-	-	--
Clock_peak_829	cgiscf1	17592516	17592915	400	17592729	80	9.27674	-1	-1	Intron (CGIg00588/CGIg00588, intron 1 of 2)	cgiscf1	17584144	17595167	11024	3	-	CGIg00588	CGIg00588	2438	--	XP_011449977.2 nuclear receptor coactivator 6 [Crassostrea gigas]	-	-	-	-	-	-	-	--
Clock_peak_830	cgiscf1	17644095	17644524	430	17644288	24	2.84327	-1	-1	Promoter (<=1kb)	cgiscf1	17641660	17643441	1782	3	-	CGIg00592	CGIg00592	-847	--	XP_019920107.2 uncharacterized protein LOC105321451 isoform X2 [Crassostrea gigas]	-	-	-	-	-	-	-	--
Clock_peak_832	cgiscf1	17646247	17646819	573	17646648	28	3.578355	-1	-1	Downstream (2-3kb)	cgiscf1	17641660	17643441	1782	3	-	CGIg00592	CGIg00592	-3207	--	XP_019920107.2 uncharacterized protein LOC105321451 isoform X2 [Crassostrea gigas]	-	-	-	-	-	-	-	--
Clock_peak_833	cgiscf1	17647131	17647392	262	17647282	47.5	4.644225	-1	-1	Downstream (2-3kb)	cgiscf1	17641660	17643441	1782	3	-	CGIg00592	CGIg00592	-3841	--	XP_019920107.2 uncharacterized protein LOC105321451 isoform X2 [Crassostrea gigas]	-	-	-	-	-	-	-	--
Clock_peak_834	cgiscf1	17647622	17647948	327	17647758	62	5.377625	-1	-1	Downstream (1-2kb)	cgiscf1	17641660	17643441	1782	3	-	CGIg00592	CGIg00592	-4317	--	XP_019920107.2 uncharacterized protein LOC105321451 isoform X2 [Crassostrea gigas]	-	-	-	-	-	-	-	--
Clock_peak_835	cgiscf1	17663210	17663446	237	17663336	57	6.799515	-1	-1	Intron (CGIg00594/CGIg00594, intron 5 of 8)	cgiscf1	17658744	17666153	7410	9	+	CGIg00594	CGIg00594	4592	TBC1D15	XP_011418011.2 TBC1 domain family member 15 isoform X1 [Crassostrea gigas]	Cellular Processes	Transport and catabolism	ko04137//Mitophagy - animal	K20168	-	-	-	--
Clock_peak_836	cgiscf1	17852748	17853033	286	17852892	30	6.241755	-1	-1	Intron (CGIg00599/CGIg00599, intron 13 of 14)	cgiscf1	17851683	17871873	20191	15	-	CGIg00599	CGIg00599	18981	pkm	XP_034321068.1 pyruvate kinase PKM isoform X1 [Crassostrea gigas]	Organismal Systems;Human Diseases;Metabolism;Metabolism;Human Diseases;Human Diseases	Endocrine system;Endocrine and metabolic disease;Carbohydrate metabolism;Carbohydrate metabolism;Endocrine and metabolic disease;Endocrine and metabolic disease	ko04910//Insulin signaling pathway;ko04932//Non-alcoholic fatty liver disease;ko00620//Pyruvate metabolism;ko00010//Glycolysis / Gluconeogenesis;ko04930//Type II diabetes mellitus;ko04950//Maturity onset diabetes of the young	K12406;K12406;K12406;K12406;K12406;K12406	-	GO:0000287//magnesium ion binding;GO:0003824//catalytic activity;GO:0004743//pyruvate kinase activity;GO:0030955//potassium ion binding	GO:0006096//glycolytic process	--
Clock_peak_837	cgiscf1	17862255	17862556	302	17862382	40.5	7.76641	-1	-1	Intron (CGIg00599/CGIg00599, intron 3 of 14)	cgiscf1	17851683	17871873	20191	15	-	CGIg00599	CGIg00599	9491	pkm	XP_034321068.1 pyruvate kinase PKM isoform X1 [Crassostrea gigas]	Organismal Systems;Human Diseases;Metabolism;Metabolism;Human Diseases;Human Diseases	Endocrine system;Endocrine and metabolic disease;Carbohydrate metabolism;Carbohydrate metabolism;Endocrine and metabolic disease;Endocrine and metabolic disease	ko04910//Insulin signaling pathway;ko04932//Non-alcoholic fatty liver disease;ko00620//Pyruvate metabolism;ko00010//Glycolysis / Gluconeogenesis;ko04930//Type II diabetes mellitus;ko04950//Maturity onset diabetes of the young	K12406;K12406;K12406;K12406;K12406;K12406	-	GO:0000287//magnesium ion binding;GO:0003824//catalytic activity;GO:0004743//pyruvate kinase activity;GO:0030955//potassium ion binding	GO:0006096//glycolytic process	--
Clock_peak_838	cgiscf1	17871577	17871828	252	17871699	63	9.52985	-1	-1	Intron (CGIg00599/CGIg00599, intron 1 of 14)	cgiscf1	17851683	17871873	20191	15	-	CGIg00599	CGIg00599	174	pkm	XP_034321068.1 pyruvate kinase PKM isoform X1 [Crassostrea gigas]	Organismal Systems;Human Diseases;Metabolism;Metabolism;Human Diseases;Human Diseases	Endocrine system;Endocrine and metabolic disease;Carbohydrate metabolism;Carbohydrate metabolism;Endocrine and metabolic disease;Endocrine and metabolic disease	ko04910//Insulin signaling pathway;ko04932//Non-alcoholic fatty liver disease;ko00620//Pyruvate metabolism;ko00010//Glycolysis / Gluconeogenesis;ko04930//Type II diabetes mellitus;ko04950//Maturity onset diabetes of the young	K12406;K12406;K12406;K12406;K12406;K12406	-	GO:0000287//magnesium ion binding;GO:0003824//catalytic activity;GO:0004743//pyruvate kinase activity;GO:0030955//potassium ion binding	GO:0006096//glycolytic process	--
Clock_peak_839	cgiscf1	17879523	17880008	486	17879886	50	5.36897	-1	-1	Promoter (1-2kb)	cgiscf1	17876982	17878053	1072	2	-	CGIg00600	CGIg00600	-1833	--	XP_034322356.1 uncharacterized protein LOC105328153 [Crassostrea gigas]	-	-	-	-	-	-	-	--
Clock_peak_842	cgiscf1	17892930	17893689	760	17893088	73	9.19971	-1	-1	Intron (CGIg00601/CGIg00601, intron 24 of 25)	cgiscf1	17892257	17910136	17880	26	-	CGIg00601	CGIg00601	17048	PTPRT	XP_034321090.1 receptor-type tyrosine-protein phosphatase epsilon [Crassostrea gigas]	-	-	-	-	-	GO:0004725//protein tyrosine phosphatase activity	GO:0006470//protein dephosphorylation	--
Clock_peak_843	cgiscf1	17894637	17894834	198	17894724	50	5.256555	-1	-1	Intron (CGIg00601/CGIg00601, intron 21 of 25)	cgiscf1	17892257	17910136	17880	26	-	CGIg00601	CGIg00601	15412	PTPRT	XP_034321090.1 receptor-type tyrosine-protein phosphatase epsilon [Crassostrea gigas]	-	-	-	-	-	GO:0004725//protein tyrosine phosphatase activity	GO:0006470//protein dephosphorylation	--
Clock_peak_844	cgiscf1	17901964	17902194	231	17902077	41.5	3.15742	-1	-1	Intron (CGIg00601/CGIg00601, intron 8 of 25)	cgiscf1	17892257	17910136	17880	26	-	CGIg00601	CGIg00601	8059	PTPRT	XP_034321090.1 receptor-type tyrosine-protein phosphatase epsilon [Crassostrea gigas]	-	-	-	-	-	GO:0004725//protein tyrosine phosphatase activity	GO:0006470//protein dephosphorylation	--
Clock_peak_846	cgiscf1	17936640	17936831	192	17936719	51.5	6.71697	-1	-1	Intron (CGIg00603/CGIg00603, intron 4 of 7)	cgiscf1	17932286	17940310	8025	8	+	CGIg00603	CGIg00603	4433	Asic4	XP_034322244.1 acid-sensing ion channel 4-like isoform X2 [Crassostrea gigas]	Organismal Systems	Sensory system	ko04750//Inflammatory mediator regulation of TRP channels	K04831	GO:0016020//membrane	GO:0005272//sodium channel activity	GO:0006814//sodium ion transport	--
Clock_peak_848	cgiscf1	17944245	17944639	395	17944443	58	4.326185	-1	-1	Promoter (1-2kb)	cgiscf1	17946257	17954646	8390	8	+	CGIg00604	CGIg00604	-1814	asic4a	XP_034322240.1 acid-sensing ion channel 4 [Crassostrea gigas]	Organismal Systems	Sensory system	ko04750//Inflammatory mediator regulation of TRP channels	K04831	GO:0016020//membrane	GO:0005272//sodium channel activity	GO:0006814//sodium ion transport	--
Clock_peak_849	cgiscf1	17949548	17949838	291	17949691	162.5	12.33769	-1	-1	Intron (CGIg00604/CGIg00604, intron 3 of 7)	cgiscf1	17946257	17954646	8390	8	+	CGIg00604	CGIg00604	3434	asic4a	XP_034322240.1 acid-sensing ion channel 4 [Crassostrea gigas]	Organismal Systems	Sensory system	ko04750//Inflammatory mediator regulation of TRP channels	K04831	GO:0016020//membrane	GO:0005272//sodium channel activity	GO:0006814//sodium ion transport	--
Clock_peak_850	cgiscf1	17950675	17950865	191	17950782	50	3.017805	-1	-1	Intron (CGIg00604/CGIg00604, intron 4 of 7)	cgiscf1	17946257	17954646	8390	8	+	CGIg00604	CGIg00604	4525	asic4a	XP_034322240.1 acid-sensing ion channel 4 [Crassostrea gigas]	Organismal Systems	Sensory system	ko04750//Inflammatory mediator regulation of TRP channels	K04831	GO:0016020//membrane	GO:0005272//sodium channel activity	GO:0006814//sodium ion transport	--
Clock_peak_853	cgiscf1	17963031	17963268	238	17963142	68	4.66909	-1	-1	Promoter (<=1kb)	cgiscf1	17963420	17971187	7768	8	+	CGIg00605	CGIg00605	-278	asic1c	XP_034322239.1 acid-sensing ion channel 4-B [Crassostrea gigas]	Organismal Systems	Sensory system	ko04750//Inflammatory mediator regulation of TRP channels	K04831	GO:0016020//membrane	GO:0005272//sodium channel activity	GO:0006814//sodium ion transport	--
Clock_peak_854	cgiscf1	17970699	17970930	232	17970789	22.5	2.457725	-1	-1	Intron (CGIg00605/CGIg00605, intron 7 of 7)	cgiscf1	17963420	17971187	7768	8	+	CGIg00605	CGIg00605	7369	asic1c	XP_034322239.1 acid-sensing ion channel 4-B [Crassostrea gigas]	Organismal Systems	Sensory system	ko04750//Inflammatory mediator regulation of TRP channels	K04831	GO:0016020//membrane	GO:0005272//sodium channel activity	GO:0006814//sodium ion transport	--
Clock_peak_855	cgiscf1	17975802	17976024	223	17975881	26	5.458075	-1	-1	Intron (CGIg00606/CGIg00606, intron 4 of 7)	cgiscf1	17972945	17979368	6424	8	+	CGIg00606	CGIg00606	2936	Asic4	XP_034322240.1 acid-sensing ion channel 4 [Crassostrea gigas]	Organismal Systems	Sensory system	ko04750//Inflammatory mediator regulation of TRP channels	K04831	GO:0016020//membrane	GO:0005272//sodium channel activity	GO:0006814//sodium ion transport	--
Clock_peak_858	cgiscf1	18005577	18005888	312	18005774	37	7.708275	-1	-1	Intron (CGIg00607/CGIg00607, intron 1 of 4)	cgiscf1	17993602	18006217	12616	5	-	CGIg00607	CGIg00607	443	--	XP_011417121.3 uncharacterized protein LOC105320758 [Crassostrea gigas]	-	-	-	-	-	-	-	--
Clock_peak_864	cgiscf1	18058185	18058465	281	18058323	97.5	10.16194	-1	-1	Downstream (<1kb)	cgiscf1	18058762	18062449	3688	4	-	CGIg00608	CGIg00608	4126	--	XP_011426176.2 kunitz-type serine protease inhibitor textilinin-3 [Crassostrea gigas]	-	-	-	-	GO:0005576//extracellular region	GO:0004867//serine-type endopeptidase inhibitor activity;GO:0030414//peptidase inhibitor activity	-	--
Clock_peak_865	cgiscf1	18063969	18064208	240	18064076	53	5.256905	-1	-1	Promoter (1-2kb)	cgiscf1	18058762	18062449	3688	4	-	CGIg00608	CGIg00608	-1627	--	XP_011426176.2 kunitz-type serine protease inhibitor textilinin-3 [Crassostrea gigas]	-	-	-	-	GO:0005576//extracellular region	GO:0004867//serine-type endopeptidase inhibitor activity;GO:0030414//peptidase inhibitor activity	-	--
Clock_peak_867	cgiscf1	18079961	18080204	244	18080065	29	4.19814	-1	-1	Intron (CGIg00610/CGIg00610, intron 3 of 3)	cgiscf1	18078860	18083735	4876	4	-	CGIg00610	CGIg00610	3670	--	XP_034322359.1 carboxypeptidase inhibitor SmCI [Crassostrea gigas]	-	-	-	-	GO:0005576//extracellular region	GO:0004867//serine-type endopeptidase inhibitor activity;GO:0030414//peptidase inhibitor activity	-	--
Clock_peak_868	cgiscf1	18082461	18082705	245	18082589	37.5	4.220795	-1	-1	Intron (CGIg00610/CGIg00610, intron 1 of 3)	cgiscf1	18078860	18083735	4876	4	-	CGIg00610	CGIg00610	1146	--	XP_034322359.1 carboxypeptidase inhibitor SmCI [Crassostrea gigas]	-	-	-	-	GO:0005576//extracellular region	GO:0004867//serine-type endopeptidase inhibitor activity;GO:0030414//peptidase inhibitor activity	-	--
Clock_peak_869	cgiscf1	18097252	18097585	334	18097407	55.5	5.525985	-1	-1	Intron (CGIg00612/CGIg00612, intron 1 of 11)	cgiscf1	18096893	18126579	29687	12	+	CGIg00612	CGIg00612	514	SMAD4	XP_034321156.1 mothers against decapentaplegic homolog 4 isoform X1 [Crassostrea gigas]	Human Diseases;Human Diseases;Environmental Information Processing;Cellular Processes;Human Diseases;Human Diseases;Environmental Information Processing;Human Diseases;Environmental Information Processing;Environmental Information Processing;Cellular Processes;Environmental Information Processing;Cellular Processes;Human Diseases;Human Diseases;Human Diseases;Human Diseases;Organismal Systems	Cancer: overview;Infectious disease: viral;Signal transduction;Cellular community - eukaryotes;Infectious disease: viral;Cancer: specific types;Signal transduction;Cancer: specific types;Signal transduction;Signal transduction;Cellular community - eukaryotes;Signal transduction;Cell growth and death;Cancer: specific types;Cancer: specific types;Endocrine and metabolic disease;Cancer: specific typ…	ko05200//Pathways in cancer;ko05161//Hepatitis B;ko04390//Hippo signaling pathway;ko04520//Adherens junction;ko05166//Human T-cell leukemia virus 1 infection;ko05226//Gastric cancer;ko04371//Apelin signaling pathway;ko05225//Hepatocellular carcinoma;ko04310//Wnt signaling pathway;ko04350//TGF-beta signaling pathway;ko04550//Signaling pathways regulating pluripotency of stem cells;ko04068//FoxO si…	K04501;K04501;K04501;K04501;K04501;K04501;K04501;K04501;K04501;K04501;K04501;K04501;K04501;K04501;K04501;K04501;K04501;K04501	-	GO:0005515//protein binding	GO:0006355//regulation of transcription, DNA-templated;GO:0007179//transforming growth factor beta receptor signaling pathway	MH1
Clock_peak_871	cgiscf1	18136410	18136943	534	18136525	47.5	8.42436	-1	-1	Intron (CGIg00613/CGIg00613, intron 18 of 20)	cgiscf1	18135152	18191047	55896	21	-	CGIg00613	CGIg00613	54522	ENPEP	XP_011431773.2 glutamyl aminopeptidase isoform X1 [Crassostrea gigas]	Organismal Systems	Endocrine system	ko04614//Renin-angiotensin system	K11141	-	GO:0008237//metallopeptidase activity;GO:0008270//zinc ion binding	-	--
Clock_peak_872	cgiscf1	18139468	18139877	410	18139659	55.5	8.718395	-1	-1	Intron (CGIg00613/CGIg00613, intron 16 of 20)	cgiscf1	18135152	18191047	55896	21	-	CGIg00613	CGIg00613	51388	ENPEP	XP_011431773.2 glutamyl aminopeptidase isoform X1 [Crassostrea gigas]	Organismal Systems	Endocrine system	ko04614//Renin-angiotensin system	K11141	-	GO:0008237//metallopeptidase activity;GO:0008270//zinc ion binding	-	--
Clock_peak_873	cgiscf1	18140875	18141602	728	18141039	88	8.71009	-1	-1	Intron (CGIg00613/CGIg00613, intron 15 of 20)	cgiscf1	18135152	18191047	55896	21	-	CGIg00613	CGIg00613	50008	ENPEP	XP_011431773.2 glutamyl aminopeptidase isoform X1 [Crassostrea gigas]	Organismal Systems	Endocrine system	ko04614//Renin-angiotensin system	K11141	-	GO:0008237//metallopeptidase activity;GO:0008270//zinc ion binding	-	--
Clock_peak_874	cgiscf1	18156857	18157064	208	18156956	29.5	4.264205	-1	-1	Intron (CGIg00613/CGIg00613, intron 9 of 20)	cgiscf1	18135152	18191047	55896	21	-	CGIg00613	CGIg00613	34091	ENPEP	XP_011431773.2 glutamyl aminopeptidase isoform X1 [Crassostrea gigas]	Organismal Systems	Endocrine system	ko04614//Renin-angiotensin system	K11141	-	GO:0008237//metallopeptidase activity;GO:0008270//zinc ion binding	-	--
Clock_peak_875	cgiscf1	18179858	18180609	752	18179951	29	3.824755	-1	-1	Intron (CGIg00613/CGIg00613, intron 5 of 20)	cgiscf1	18135152	18191047	55896	21	-	CGIg00613	CGIg00613	11096	ENPEP	XP_011431773.2 glutamyl aminopeptidase isoform X1 [Crassostrea gigas]	Organismal Systems	Endocrine system	ko04614//Renin-angiotensin system	K11141	-	GO:0008237//metallopeptidase activity;GO:0008270//zinc ion binding	-	--
Clock_peak_876	cgiscf1	18181525	18181755	231	18181628	39.5	4.35777	-1	-1	Intron (CGIg00613/CGIg00613, intron 4 of 20)	cgiscf1	18135152	18191047	55896	21	-	CGIg00613	CGIg00613	9419	ENPEP	XP_011431773.2 glutamyl aminopeptidase isoform X1 [Crassostrea gigas]	Organismal Systems	Endocrine system	ko04614//Renin-angiotensin system	K11141	-	GO:0008237//metallopeptidase activity;GO:0008270//zinc ion binding	-	--
Clock_peak_881	cgiscf1	18267262	18267694	433	18267401	63.5	6.25691	-1	-1	Intron (CGIg00617/CGIg00617, intron 1 of 9)	cgiscf1	18259132	18268380	9249	10	-	CGIg00617	CGIg00617	979	Orct2	XP_034321904.1 organic cation transporter protein [Crassostrea gigas]	Human Diseases	Cancer: overview	ko05231//Choline metabolism in cancer	K08202	-	GO:0022857//transmembrane transporter activity	GO:0055085//transmembrane transport	--
Clock_peak_883	cgiscf1	18324160	18324888	729	18324728	51.5	4.967315	-1	-1	Downstream (2-3kb)	cgiscf1	18295842	18314397	18556	8	-	CGIg00619	CGIg00619	-10331	bdhA	XP_034321906.1 D-beta-hydroxybutyrate dehydrogenase-like isoform X2 [Crassostrea gigas]	Metabolism;Metabolism;Metabolism	Lipid metabolism;Biosynthesis of other secondary metabolites;Metabolism of cofactors and vitamins	ko00061//Fatty acid biosynthesis;ko00333//Prodigiosin biosynthesis;ko00780//Biotin metabolism	K00059;K00059;K00059	-	-	-	--
Clock_peak_884	cgiscf1	18331708	18331995	288	18331862	96	14.388875	-1	-1	Intron (CGIg00620/CGIg00620, intron 5 of 9)	cgiscf1	18327503	18341078	13576	10	-	CGIg00620	CGIg00620	9216	fabG	XP_034321908.1 D-beta-hydroxybutyrate dehydrogenase isoform X1 [Crassostrea gigas]	Metabolism;Metabolism;Metabolism	Lipid metabolism;Biosynthesis of other secondary metabolites;Metabolism of cofactors and vitamins	ko00061//Fatty acid biosynthesis;ko00333//Prodigiosin biosynthesis;ko00780//Biotin metabolism	K00059;K00059;K00059	-	-	-	--
Clock_peak_885	cgiscf1	18332254	18332483	230	18332378	55.5	6.766135	-1	-1	Intron (CGIg00620/CGIg00620, intron 5 of 9)	cgiscf1	18327503	18341078	13576	10	-	CGIg00620	CGIg00620	8700	fabG	XP_034321908.1 D-beta-hydroxybutyrate dehydrogenase isoform X1 [Crassostrea gigas]	Metabolism;Metabolism;Metabolism	Lipid metabolism;Biosynthesis of other secondary metabolites;Metabolism of cofactors and vitamins	ko00061//Fatty acid biosynthesis;ko00333//Prodigiosin biosynthesis;ko00780//Biotin metabolism	K00059;K00059;K00059	-	-	-	--
Clock_peak_886	cgiscf1	18335504	18335775	272	18335661	25.5	3.15225	-1	-1	Intron (CGIg00620/CGIg00620, intron 4 of 9)	cgiscf1	18327503	18341078	13576	10	-	CGIg00620	CGIg00620	5417	fabG	XP_034321908.1 D-beta-hydroxybutyrate dehydrogenase isoform X1 [Crassostrea gigas]	Metabolism;Metabolism;Metabolism	Lipid metabolism;Biosynthesis of other secondary metabolites;Metabolism of cofactors and vitamins	ko00061//Fatty acid biosynthesis;ko00333//Prodigiosin biosynthesis;ko00780//Biotin metabolism	K00059;K00059;K00059	-	-	-	--
Clock_peak_887	cgiscf1	18350956	18351173	218	18351054	37	4.45106	-1	-1	Promoter (1-2kb)	cgiscf1	18352909	18354534	1626	3	+	CGIg00622	CGIg00622	-1855	--	XP_034321912.1 uncharacterized protein LOC117688206 [Crassostrea gigas]	-	-	-	-	-	GO:0008270//zinc ion binding	-	--
Clock_peak_888	cgiscf1	18352074	18352363	290	18352214	27	4.822155	-1	-1	Promoter (<=1kb)	cgiscf1	18352909	18354534	1626	3	+	CGIg00622	CGIg00622	-695	--	XP_034321912.1 uncharacterized protein LOC117688206 [Crassostrea gigas]	-	-	-	-	-	GO:0008270//zinc ion binding	-	--
Clock_peak_893	cgiscf1	18510617	18511097	481	18510981	39.5	2.9477	-1	-1	Downstream (2-3kb)	cgiscf1	18513118	18525002	11885	12	-	CGIg00626	CGIg00626	14021	--	XP_011443074.2 cytoplasmic polyadenylation element-binding protein 1 isoform X1 [Crassostrea gigas]	Cellular Processes;Organismal Systems;Organismal Systems	Cell growth and death;Development and regeneration;Endocrine system	ko04114//Oocyte meiosis;ko04320//Dorso-ventral axis formation;ko04914//Progesterone-mediated oocyte maturation	K02602;K02602;K02602	-	GO:0003676//nucleic acid binding;GO:0003723//RNA binding;GO:0003730//mRNA 3'-UTR binding;GO:0045182//translation regulator activity	GO:0006417//regulation of translation	--
Clock_peak_894	cgiscf1	18522229	18522424	196	18522309	35	4.853005	-1	-1	Intron (CGIg00626/CGIg00626, intron 3 of 11)	cgiscf1	18513118	18525002	11885	12	-	CGIg00626	CGIg00626	2693	--	XP_011443074.2 cytoplasmic polyadenylation element-binding protein 1 isoform X1 [Crassostrea gigas]	Cellular Processes;Organismal Systems;Organismal Systems	Cell growth and death;Development and regeneration;Endocrine system	ko04114//Oocyte meiosis;ko04320//Dorso-ventral axis formation;ko04914//Progesterone-mediated oocyte maturation	K02602;K02602;K02602	-	GO:0003676//nucleic acid binding;GO:0003723//RNA binding;GO:0003730//mRNA 3'-UTR binding;GO:0045182//translation regulator activity	GO:0006417//regulation of translation	--
Clock_peak_895	cgiscf1	18526794	18527084	291	18526964	32	3.302905	-1	-1	Intron (CGIg00627/CGIg00627, intron 1 of 5)	cgiscf1	18526072	18538755	12684	6	+	CGIg00627	CGIg00627	892	MRC1	XP_034321918.1 brevican core protein isoform X3 [Crassostrea gigas]	Organismal Systems;Human Diseases	Immune system;Infectious disease: viral	ko04640//Hematopoietic cell lineage;ko05169//Epstein-Barr virus infection	K06468;K06468	-	-	-	--
Clock_peak_896	cgiscf1	18530365	18530616	252	18530480	36	5.689935	-1	-1	Intron (CGIg00627/CGIg00627, intron 1 of 5)	cgiscf1	18526072	18538755	12684	6	+	CGIg00627	CGIg00627	4408	MRC1	XP_034321918.1 brevican core protein isoform X3 [Crassostrea gigas]	Organismal Systems;Human Diseases	Immune system;Infectious disease: viral	ko04640//Hematopoietic cell lineage;ko05169//Epstein-Barr virus infection	K06468;K06468	-	-	-	--
Clock_peak_898	cgiscf1	18551251	18551499	249	18551369	121	6.885755	-1	-1	Promoter (1-2kb)	cgiscf1	18553297	18554543	1247	3	+	CGIg00628	CGIg00628	-1928	--	XP_011416833.2 uncharacterized protein LOC105320531 [Crassostrea gigas]	-	-	-	-	-	-	-	--
Clock_peak_899	cgiscf1	18847293	18847520	228	18847407	50	10.291815	-1	-1	Intron (CGIg00634/CGIg00634, intron 1 of 4)	cgiscf1	18847139	18854125	6987	5	+	CGIg00634	CGIg00634	268	--	XP_034321923.1 uncharacterized protein LOC105341256 [Crassostrea gigas]	-	-	-	-	-	-	-	--
Clock_peak_900	cgiscf1	18853248	18853505	258	18853373	45	5.58524	-1	-1	Intron (CGIg00634/CGIg00634, intron 4 of 4)	cgiscf1	18847139	18854125	6987	5	+	CGIg00634	CGIg00634	6234	--	XP_034321923.1 uncharacterized protein LOC105341256 [Crassostrea gigas]	-	-	-	-	-	-	-	--
Clock_peak_904	cgiscf1	18872690	18872937	248	18872794	59	5.53699	-1	-1	Intron (CGIg00636/CGIg00636, intron 2 of 4)	cgiscf1	18872143	18874673	2531	5	+	CGIg00636	CGIg00636	651	--	XP_011446028.2 uncharacterized protein LOC105341287 [Crassostrea gigas]	-	-	-	-	-	-	-	--
Clock_peak_905	cgiscf1	18879245	18879537	293	18879394	87.5	12.06071	-1	-1	Intron (CGIg00638/CGIg00638, intron 1 of 4)	cgiscf1	18879300	18893408	14109	5	+	CGIg00638	CGIg00638	94	--	XP_011446023.2 GATA zinc finger domain-containing protein 7 isoform X2 [Crassostrea gigas]	-	-	-	-	GO:0005576//extracellular region	GO:0030414//peptidase inhibitor activity	-	--
Clock_peak_906	cgiscf1	18882796	18883132	337	18882958	63.5	4.845595	-1	-1	Intron (CGIg00638/CGIg00638, intron 1 of 4)	cgiscf1	18879300	18893408	14109	5	+	CGIg00638	CGIg00638	3658	--	XP_011446023.2 GATA zinc finger domain-containing protein 7 isoform X2 [Crassostrea gigas]	-	-	-	-	GO:0005576//extracellular region	GO:0030414//peptidase inhibitor activity	-	--
Clock_peak_907	cgiscf1	18910857	18911204	348	18911024	61	12.48351	-1	-1	Intron (CGIg00640/CGIg00640, intron 1 of 81)	cgiscf1	18904904	18966167	61264	82	+	CGIg00640	CGIg00640	6120	Vps13a	XP_034321926.1 vacuolar protein sorting-associated protein 13A isoform X2 [Crassostrea gigas]	-	-	-	-	-	-	-	--
Clock_peak_908	cgiscf1	18919157	18919426	270	18919353	41	3.97084	-1	-1	Intron (CGIg00640/CGIg00640, intron 14 of 81)	cgiscf1	18904904	18966167	61264	82	+	CGIg00640	CGIg00640	14449	Vps13a	XP_034321926.1 vacuolar protein sorting-associated protein 13A isoform X2 [Crassostrea gigas]	-	-	-	-	-	-	-	--
Clock_peak_909	cgiscf1	18922279	18922561	283	18922389	45	3.450915	-1	-1	Intron (CGIg00640/CGIg00640, intron 21 of 81)	cgiscf1	18904904	18966167	61264	82	+	CGIg00640	CGIg00640	17485	Vps13a	XP_034321926.1 vacuolar protein sorting-associated protein 13A isoform X2 [Crassostrea gigas]	-	-	-	-	-	-	-	--
Clock_peak_910	cgiscf1	18933721	18933999	279	18933828	43	4.657995	-1	-1	Intron (CGIg00640/CGIg00640, intron 38 of 81)	cgiscf1	18904904	18966167	61264	82	+	CGIg00640	CGIg00640	28924	Vps13a	XP_034321926.1 vacuolar protein sorting-associated protein 13A isoform X2 [Crassostrea gigas]	-	-	-	-	-	-	-	--
Clock_peak_911	cgiscf1	18935665	18936490	826	18936381	44	7.07714	-1	-1	Intron (CGIg00640/CGIg00640, intron 38 of 81)	cgiscf1	18904904	18966167	61264	82	+	CGIg00640	CGIg00640	31477	Vps13a	XP_034321926.1 vacuolar protein sorting-associated protein 13A isoform X2 [Crassostrea gigas]	-	-	-	-	-	-	-	--
Clock_peak_913	cgiscf1	19393655	19393982	328	19393761	51.5	4.77148	-1	-1	Intron (CGIg00647/CGIg00647, intron 1 of 2)	cgiscf1	19389989	19397411	7423	3	+	CGIg00647	CGIg00647	3772	--	XP_011436974.3 uncharacterized protein LOC105335010 [Crassostrea gigas]	-	-	-	-	-	GO:0005515//protein binding	-	--
Clock_peak_917	cgiscf1	19432552	19432799	248	19432693	20.5	2.74867	-1	-1	Intron (CGIg00648/CGIg00648, intron 18 of 20)	cgiscf1	19425221	19448027	22807	21	-	CGIg00648	CGIg00648	15334	Yme1l1	XP_011436973.2 ATP-dependent zinc metalloprotease YME1L1 [Crassostrea gigas]	Cellular Processes	Transport and catabolism	ko04139//Mitophagy - yeast	K08955	-	GO:0004176//ATP-dependent peptidase activity;GO:0004222//metalloendopeptidase activity;GO:0005524//ATP binding;GO:0016887//ATP hydrolysis activity	GO:0006508//proteolysis	--
Clock_peak_918	cgiscf1	19433510	19434088	579	19433748	70	9.273565	-1	-1	Intron (CGIg00648/CGIg00648, intron 18 of 20)	cgiscf1	19425221	19448027	22807	21	-	CGIg00648	CGIg00648	14279	Yme1l1	XP_011436973.2 ATP-dependent zinc metalloprotease YME1L1 [Crassostrea gigas]	Cellular Processes	Transport and catabolism	ko04139//Mitophagy - yeast	K08955	-	GO:0004176//ATP-dependent peptidase activity;GO:0004222//metalloendopeptidase activity;GO:0005524//ATP binding;GO:0016887//ATP hydrolysis activity	GO:0006508//proteolysis	--
Clock_peak_919	cgiscf1	19450245	19450488	244	19450330	53	7.601475	-1	-1	Intron (CGIg00649/CGIg00649, intron 4 of 20)	cgiscf1	19448506	19459627	11122	21	+	CGIg00649	CGIg00649	1824	YME1L	XP_011436972.2 ATP-dependent zinc metalloprotease YME1L [Crassostrea gigas]	Cellular Processes	Transport and catabolism	ko04139//Mitophagy - yeast	K08955	-	GO:0004176//ATP-dependent peptidase activity;GO:0004222//metalloendopeptidase activity;GO:0005524//ATP binding;GO:0016887//ATP hydrolysis activity	GO:0006508//proteolysis	--
Clock_peak_920	cgiscf1	19453130	19453455	326	19453290	81	7.02578	-1	-1	Intron (CGIg00649/CGIg00649, intron 11 of 20)	cgiscf1	19448506	19459627	11122	21	+	CGIg00649	CGIg00649	4784	YME1L	XP_011436972.2 ATP-dependent zinc metalloprotease YME1L [Crassostrea gigas]	Cellular Processes	Transport and catabolism	ko04139//Mitophagy - yeast	K08955	-	GO:0004176//ATP-dependent peptidase activity;GO:0004222//metalloendopeptidase activity;GO:0005524//ATP binding;GO:0016887//ATP hydrolysis activity	GO:0006508//proteolysis	--
Clock_peak_921	cgiscf1	19485446	19485665	220	19485570	51	3.579455	-1	-1	Promoter (<=1kb)	cgiscf1	19464857	19485160	20304	10	-	CGIg00650	CGIg00650	-410	SLC22A3	XP_034322065.1 solute carrier family 22 member 7 isoform X1 [Crassostrea gigas]	Human Diseases	Cancer: overview	ko05231//Choline metabolism in cancer	K08202	GO:0016021//integral component of membrane	GO:0022857//transmembrane transporter activity	GO:0055085//transmembrane transport	--
Clock_peak_922	cgiscf1	19490263	19490473	211	19490353	34.5	2.675845	-1	-1	Downstream (<1kb)	cgiscf1	19491308	19494314	3007	2	-	CGIg00651	CGIg00651	3961	daf-37	XP_022311980.1 G-protein coupled receptor daf-37-like [Crassostrea virginica]	-	-	-	-	GO:0016021//integral component of membrane	GO:0004930//G protein-coupled receptor activity	GO:0007186//G protein-coupled receptor signaling pathway	--
Clock_peak_923	cgiscf1	19502571	19503190	620	19503014	94.5	9.51079	-1	-1	Downstream (2-3kb)	cgiscf1	19505447	19507845	2399	2	-	CGIg00652	CGIg00652	4831	COLEC11	XP_034322067.1 aggrecan core protein [Crassostrea gigas]	Cellular Processes;Human Diseases;Organismal Systems;Human Diseases	Transport and catabolism;Infectious disease: viral;Immune system;Infectious disease: bacterial	ko04145//Phagosome;ko05171//Coronavirus disease - COVID-19;ko04610//Complement and coagulation cascades;ko05150//Staphylococcus aureus infection	K03991;K03991;K03991;K03991	-	-	-	--
Clock_peak_924	cgiscf1	19554478	19554763	286	19554592	40.5	2.45218	-1	-1	Intron (CGIg00657/CGIg00657, intron 2 of 6)	cgiscf1	19552339	19557385	5047	7	+	CGIg00657	CGIg00657	2253	--	XP_034321227.1 neurocan core protein-like [Crassostrea gigas]	Organismal Systems;Human Diseases	Immune system;Infectious disease: viral	ko04640//Hematopoietic cell lineage;ko05169//Epstein-Barr virus infection	K06468;K06468	-	-	-	--
Clock_peak_925	cgiscf1	19578451	19578844	394	19578693	41	4.79582	-1	-1	Downstream (1-2kb)	cgiscf1	19580262	19591914	11653	8	-	CGIg00659	CGIg00659	13221	--	XP_034322362.1 neurocan core protein, partial [Crassostrea gigas]	Organismal Systems;Human Diseases	Immune system;Infectious disease: viral	ko04640//Hematopoietic cell lineage;ko05169//Epstein-Barr virus infection	K06468;K06468	-	-	-	--
Clock_peak_926	cgiscf1	19580813	19581086	274	19580964	51.5	2.969625	-1	-1	Intron (CGIg00659/CGIg00659, intron 7 of 7)	cgiscf1	19580262	19591914	11653	8	-	CGIg00659	CGIg00659	10950	--	XP_034322362.1 neurocan core protein, partial [Crassostrea gigas]	Organismal Systems;Human Diseases	Immune system;Infectious disease: viral	ko04640//Hematopoietic cell lineage;ko05169//Epstein-Barr virus infection	K06468;K06468	-	-	-	--
Clock_peak_927	cgiscf1	19584631	19584853	223	19584733	32	4.150785	-1	-1	Intron (CGIg00659/CGIg00659, intron 4 of 7)	cgiscf1	19580262	19591914	11653	8	-	CGIg00659	CGIg00659	7181	--	XP_034322362.1 neurocan core protein, partial [Crassostrea gigas]	Organismal Systems;Human Diseases	Immune system;Infectious disease: viral	ko04640//Hematopoietic cell lineage;ko05169//Epstein-Barr virus infection	K06468;K06468	-	-	-	--
Clock_peak_928	cgiscf1	19589253	19589603	351	19589344	42.5	3.539935	-1	-1	Intron (CGIg00659/CGIg00659, intron 3 of 7)	cgiscf1	19580262	19591914	11653	8	-	CGIg00659	CGIg00659	2570	--	XP_034322362.1 neurocan core protein, partial [Crassostrea gigas]	Organismal Systems;Human Diseases	Immune system;Infectious disease: viral	ko04640//Hematopoietic cell lineage;ko05169//Epstein-Barr virus infection	K06468;K06468	-	-	-	--
Clock_peak_929	cgiscf1	19590007	19590312	306	19590186	94	7.507325	-1	-1	Intron (CGIg00659/CGIg00659, intron 2 of 7)	cgiscf1	19580262	19591914	11653	8	-	CGIg00659	CGIg00659	1728	--	XP_034322362.1 neurocan core protein, partial [Crassostrea gigas]	Organismal Systems;Human Diseases	Immune system;Infectious disease: viral	ko04640//Hematopoietic cell lineage;ko05169//Epstein-Barr virus infection	K06468;K06468	-	-	-	--
Clock_peak_930	cgiscf1	19590534	19590941	408	19590727	37	2.452185	-1	-1	Intron (CGIg00659/CGIg00659, intron 1 of 7)	cgiscf1	19580262	19591914	11653	8	-	CGIg00659	CGIg00659	1187	--	XP_034322362.1 neurocan core protein, partial [Crassostrea gigas]	Organismal Systems;Human Diseases	Immune system;Infectious disease: viral	ko04640//Hematopoietic cell lineage;ko05169//Epstein-Barr virus infection	K06468;K06468	-	-	-	--
Clock_peak_931	cgiscf1	19596679	19597230	552	19596866	64	4.86198	-1	-1	Downstream (<1kb)	cgiscf1	19580262	19591914	11653	8	-	CGIg00659	CGIg00659	-4952	--	XP_034322362.1 neurocan core protein, partial [Crassostrea gigas]	Organismal Systems;Human Diseases	Immune system;Infectious disease: viral	ko04640//Hematopoietic cell lineage;ko05169//Epstein-Barr virus infection	K06468;K06468	-	-	-	--
Clock_peak_932	cgiscf1	19599706	19600207	502	19599845	73.5	5.468505	-1	-1	Intron (CGIg00660/CGIg00660, intron 4 of 4)	cgiscf1	19597609	19606013	8405	5	-	CGIg00660	CGIg00660	6168	--	XP_034321060.1 aggrecan core protein-like [Crassostrea gigas]	Organismal Systems;Human Diseases	Immune system;Infectious disease: viral	ko04640//Hematopoietic cell lineage;ko05169//Epstein-Barr virus infection	K06468;K06468	-	-	-	--
Clock_peak_933	cgiscf1	19605182	19605596	415	19605507	47	3.749405	-1	-1	Intron (CGIg00660/CGIg00660, intron 2 of 4)	cgiscf1	19597609	19606013	8405	5	-	CGIg00660	CGIg00660	506	--	XP_034321060.1 aggrecan core protein-like [Crassostrea gigas]	Organismal Systems;Human Diseases	Immune system;Infectious disease: viral	ko04640//Hematopoietic cell lineage;ko05169//Epstein-Barr virus infection	K06468;K06468	-	-	-	--
Clock_peak_936	cgiscf1	19628221	19628442	222	19628322	92	11.60886	-1	-1	Intron (CGIg00662/CGIg00662, intron 1 of 2)	cgiscf1	19628216	19635553	7338	3	+	CGIg00662	CGIg00662	106	--	XP_034318101.1 uncharacterized protein LOC105321272 isoform X2 [Crassostrea gigas]	-	-	-	-	-	-	-	--
Clock_peak_937	cgiscf1	19634805	19635050	246	19634936	46	3.17062	-1	-1	Intron (CGIg00662/CGIg00662, intron 1 of 2)	cgiscf1	19628216	19635553	7338	3	+	CGIg00662	CGIg00662	6720	--	XP_034318101.1 uncharacterized protein LOC105321272 isoform X2 [Crassostrea gigas]	-	-	-	-	-	-	-	--
Clock_peak_939	cgiscf1	19646784	19647092	309	19646927	59	5.281275	-1	-1	Intron (CGIg00663/CGIg00663, intron 1 of 3)	cgiscf1	19646583	19651233	4651	4	+	CGIg00663	CGIg00663	344	--	XP_034318109.1 uncharacterized protein LOC117686688 [Crassostrea gigas]	-	-	-	-	-	-	-	--
Clock_peak_940	cgiscf1	19648500	19648739	240	19648608	49	7.90735	-1	-1	Intron (CGIg00663/CGIg00663, intron 3 of 3)	cgiscf1	19646583	19651233	4651	4	+	CGIg00663	CGIg00663	2025	--	XP_034318109.1 uncharacterized protein LOC117686688 [Crassostrea gigas]	-	-	-	-	-	-	-	--
Clock_peak_941	cgiscf1	19664789	19665170	382	19664946	68.5	14.102845	-1	-1	Promoter (1-2kb)	cgiscf1	19660081	19663249	3169	5	-	CGIg00664	CGIg00664	-1697	COLEC11	XP_034321227.1 neurocan core protein-like [Crassostrea gigas]	Organismal Systems;Human Diseases	Immune system;Infectious disease: viral	ko04640//Hematopoietic cell lineage;ko05169//Epstein-Barr virus infection	K06468;K06468	-	-	-	--
Clock_peak_944	cgiscf1	19705714	19706379	666	19705918	77	7.555755	-1	-1	Promoter (1-2kb)	cgiscf1	19700011	19704507	4497	6	-	CGIg00665	CGIg00665	-1411	Sele	XP_034318110.1 aggrecan core protein [Crassostrea gigas]	Organismal Systems;Human Diseases	Immune system;Infectious disease: viral	ko04640//Hematopoietic cell lineage;ko05169//Epstein-Barr virus infection	K06468;K06468	-	-	-	--
Clock_peak_946	cgiscf1	19734236	19734448	213	19734356	42.5	3.440075	-1	-1	Downstream (2-3kb)	cgiscf1	19737018	19744752	7735	6	-	CGIg00667	CGIg00667	10396	MBL2	XP_034318110.1 aggrecan core protein [Crassostrea gigas]	Organismal Systems;Human Diseases	Immune system;Infectious disease: viral	ko04640//Hematopoietic cell lineage;ko05169//Epstein-Barr virus infection	K06468;K06468	-	-	-	--
Clock_peak_947	cgiscf1	19749105	19749645	541	19749544	53.5	5.94119	-1	-1	Intron (CGIg00668/CGIg00668, intron 2 of 16)	cgiscf1	19747458	19762026	14569	17	+	CGIg00668	CGIg00668	2086	ymel-1	XP_034318095.1 ATP-dependent zinc metalloprotease YME1L1 isoform X2 [Crassostrea gigas]	Cellular Processes	Transport and catabolism	ko04139//Mitophagy - yeast	K08955	-	GO:0004176//ATP-dependent peptidase activity;GO:0004222//metalloendopeptidase activity;GO:0005524//ATP binding;GO:0016887//ATP hydrolysis activity	GO:0006508//proteolysis	--
Clock_peak_948	cgiscf1	19759259	19759860	602	19759560	84	7.48145	-1	-1	Intron (CGIg00668/CGIg00668, intron 13 of 16)	cgiscf1	19747458	19762026	14569	17	+	CGIg00668	CGIg00668	12102	ymel-1	XP_034318095.1 ATP-dependent zinc metalloprotease YME1L1 isoform X2 [Crassostrea gigas]	Cellular Processes	Transport and catabolism	ko04139//Mitophagy - yeast	K08955	-	GO:0004176//ATP-dependent peptidase activity;GO:0004222//metalloendopeptidase activity;GO:0005524//ATP binding;GO:0016887//ATP hydrolysis activity	GO:0006508//proteolysis	--
Clock_peak_949	cgiscf1	19762610	19762877	268	19762719	32	3.052225	-1	-1	Intron (CGIg00669/CGIg00669, intron 8 of 8)	cgiscf1	19762452	19768562	6111	9	-	CGIg00669	CGIg00669	5843	--	XP_034318093.1 fibropellin-1 [Crassostrea gigas]	Human Diseases;Human Diseases;Human Diseases;Human Diseases;Organismal Systems;Organismal Systems;Human Diseases;Environmental Information Processing;Human Diseases;Organismal Systems;Organismal Systems	Cancer: overview;Infectious disease: viral;Neurodegenerative disease;Cancer: overview;Development and regeneration;Endocrine system;Cancer: specific types;Signal transduction;Drug resistance: antineoplastic;Immune system;Development and regeneration	ko05200//Pathways in cancer;ko05165//Human papillomavirus infection;ko05020//Prion disease;ko05206//MicroRNAs in cancer;ko04361//Axon regeneration;ko04919//Thyroid hormone signaling pathway;ko05224//Breast cancer;ko04330//Notch signaling pathway;ko01522//Endocrine resistance;ko04658//Th1 and Th2 cell differentiation;ko04320//Dorso-ventral axis formation	K02599;K02599;K02599;K02599;K02599;K02599;K02599;K02599;K02599;K02599;K02599	-	-	-	--
Clock_peak_950	cgiscf1	19773239	19773550	312	19773365	29.5	4.552295	-1	-1	Intron (CGIg00670/CGIg00670, intron 4 of 7)	cgiscf1	19772659	19783622	10964	8	-	CGIg00670	CGIg00670	10257	--	XP_034318092.1 adhesion G protein-coupled receptor B1 [Crassostrea gigas]	-	-	-	-	-	-	-	--
Clock_peak_951	cgiscf1	19774569	19775189	621	19774823	75.5	8.434455	-1	-1	Intron (CGIg00670/CGIg00670, intron 4 of 7)	cgiscf1	19772659	19783622	10964	8	-	CGIg00670	CGIg00670	8799	--	XP_034318092.1 adhesion G protein-coupled receptor B1 [Crassostrea gigas]	-	-	-	-	-	-	-	--
Clock_peak_952	cgiscf1	19784967	19785279	313	19785153	52.5	6.97078	-1	-1	Promoter (1-2kb)	cgiscf1	19772659	19783622	10964	8	-	CGIg00670	CGIg00670	-1531	--	XP_034318092.1 adhesion G protein-coupled receptor B1 [Crassostrea gigas]	-	-	-	-	-	-	-	--
Clock_peak_953	cgiscf1	19787515	19787788	274	19787611	30.5	3.47659	-1	-1	Downstream (1-2kb)	cgiscf1	19772659	19783622	10964	8	-	CGIg00670	CGIg00670	-3989	--	XP_034318092.1 adhesion G protein-coupled receptor B1 [Crassostrea gigas]	-	-	-	-	-	-	-	--
Clock_peak_954	cgiscf1	19794461	19794718	258	19794607	66.5	4.27199	-1	-1	Promoter (1-2kb)	cgiscf1	19789412	19793428	4017	9	-	CGIg00671	CGIg00671	-1179	ADGRD1	XP_034318092.1 adhesion G protein-coupled receptor B1 [Crassostrea gigas]	-	-	-	-	GO:0016021//integral component of membrane	GO:0004930//G protein-coupled receptor activity	GO:0007186//G protein-coupled receptor signaling pathway	--
Clock_peak_955	cgiscf1	19806706	19806950	245	19806788	33	5.128825	-1	-1	Downstream (1-2kb)	cgiscf1	19808403	19813093	4691	10	-	CGIg00672	CGIg00672	6305	Adgre1	XP_034318098.1 uncharacterized protein LOC105317649 [Crassostrea gigas]	-	-	-	-	GO:0016021//integral component of membrane	GO:0004930//G protein-coupled receptor activity	GO:0007186//G protein-coupled receptor signaling pathway	--
Clock_peak_957	cgiscf1	19844377	19844888	512	19844584	144	14.030355	-1	-1	Downstream (2-3kb)	cgiscf1	19847141	19850455	3315	2	-	CGIg00673	CGIg00673	5871	--	XP_011412654.2 zinc finger protein 836-like [Crassostrea gigas]	-	-	-	-	-	-	-	zf-C2H2
Clock_peak_958	cgiscf1	19846655	19847020	366	19846940	36.5	3.452195	-1	-1	Downstream (<1kb)	cgiscf1	19847141	19850455	3315	2	-	CGIg00673	CGIg00673	3515	--	XP_011412654.2 zinc finger protein 836-like [Crassostrea gigas]	-	-	-	-	-	-	-	zf-C2H2
Clock_peak_959	cgiscf1	19888842	19889115	274	19888987	59	5.907605	-1	-1	Promoter (<=1kb)	cgiscf1	19889260	19890884	1625	3	+	CGIg00675	CGIg00675	-273	--	XP_011412656.2 uncharacterized protein LOC105317645 isoform X4 [Crassostrea gigas]	Organismal Systems;Human Diseases	Immune system;Infectious disease: viral	ko04610//Complement and coagulation cascades;ko05162//Measles	K04007;K04007	-	-	-	--
Clock_peak_961	cgiscf1	19904279	19904592	314	19904453	54.5	8.02501	-1	-1	Intron (CGIg00676/CGIg00676, intron 1 of 2)	cgiscf1	19903625	19905150	1526	3	+	CGIg00676	CGIg00676	828	--	XP_034318096.1 uncharacterized protein LOC105346605 [Crassostrea gigas]	-	-	-	-	-	-	-	--
Clock_peak_962	cgiscf1	19917643	19918143	501	19917896	23	4.141225	-1	-1	Promoter (<=1kb)	cgiscf1	19918292	19920538	2247	3	+	CGIg00678	CGIg00678	-396	--	XP_034318096.1 uncharacterized protein LOC105346605 [Crassostrea gigas]	-	-	-	-	-	-	-	--
Clock_peak_963	cgiscf1	19918475	19918740	266	19918598	34.5	6.7714	-1	-1	Intron (CGIg00678/CGIg00678, intron 1 of 2)	cgiscf1	19918292	19920538	2247	3	+	CGIg00678	CGIg00678	306	--	XP_034318096.1 uncharacterized protein LOC105346605 [Crassostrea gigas]	-	-	-	-	-	-	-	--
Clock_peak_967	cgiscf1	19951424	19951656	233	19951565	50	5.51872	-1	-1	Intron (CGIg00679/CGIg00679, intron 2 of 9)	cgiscf1	19944553	19956958	12406	10	+	CGIg00679	CGIg00679	7012	--	XP_034320528.1 multiple epidermal growth factor-like domains protein 6 isoform X3 [Crassostrea gigas]	-	-	-	-	-	-	-	--
Clock_peak_970	cgiscf1	19961965	19962255	291	19962101	27	3.58654	-1	-1	Promoter (1-2kb)	cgiscf1	19963149	19972485	9337	17	+	CGIg00680	CGIg00680	-1048	PTPRM	XP_034320526.1 fibrillin-1 isoform X1 [Crassostrea gigas]	-	-	-	-	-	GO:0004725//protein tyrosine phosphatase activity	GO:0006470//protein dephosphorylation	--
Clock_peak_971	cgiscf1	19962902	19963156	255	19963057	48	6.390855	-1	-1	Promoter (<=1kb)	cgiscf1	19963149	19972485	9337	17	+	CGIg00680	CGIg00680	-92	PTPRM	XP_034320526.1 fibrillin-1 isoform X1 [Crassostrea gigas]	-	-	-	-	-	GO:0004725//protein tyrosine phosphatase activity	GO:0006470//protein dephosphorylation	--
Clock_peak_972	cgiscf1	19963785	19964044	260	19963936	46.5	7.2131	-1	-1	Intron (CGIg00680/CGIg00680, intron 2 of 16)	cgiscf1	19963149	19972485	9337	17	+	CGIg00680	CGIg00680	787	PTPRM	XP_034320526.1 fibrillin-1 isoform X1 [Crassostrea gigas]	-	-	-	-	-	GO:0004725//protein tyrosine phosphatase activity	GO:0006470//protein dephosphorylation	--
Clock_peak_973	cgiscf1	19972089	19972614	526	19972344	25	3.652605	-1	-1	Intron (CGIg00680/CGIg00680, intron 16 of 16)	cgiscf1	19963149	19972485	9337	17	+	CGIg00680	CGIg00680	9195	PTPRM	XP_034320526.1 fibrillin-1 isoform X1 [Crassostrea gigas]	-	-	-	-	-	GO:0004725//protein tyrosine phosphatase activity	GO:0006470//protein dephosphorylation	--
Clock_peak_975	cgiscf1	19996245	19996575	331	19996425	79	8.07998	-1	-1	Downstream (1-2kb)	cgiscf1	19998382	20000643	2262	3	-	CGIg00681	CGIg00681	4218	--	-	-	-	-	-	-	-	-	--
Clock_peak_976	cgiscf1	20005669	20006303	635	20005812	52.5	7.114065	-1	-1	Promoter (1-2kb)	cgiscf1	20007193	20022357	15165	24	+	CGIg00682	CGIg00682	-1381	CACNA2D2	XP_034320539.1 VWFA and cache domain-containing protein 1 isoform X1 [Crassostrea gigas]	Environmental Information Processing;Organismal Systems;Organismal Systems;Human Diseases;Human Diseases;Human Diseases;Organismal Systems	Signal transduction;Endocrine system;Circulatory system;Cardiovascular disease;Cardiovascular disease;Cardiovascular disease;Circulatory system	ko04010//MAPK signaling pathway;ko04921//Oxytocin signaling pathway;ko04261//Adrenergic signaling in cardiomyocytes;ko05410//Hypertrophic cardiomyopathy;ko05414//Dilated cardiomyopathy;ko05412//Arrhythmogenic right ventricular cardiomyopathy;ko04260//Cardiac muscle contraction	K04858;K04858;K04858;K04858;K04858;K04858;K04858	-	-	-	--
Clock_peak_978	cgiscf1	20094003	20094290	288	20094150	58	7.941695	-1	-1	Intron (CGIg00686/CGIg00686, intron 2 of 5)	cgiscf1	20091518	20098450	6933	6	+	CGIg00686	CGIg00686	2632	EPPIN	XP_034320544.1 BPTI/Kunitz domain-containing protein-like [Crassostrea gigas]	-	-	-	-	GO:0005576//extracellular region	GO:0004867//serine-type endopeptidase inhibitor activity;GO:0030414//peptidase inhibitor activity	-	--
Clock_peak_979	cgiscf1	20097968	20098270	303	20098108	51.5	5.364755	-1	-1	Intron (CGIg00686/CGIg00686, intron 5 of 5)	cgiscf1	20091518	20098450	6933	6	+	CGIg00686	CGIg00686	6590	EPPIN	XP_034320544.1 BPTI/Kunitz domain-containing protein-like [Crassostrea gigas]	-	-	-	-	GO:0005576//extracellular region	GO:0004867//serine-type endopeptidase inhibitor activity;GO:0030414//peptidase inhibitor activity	-	--
Clock_peak_980	cgiscf1	20109667	20109937	271	20109814	30	6.050145	-1	-1	Promoter (1-2kb)	cgiscf1	20111543	20113141	1599	4	+	CGIg00687	CGIg00687	-1729	--	XP_011436196.2 WAP four-disulfide core domain protein 2-like [Crassostrea gigas]	-	-	-	-	GO:0005576//extracellular region	GO:0030414//peptidase inhibitor activity	-	--
Clock_peak_981	cgiscf1	20111619	20111911	293	20111755	57	8.87704	-1	-1	Intron (CGIg00687/CGIg00687, intron 1 of 3)	cgiscf1	20111543	20113141	1599	4	+	CGIg00687	CGIg00687	212	--	XP_011436196.2 WAP four-disulfide core domain protein 2-like [Crassostrea gigas]	-	-	-	-	GO:0005576//extracellular region	GO:0030414//peptidase inhibitor activity	-	--
Clock_peak_985	cgiscf1	20149119	20149751	633	20149616	53.5	8.60145	-1	-1	Downstream (1-2kb)	cgiscf1	20150991	20155525	4535	4	-	CGIg00688	CGIg00688	5909	--	XP_034307990.1 uncharacterized protein LOC105326468 isoform X1 [Crassostrea gigas]	-	-	-	-	-	-	-	--
Clock_peak_986	cgiscf1	20153226	20153604	379	20153533	13.5	2.668335	-1	-1	Intron (CGIg00688/CGIg00688, intron 2 of 3)	cgiscf1	20150991	20155525	4535	4	-	CGIg00688	CGIg00688	1992	--	XP_034307990.1 uncharacterized protein LOC105326468 isoform X1 [Crassostrea gigas]	-	-	-	-	-	-	-	--
Clock_peak_991	cgiscf1	20369494	20370071	578	20369649	34	6.26167	-1	-1	Promoter (<=1kb)	cgiscf1	20370367	20381137	10771	18	+	CGIg00695	CGIg00695	-718	--	XP_034321220.1 neurogenic locus notch homolog protein 2 isoform X2 [Crassostrea gigas]	-	-	-	-	-	GO:0004222//metalloendopeptidase activity	GO:0006508//proteolysis	--
Clock_peak_992	cgiscf1	20375022	20375271	250	20375135	31	3.75019	-1	-1	Intron (CGIg00695/CGIg00695, intron 8 of 17)	cgiscf1	20370367	20381137	10771	18	+	CGIg00695	CGIg00695	4768	--	XP_034321220.1 neurogenic locus notch homolog protein 2 isoform X2 [Crassostrea gigas]	-	-	-	-	-	GO:0004222//metalloendopeptidase activity	GO:0006508//proteolysis	--
Clock_peak_993	cgiscf1	20377764	20378054	291	20377887	22	4.536145	-1	-1	Intron (CGIg00695/CGIg00695, intron 12 of 17)	cgiscf1	20370367	20381137	10771	18	+	CGIg00695	CGIg00695	7520	--	XP_034321220.1 neurogenic locus notch homolog protein 2 isoform X2 [Crassostrea gigas]	-	-	-	-	-	GO:0004222//metalloendopeptidase activity	GO:0006508//proteolysis	--
Clock_peak_994	cgiscf1	20379092	20379316	225	20379186	25	4.49698	-1	-1	Intron (CGIg00695/CGIg00695, intron 14 of 17)	cgiscf1	20370367	20381137	10771	18	+	CGIg00695	CGIg00695	8819	--	XP_034321220.1 neurogenic locus notch homolog protein 2 isoform X2 [Crassostrea gigas]	-	-	-	-	-	GO:0004222//metalloendopeptidase activity	GO:0006508//proteolysis	--
Clock_peak_996	cgiscf1	20398236	20398445	210	20398324	41	3.417345	-1	-1	Intron (CGIg00696/CGIg00696, intron 19 of 19)	cgiscf1	20398104	20418573	20470	20	-	CGIg00696	CGIg00696	20249	--	XP_034321220.1 neurogenic locus notch homolog protein 2 isoform X2 [Crassostrea gigas]	-	-	-	-	-	GO:0004222//metalloendopeptidase activity	GO:0006508//proteolysis	--
Clock_peak_997	cgiscf1	20416091	20416474	384	20416307	98	13.088	-1	-1	Intron (CGIg00696/CGIg00696, intron 3 of 19)	cgiscf1	20398104	20418573	20470	20	-	CGIg00696	CGIg00696	2266	--	XP_034321220.1 neurogenic locus notch homolog protein 2 isoform X2 [Crassostrea gigas]	-	-	-	-	-	GO:0004222//metalloendopeptidase activity	GO:0006508//proteolysis	--
Clock_peak_998	cgiscf1	20429594	20430620	1027	20430190	77.5	9.25682	-1	-1	Downstream (2-3kb)	cgiscf1	20432317	20439375	7059	5	-	CGIg00697	CGIg00697	9185	--	XP_034321218.1 uncharacterized protein LOC117687915 [Crassostrea gigas]	-	-	-	-	-	-	-	--
Clock_peak_999	cgiscf1	20436538	20437159	622	20436979	212.5	24.70732	-1	-1	Intron (CGIg00697/CGIg00697, intron 3 of 4)	cgiscf1	20432317	20439375	7059	5	-	CGIg00697	CGIg00697	2396	--	XP_034321218.1 uncharacterized protein LOC117687915 [Crassostrea gigas]	-	-	-	-	-	-	-	--
Clock_peak_1000	cgiscf1	20438374	20438623	250	20438500	52	5.21741	-1	-1	Intron (CGIg00697/CGIg00697, intron 1 of 4)	cgiscf1	20432317	20439375	7059	5	-	CGIg00697	CGIg00697	875	--	XP_034321218.1 uncharacterized protein LOC117687915 [Crassostrea gigas]	-	-	-	-	-	-	-	--
Clock_peak_1001	cgiscf1	20440053	20440317	265	20440188	69	4.92839	-1	-1	Promoter (<=1kb)	cgiscf1	20432317	20439375	7059	5	-	CGIg00697	CGIg00697	-813	--	XP_034321218.1 uncharacterized protein LOC117687915 [Crassostrea gigas]	-	-	-	-	-	-	-	--
Clock_peak_1003	cgiscf1	20448073	20448573	501	20448184	41.5	6.80961	-1	-1	Intron (CGIg00698/CGIg00698, intron 1 of 20)	cgiscf1	20448096	20463505	15410	21	+	CGIg00698	CGIg00698	88	--	XP_034321220.1 neurogenic locus notch homolog protein 2 isoform X2 [Crassostrea gigas]	-	-	-	-	-	GO:0004222//metalloendopeptidase activity	GO:0006508//proteolysis	--
Clock_peak_1004	cgiscf1	20455336	20455567	232	20455465	47	5.836515	-1	-1	Intron (CGIg00698/CGIg00698, intron 11 of 20)	cgiscf1	20448096	20463505	15410	21	+	CGIg00698	CGIg00698	7369	--	XP_034321220.1 neurogenic locus notch homolog protein 2 isoform X2 [Crassostrea gigas]	-	-	-	-	-	GO:0004222//metalloendopeptidase activity	GO:0006508//proteolysis	--
Clock_peak_1005	cgiscf1	20482055	20482450	396	20482261	89.5	9.45888	-1	-1	Intron (CGIg00699/CGIg00699, intron 4 of 16)	cgiscf1	20477337	20490931	13595	17	+	CGIg00699	CGIg00699	4924	--	XP_034321220.1 neurogenic locus notch homolog protein 2 isoform X2 [Crassostrea gigas]	-	-	-	-	-	GO:0004222//metalloendopeptidase activity	GO:0006508//proteolysis	--
Clock_peak_1006	cgiscf1	20484275	20484469	195	20484333	32	3.031385	-1	-1	Intron (CGIg00699/CGIg00699, intron 8 of 16)	cgiscf1	20477337	20490931	13595	17	+	CGIg00699	CGIg00699	6996	--	XP_034321220.1 neurogenic locus notch homolog protein 2 isoform X2 [Crassostrea gigas]	-	-	-	-	-	GO:0004222//metalloendopeptidase activity	GO:0006508//proteolysis	--
Clock_peak_1007	cgiscf1	20488573	20488823	251	20488718	44.5	6.00692	-1	-1	Intron (CGIg00699/CGIg00699, intron 13 of 16)	cgiscf1	20477337	20490931	13595	17	+	CGIg00699	CGIg00699	11381	--	XP_034321220.1 neurogenic locus notch homolog protein 2 isoform X2 [Crassostrea gigas]	-	-	-	-	-	GO:0004222//metalloendopeptidase activity	GO:0006508//proteolysis	--
Clock_peak_1009	cgiscf1	20497870	20498263	394	20497981	27	3.577455	-1	-1	Promoter (1-2kb)	cgiscf1	20499123	20518355	19233	22	+	CGIg00700	CGIg00700	-1142	--	XP_034321220.1 neurogenic locus notch homolog protein 2 isoform X2 [Crassostrea gigas]	-	-	-	-	-	GO:0004222//metalloendopeptidase activity	GO:0006508//proteolysis	--
Clock_peak_1010	cgiscf1	20499670	20500124	455	20499946	30	3.624835	-1	-1	Intron (CGIg00700/CGIg00700, intron 3 of 21)	cgiscf1	20499123	20518355	19233	22	+	CGIg00700	CGIg00700	823	--	XP_034321220.1 neurogenic locus notch homolog protein 2 isoform X2 [Crassostrea gigas]	-	-	-	-	-	GO:0004222//metalloendopeptidase activity	GO:0006508//proteolysis	--
Clock_peak_1011	cgiscf1	20508737	20509211	475	20509082	51	5.02961	-1	-1	Intron (CGIg00700/CGIg00700, intron 11 of 21)	cgiscf1	20499123	20518355	19233	22	+	CGIg00700	CGIg00700	9959	--	XP_034321220.1 neurogenic locus notch homolog protein 2 isoform X2 [Crassostrea gigas]	-	-	-	-	-	GO:0004222//metalloendopeptidase activity	GO:0006508//proteolysis	--
Clock_peak_1013	cgiscf1	20525448	20525681	234	20525576	49	7.085915	-1	-1	Intron (CGIg00701/CGIg00701, intron 24 of 27)	cgiscf1	20522200	20549036	26837	28	-	CGIg00701	CGIg00701	23460	BP10	XP_034321219.1 neurogenic locus notch homolog protein 2 isoform X1 [Crassostrea gigas]	-	-	-	-	GO:0016020//membrane	GO:0004222//metalloendopeptidase activity	GO:0006508//proteolysis	--
Clock_peak_1014	cgiscf1	20526628	20526959	332	20526754	80.5	6.144735	-1	-1	Intron (CGIg00701/CGIg00701, intron 23 of 27)	cgiscf1	20522200	20549036	26837	28	-	CGIg00701	CGIg00701	22282	BP10	XP_034321219.1 neurogenic locus notch homolog protein 2 isoform X1 [Crassostrea gigas]	-	-	-	-	GO:0016020//membrane	GO:0004222//metalloendopeptidase activity	GO:0006508//proteolysis	--
Clock_peak_1015	cgiscf1	20531124	20531492	369	20531391	37	5.9033	-1	-1	Intron (CGIg00701/CGIg00701, intron 19 of 27)	cgiscf1	20522200	20549036	26837	28	-	CGIg00701	CGIg00701	17645	BP10	XP_034321219.1 neurogenic locus notch homolog protein 2 isoform X1 [Crassostrea gigas]	-	-	-	-	GO:0016020//membrane	GO:0004222//metalloendopeptidase activity	GO:0006508//proteolysis	--
Clock_peak_1025	cgiscf1	20610729	20611079	351	20610904	54	4.637875	-1	-1	Downstream (2-3kb)	cgiscf1	20605802	20608375	2574	5	+	CGIg00702	CGIg00702	5102	oaz1a	XP_011416078.2 LOW QUALITY PROTEIN: ornithine decarboxylase antizyme 1-like [Crassostrea gigas]	-	-	-	-	-	GO:0008073//ornithine decarboxylase inhibitor activity	-	--
Clock_peak_1026	cgiscf1	20614713	20614970	258	20614818	35	3.088135	-1	-1	Intron (CGIg00703/CGIg00703, intron 6 of 7)	cgiscf1	20613158	20619360	6203	8	-	CGIg00703	CGIg00703	4542	--	XP_011416077.2 uncharacterized protein LOC105320022 [Crassostrea gigas]	Cellular Processes	Cell growth and death	ko04210//Apoptosis	K02186	-	-	GO:0042981//regulation of apoptotic process	--
Clock_peak_1027	cgiscf1	20615289	20615693	405	20615401	33	4.436055	-1	-1	Intron (CGIg00703/CGIg00703, intron 5 of 7)	cgiscf1	20613158	20619360	6203	8	-	CGIg00703	CGIg00703	3959	--	XP_011416077.2 uncharacterized protein LOC105320022 [Crassostrea gigas]	Cellular Processes	Cell growth and death	ko04210//Apoptosis	K02186	-	-	GO:0042981//regulation of apoptotic process	--
Clock_peak_1028	cgiscf1	20632634	20632858	225	20632721	29.5	5.046355	-1	-1	Intron (CGIg00704/CGIg00704, intron 1 of 4)	cgiscf1	20632478	20634612	2135	5	+	CGIg00704	CGIg00704	243	--	XP_019919526.2 uncharacterized protein LOC105320021 isoform X3 [Crassostrea gigas]	-	-	-	-	-	-	-	--
Clock_peak_1030	cgiscf1	20644897	20645149	253	20645016	39	3.178865	-1	-1	Promoter (1-2kb)	cgiscf1	20646806	20650514	3709	4	+	CGIg00706	CGIg00706	-1790	Clec4a	XP_022312034.1 perlucin-like protein [Crassostrea virginica]	Organismal Systems;Human Diseases	Immune system;Infectious disease: viral	ko04640//Hematopoietic cell lineage;ko05169//Epstein-Barr virus infection	K06468;K06468	-	-	-	--
Clock_peak_1031	cgiscf1	20645618	20645983	366	20645755	81	6.51834	-1	-1	Promoter (1-2kb)	cgiscf1	20646806	20650514	3709	4	+	CGIg00706	CGIg00706	-1051	Clec4a	XP_022312034.1 perlucin-like protein [Crassostrea virginica]	Organismal Systems;Human Diseases	Immune system;Infectious disease: viral	ko04640//Hematopoietic cell lineage;ko05169//Epstein-Barr virus infection	K06468;K06468	-	-	-	--
Clock_peak_1032	cgiscf1	20649607	20649804	198	20649700	41.5	3.11366	-1	-1	Intron (CGIg00706/CGIg00706, intron 2 of 3)	cgiscf1	20646806	20650514	3709	4	+	CGIg00706	CGIg00706	2894	Clec4a	XP_022312034.1 perlucin-like protein [Crassostrea virginica]	Organismal Systems;Human Diseases	Immune system;Infectious disease: viral	ko04640//Hematopoietic cell lineage;ko05169//Epstein-Barr virus infection	K06468;K06468	-	-	-	--
Clock_peak_1034	cgiscf1	20657627	20657857	231	20657751	40.5	7.035425	-1	-1	Promoter (<=1kb)	cgiscf1	20658532	20659743	1212	1	+	CGIg00707	CGIg00707	-781	--	XP_011416075.2 cholecystokinin receptor type A isoform X1 [Crassostrea gigas]	Environmental Information Processing	Signaling molecules and interaction	ko04080//Neuroactive ligand-receptor interaction	K04238	GO:0016021//integral component of membrane	GO:0004930//G protein-coupled receptor activity	GO:0007186//G protein-coupled receptor signaling pathway	--
Clock_peak_1035	cgiscf1	20662100	20662484	385	20662268	110.5	9.696625	-1	-1	Promoter (1-2kb)	cgiscf1	20663898	20666189	2292	3	+	CGIg00708	CGIg00708	-1630	--	XP_011415016.2 uncharacterized protein LOC105319257 [Crassostrea gigas]	Human Diseases;Cellular Processes	Infectious disease: bacterial;Transport and catabolism	ko05152//Tuberculosis;ko04145//Phagosome	K06560;K06560	-	-	-	--
Clock_peak_1036	cgiscf1	20665055	20665272	218	20665151	56	5.11437	-1	-1	Intron (CGIg00708/CGIg00708, intron 1 of 2)	cgiscf1	20663898	20666189	2292	3	+	CGIg00708	CGIg00708	1253	--	XP_011415016.2 uncharacterized protein LOC105319257 [Crassostrea gigas]	Human Diseases;Cellular Processes	Infectious disease: bacterial;Transport and catabolism	ko05152//Tuberculosis;ko04145//Phagosome	K06560;K06560	-	-	-	--
Clock_peak_1047	cgiscf1	21082155	21082371	217	21082226	21.5	4.536205	-1	-1	Intron (CGIg00721/CGIg00721, intron 3 of 4)	cgiscf1	21078864	21083514	4651	5	+	CGIg00721	CGIg00721	3362	--	XP_034309719.1 uncharacterized protein LOC105345555 [Crassostrea gigas]	-	-	-	-	-	-	-	zf-C2H2
Clock_peak_1050	cgiscf1	21211265	21211481	217	21211385	33	3.340895	-1	-1	Downstream (<1kb)	cgiscf1	21211919	21212944	1026	1	-	CGIg00723	CGIg00723	1559	--	XP_034315299.1 uncharacterized protein LOC117685130 [Crassostrea gigas]	Human Diseases;Human Diseases;Human Diseases;Human Diseases;Environmental Information Processing;Human Diseases;Human Diseases;Human Diseases;Human Diseases;Human Diseases;Human Diseases;Human Diseases;Human Diseases;Human Diseases;Cellular Processes;Human Diseases;Human Diseases;Human Diseases;Human Diseases;Human Diseases;Human Diseases;Human Diseases;Cellular Processes;Human Diseases;Cellular …	Infectious disease: bacterial;Cancer: overview;Neurodegenerative disease;Cardiovascular disease;Signal transduction;Infectious disease: viral;Neurodegenerative disease;Neurodegenerative disease;Infectious disease: viral;Neurodegenerative disease;Infectious disease: viral;Neurodegenerative disease;Infectious disease: viral;Infectious disease: bacterial;Cell growth and death;Infectious disease: bac…	ko05152//Tuberculosis;ko05200//Pathways in cancer;ko05022//Pathways of neurodegeneration - multiple diseases;ko05417//Lipid and atherosclerosis;ko04151//PI3K-Akt signaling pathway;ko05169//Epstein-Barr virus infection;ko05010//Alzheimer disease;ko05014//Amyotrophic lateral sclerosis;ko05168//Herpes simplex virus 1 infection;ko05012//Parkinson disease;ko05170//Human immunodeficiency virus 1 infect…	K04399;K04399;K04399;K04399;K04399;K04399;K04399;K04399;K04399;K04399;K04399;K04399;K04399;K04399;K04399;K04399;K04399;K04399;K04399;K04399;K04399;K04399;K04399;K04399;K04399;K04399;K04399;K04399;K04399;K04399;K04399;K04399;K04399;K04399;K04399	-	GO:0002020//protease binding;GO:0003677//DNA binding;GO:0070513//death domain binding	GO:0006355//regulation of transcription, DNA-templated;GO:0042981//regulation of apoptotic process	PC4
Clock_peak_1054	cgiscf1	21290587	21290799	213	21290687	68	5.655395	-1	-1	Intron (CGIg00726/CGIg00726, intron 5 of 6)	cgiscf1	21286870	21291448	4579	7	+	CGIg00726	CGIg00726	3817	--	XP_034319229.1 uncharacterized protein LOC105319902 [Crassostrea gigas]	-	-	-	-	-	-	-	--
Clock_peak_1055	cgiscf1	21292824	21293091	268	21292983	55.5	6.798235	-1	-1	Downstream (2-3kb)	cgiscf1	21286870	21291448	4579	7	+	CGIg00726	CGIg00726	6113	--	XP_034319229.1 uncharacterized protein LOC105319902 [Crassostrea gigas]	-	-	-	-	-	-	-	--
Clock_peak_1059	cgiscf1	21330557	21330878	322	21330745	61	9.56869	-1	-1	Intron (CGIg00728/CGIg00728, intron 6 of 8)	cgiscf1	21329367	21340310	10944	9	-	CGIg00728	CGIg00728	9565	LRP2	XP_034319425.1 uncharacterized protein LOC117687266 [Crassostrea gigas]	Organismal Systems;Organismal Systems;Environmental Information Processing	Digestive system;Endocrine system;Signal transduction	ko04979//Cholesterol metabolism;ko04918//Thyroid hormone synthesis;ko04340//Hedgehog signaling pathway	K06233;K06233;K06233	-	GO:0005515//protein binding	-	--
Clock_peak_1060	cgiscf1	21340939	21341390	452	21341021	32	3.61441	-1	-1	Promoter (<=1kb)	cgiscf1	21329367	21340310	10944	9	-	CGIg00728	CGIg00728	-711	LRP2	XP_034319425.1 uncharacterized protein LOC117687266 [Crassostrea gigas]	Organismal Systems;Organismal Systems;Environmental Information Processing	Digestive system;Endocrine system;Signal transduction	ko04979//Cholesterol metabolism;ko04918//Thyroid hormone synthesis;ko04340//Hedgehog signaling pathway	K06233;K06233;K06233	-	GO:0005515//protein binding	-	--
Clock_peak_1061	cgiscf1	21386051	21386274	224	21386178	53.5	5.71381	-1	-1	Intron (CGIg00732/CGIg00732, intron 1 of 1)	cgiscf1	21385300	21398104	12805	2	+	CGIg00732	CGIg00732	878	--	XP_011415932.2 uncharacterized protein LOC105319906 [Crassostrea gigas]	-	-	-	-	GO:0000124//SAGA complex	GO:0003712//transcription coregulator activity	-	--
Clock_peak_1062	cgiscf1	21389477	21389879	403	21389716	160.5	24.651305	-1	-1	Intron (CGIg00732/CGIg00732, intron 1 of 1)	cgiscf1	21385300	21398104	12805	2	+	CGIg00732	CGIg00732	4416	--	XP_011415932.2 uncharacterized protein LOC105319906 [Crassostrea gigas]	-	-	-	-	GO:0000124//SAGA complex	GO:0003712//transcription coregulator activity	-	--
Clock_peak_1063	cgiscf1	21392786	21393184	399	21392970	36	3.08853	-1	-1	Intron (CGIg00732/CGIg00732, intron 1 of 1)	cgiscf1	21385300	21398104	12805	2	+	CGIg00732	CGIg00732	7670	--	XP_011415932.2 uncharacterized protein LOC105319906 [Crassostrea gigas]	-	-	-	-	GO:0000124//SAGA complex	GO:0003712//transcription coregulator activity	-	--
Clock_peak_1067	cgiscf1	21488968	21489241	274	21489072	57.5	6.863275	-1	-1	Downstream (1-2kb)	cgiscf1	21490939	21493284	2346	1	-	CGIg00734	CGIg00734	4212	--	XP_028417221.1 uncharacterized protein LOC114541505 [Dendronephthya gigantea]	Environmental Information Processing;Human Diseases	Signal transduction;Immune disease	ko04068//FoxO signaling pathway;ko05340//Primary immunodeficiency	K10628;K10628	-	-	-	--
Clock_peak_1068	cgiscf1	21546614	21546907	294	21546781	53	4.000105	-1	-1	Intron (CGIg00736/CGIg00736, intron 4 of 16)	cgiscf1	21530948	21551998	21051	17	-	CGIg00736	CGIg00736	5217	MCC	XP_034322779.1 colorectal mutant cancer protein isoform X1 [Crassostrea gigas]	-	-	-	-	-	-	-	--
Clock_peak_1069	cgiscf1	21551444	21551718	275	21551563	23.5	3.342475	-1	-1	Intron (CGIg00736/CGIg00736, intron 1 of 16)	cgiscf1	21530948	21551998	21051	17	-	CGIg00736	CGIg00736	435	MCC	XP_034322779.1 colorectal mutant cancer protein isoform X1 [Crassostrea gigas]	-	-	-	-	-	-	-	--
Clock_peak_1072	cgiscf1	21633745	21633983	239	21633875	25	5.181705	-1	-1	Intron (CGIg00740/CGIg00740, intron 3 of 3)	cgiscf1	21633023	21636660	3638	4	-	CGIg00740	CGIg00740	2785	MRC1	XP_034319176.1 collectin-12-like [Crassostrea gigas]	Organismal Systems;Human Diseases	Immune system;Infectious disease: viral	ko04640//Hematopoietic cell lineage;ko05169//Epstein-Barr virus infection	K06468;K06468	-	-	-	--
Clock_peak_1073	cgiscf1	21656058	21656298	241	21656151	28	5.849915	-1	-1	Intron (CGIg00742/CGIg00742, intron 3 of 3)	cgiscf1	21655568	21658842	3275	4	-	CGIg00742	CGIg00742	2691	PLA2R1	XP_034319785.1 collectin-12-like [Crassostrea gigas]	Organismal Systems;Human Diseases	Immune system;Infectious disease: viral	ko04640//Hematopoietic cell lineage;ko05169//Epstein-Barr virus infection	K06468;K06468	-	-	-	--
Clock_peak_1076	cgiscf1	21718208	21719015	808	21718328	77	9.55441	-1	-1	Promoter (1-2kb)	cgiscf1	21714635	21716911	2277	5	-	CGIg00747	CGIg00747	-1417	--	XP_011452092.2 asialoglycoprotein receptor 2 [Crassostrea gigas]	Organismal Systems;Human Diseases	Immune system;Infectious disease: viral	ko04640//Hematopoietic cell lineage;ko05169//Epstein-Barr virus infection	K06468;K06468	-	-	-	--
Clock_peak_1077	cgiscf1	21721581	21721876	296	21721727	73.5	6.54727	-1	-1	Downstream (<1kb)	cgiscf1	21722720	21726044	3325	4	-	CGIg00748	CGIg00748	4317	Mbl2	XP_034319176.1 collectin-12-like [Crassostrea gigas]	Organismal Systems;Human Diseases	Immune system;Infectious disease: viral	ko04640//Hematopoietic cell lineage;ko05169//Epstein-Barr virus infection	K06468;K06468	-	-	-	--
Clock_peak_1078	cgiscf1	21723884	21724125	242	21723991	65	5.178515	-1	-1	Intron (CGIg00748/CGIg00748, intron 2 of 3)	cgiscf1	21722720	21726044	3325	4	-	CGIg00748	CGIg00748	2053	Mbl2	XP_034319176.1 collectin-12-like [Crassostrea gigas]	Organismal Systems;Human Diseases	Immune system;Infectious disease: viral	ko04640//Hematopoietic cell lineage;ko05169//Epstein-Barr virus infection	K06468;K06468	-	-	-	--
Clock_peak_1079	cgiscf1	21726262	21727047	786	21726680	68	4.79122	-1	-1	Promoter (<=1kb)	cgiscf1	21722720	21726044	3325	4	-	CGIg00748	CGIg00748	-636	Mbl2	XP_034319176.1 collectin-12-like [Crassostrea gigas]	Organismal Systems;Human Diseases	Immune system;Infectious disease: viral	ko04640//Hematopoietic cell lineage;ko05169//Epstein-Barr virus infection	K06468;K06468	-	-	-	--
Clock_peak_1080	cgiscf1	21731356	21731592	237	21731474	51	4.423025	-1	-1	Downstream (<1kb)	cgiscf1	21732187	21732934	748	2	-	CGIg00750	CGIg00750	1460	CL46	XP_034320440.1 perlucin-like protein [Crassostrea gigas]	Organismal Systems;Human Diseases	Immune system;Infectious disease: viral	ko04640//Hematopoietic cell lineage;ko05169//Epstein-Barr virus infection	K06468;K06468	-	-	-	--
Clock_peak_1081	cgiscf1	21731789	21731978	190	21731879	40	3.85832	-1	-1	Downstream (<1kb)	cgiscf1	21732187	21732934	748	2	-	CGIg00750	CGIg00750	1055	CL46	XP_034320440.1 perlucin-like protein [Crassostrea gigas]	Organismal Systems;Human Diseases	Immune system;Infectious disease: viral	ko04640//Hematopoietic cell lineage;ko05169//Epstein-Barr virus infection	K06468;K06468	-	-	-	--
Clock_peak_1083	cgiscf1	21748294	21748586	293	21748407	49	4.170225	-1	-1	Downstream (<1kb)	cgiscf1	21748719	21759460	10742	2	-	CGIg00751	CGIg00751	11053	CL46	XP_034320440.1 perlucin-like protein [Crassostrea gigas]	Organismal Systems;Human Diseases	Immune system;Infectious disease: viral	ko04640//Hematopoietic cell lineage;ko05169//Epstein-Barr virus infection	K06468;K06468	-	-	-	--
Clock_peak_1084	cgiscf1	21749452	21749709	258	21749571	45.5	6.3002	-1	-1	Intron (CGIg00751/CGIg00751, intron 1 of 1)	cgiscf1	21748719	21759460	10742	2	-	CGIg00751	CGIg00751	9889	CL46	XP_034320440.1 perlucin-like protein [Crassostrea gigas]	Organismal Systems;Human Diseases	Immune system;Infectious disease: viral	ko04640//Hematopoietic cell lineage;ko05169//Epstein-Barr virus infection	K06468;K06468	-	-	-	--
Clock_peak_1085	cgiscf1	21761197	21761463	267	21761337	43	3.859085	-1	-1	Promoter (1-2kb)	cgiscf1	21748719	21759460	10742	2	-	CGIg00751	CGIg00751	-1877	CL46	XP_034320440.1 perlucin-like protein [Crassostrea gigas]	Organismal Systems;Human Diseases	Immune system;Infectious disease: viral	ko04640//Hematopoietic cell lineage;ko05169//Epstein-Barr virus infection	K06468;K06468	-	-	-	--
Clock_peak_1086	cgiscf1	21761768	21762080	313	21761846	44	3.10869	-1	-1	Downstream (2-3kb)	cgiscf1	21748719	21759460	10742	2	-	CGIg00751	CGIg00751	-2386	CL46	XP_034320440.1 perlucin-like protein [Crassostrea gigas]	Organismal Systems;Human Diseases	Immune system;Infectious disease: viral	ko04640//Hematopoietic cell lineage;ko05169//Epstein-Barr virus infection	K06468;K06468	-	-	-	--
Clock_peak_1087	cgiscf1	21765286	21765608	323	21765459	29.5	4.52426	-1	-1	Intron (CGIg00752/CGIg00752, intron 2 of 3)	cgiscf1	21764225	21766885	2661	4	-	CGIg00752	CGIg00752	1426	Fcer2	XP_034319758.1 neurocan core protein-like [Crassostrea gigas]	Organismal Systems;Human Diseases	Immune system;Infectious disease: viral	ko04640//Hematopoietic cell lineage;ko05169//Epstein-Barr virus infection	K06468;K06468	-	-	-	--
Clock_peak_1088	cgiscf1	21770542	21770763	222	21770649	15.5	3.34605	-1	-1	Promoter (1-2kb)	cgiscf1	21772207	21775763	3557	4	+	CGIg00753	CGIg00753	-1558	lysoz	NP_001292276.1 lysozyme-like [Crassostrea gigas]	-	-	-	-	-	GO:0003796//lysozyme activity	-	--
Clock_peak_1089	cgiscf1	22136789	22137341	553	22136932	53	5.336205	-1	-1	Intron (CGIg00758/CGIg00758, intron 2 of 6)	cgiscf1	22126005	22140231	14227	7	-	CGIg00758	CGIg00758	3299	--	XP_034319162.1 ankyrin repeat and KH domain-containing protein mask-like [Crassostrea gigas]	-	-	-	-	-	-	-	--
Clock_peak_1091	cgiscf1	22288745	22289024	280	22288855	36.5	7.082375	-1	-1	Downstream (<1kb)	cgiscf1	22289695	22297416	7722	4	-	CGIg00761	CGIg00761	8561	--	XP_034308633.1 uncharacterized protein LOC105325695 [Crassostrea gigas]	-	-	-	-	-	-	-	--
Clock_peak_1092	cgiscf1	22289416	22289764	349	22289590	74	12.862205	-1	-1	Downstream (<1kb)	cgiscf1	22289695	22297416	7722	4	-	CGIg00761	CGIg00761	7826	--	XP_034308633.1 uncharacterized protein LOC105325695 [Crassostrea gigas]	-	-	-	-	-	-	-	--
Clock_peak_1093	cgiscf1	22374338	22374544	207	22374479	37	5.203445	-1	-1	Intron (CGIg00763/CGIg00763, intron 3 of 14)	cgiscf1	22358297	22378266	19970	15	-	CGIg00763	CGIg00763	3787	hex	XP_034318904.1 beta-hexosaminidase-like [Crassostrea gigas]	Cellular Processes;Metabolism;Metabolism;Metabolism;Metabolism;Metabolism;Metabolism;Metabolism	Transport and catabolism;Glycan biosynthesis and metabolism;Carbohydrate metabolism;Lipid metabolism;Glycan biosynthesis and metabolism;Glycan biosynthesis and metabolism;Glycan biosynthesis and metabolism;Glycan biosynthesis and metabolism	ko04142//Lysosome;ko00513//Various types of N-glycan biosynthesis;ko00520//Amino sugar and nucleotide sugar metabolism;ko00600//Sphingolipid metabolism;ko00603//Glycosphingolipid biosynthesis - globo and isoglobo series;ko00531//Glycosaminoglycan degradation;ko00511//Other glycan degradation;ko00604//Glycosphingolipid biosynthesis - ganglio series	K12373;K12373;K12373;K12373;K12373;K12373;K12373;K12373	-	GO:0004553//hydrolase activity, hydrolyzing O-glycosyl compounds;GO:0004563//beta-N-acetylhexosaminidase activity;GO:0030246//carbohydrate binding	GO:0005975//carbohydrate metabolic process	--
Clock_peak_1096	cgiscf1	22390247	22390538	292	22390416	52	4.39739	-1	-1	Downstream (<1kb)	cgiscf1	22358297	22378266	19970	15	-	CGIg00763	CGIg00763	-12150	hex	XP_034318904.1 beta-hexosaminidase-like [Crassostrea gigas]	Cellular Processes;Metabolism;Metabolism;Metabolism;Metabolism;Metabolism;Metabolism;Metabolism	Transport and catabolism;Glycan biosynthesis and metabolism;Carbohydrate metabolism;Lipid metabolism;Glycan biosynthesis and metabolism;Glycan biosynthesis and metabolism;Glycan biosynthesis and metabolism;Glycan biosynthesis and metabolism	ko04142//Lysosome;ko00513//Various types of N-glycan biosynthesis;ko00520//Amino sugar and nucleotide sugar metabolism;ko00600//Sphingolipid metabolism;ko00603//Glycosphingolipid biosynthesis - globo and isoglobo series;ko00531//Glycosaminoglycan degradation;ko00511//Other glycan degradation;ko00604//Glycosphingolipid biosynthesis - ganglio series	K12373;K12373;K12373;K12373;K12373;K12373;K12373;K12373	-	GO:0004553//hydrolase activity, hydrolyzing O-glycosyl compounds;GO:0004563//beta-N-acetylhexosaminidase activity;GO:0030246//carbohydrate binding	GO:0005975//carbohydrate metabolic process	--
Clock_peak_1097	cgiscf1	22392211	22392606	396	22392499	64	10.507775	-1	-1	Intron (CGIg00764/CGIg00764, intron 14 of 16)	cgiscf1	22390874	22415136	24263	17	-	CGIg00764	CGIg00764	22637	hex	XP_034322768.1 uncharacterized protein LOC105339984 isoform X1 [Crassostrea gigas]	Cellular Processes;Metabolism;Metabolism;Metabolism;Metabolism;Metabolism;Metabolism;Metabolism	Transport and catabolism;Glycan biosynthesis and metabolism;Carbohydrate metabolism;Lipid metabolism;Glycan biosynthesis and metabolism;Glycan biosynthesis and metabolism;Glycan biosynthesis and metabolism;Glycan biosynthesis and metabolism	ko04142//Lysosome;ko00513//Various types of N-glycan biosynthesis;ko00520//Amino sugar and nucleotide sugar metabolism;ko00600//Sphingolipid metabolism;ko00603//Glycosphingolipid biosynthesis - globo and isoglobo series;ko00531//Glycosaminoglycan degradation;ko00511//Other glycan degradation;ko00604//Glycosphingolipid biosynthesis - ganglio series	K12373;K12373;K12373;K12373;K12373;K12373;K12373;K12373	-	GO:0004553//hydrolase activity, hydrolyzing O-glycosyl compounds;GO:0004563//beta-N-acetylhexosaminidase activity;GO:0030246//carbohydrate binding	GO:0005975//carbohydrate metabolic process	--
Clock_peak_1098	cgiscf1	22407909	22408292	384	22408104	71.5	8.44666	-1	-1	Intron (CGIg00764/CGIg00764, intron 1 of 16)	cgiscf1	22390874	22415136	24263	17	-	CGIg00764	CGIg00764	7032	hex	XP_034322768.1 uncharacterized protein LOC105339984 isoform X1 [Crassostrea gigas]	Cellular Processes;Metabolism;Metabolism;Metabolism;Metabolism;Metabolism;Metabolism;Metabolism	Transport and catabolism;Glycan biosynthesis and metabolism;Carbohydrate metabolism;Lipid metabolism;Glycan biosynthesis and metabolism;Glycan biosynthesis and metabolism;Glycan biosynthesis and metabolism;Glycan biosynthesis and metabolism	ko04142//Lysosome;ko00513//Various types of N-glycan biosynthesis;ko00520//Amino sugar and nucleotide sugar metabolism;ko00600//Sphingolipid metabolism;ko00603//Glycosphingolipid biosynthesis - globo and isoglobo series;ko00531//Glycosaminoglycan degradation;ko00511//Other glycan degradation;ko00604//Glycosphingolipid biosynthesis - ganglio series	K12373;K12373;K12373;K12373;K12373;K12373;K12373;K12373	-	GO:0004553//hydrolase activity, hydrolyzing O-glycosyl compounds;GO:0004563//beta-N-acetylhexosaminidase activity;GO:0030246//carbohydrate binding	GO:0005975//carbohydrate metabolic process	--
Clock_peak_1099	cgiscf1	22412558	22412779	222	22412655	41.5	6.39549	-1	-1	Intron (CGIg00764/CGIg00764, intron 1 of 16)	cgiscf1	22390874	22415136	24263	17	-	CGIg00764	CGIg00764	2481	hex	XP_034322768.1 uncharacterized protein LOC105339984 isoform X1 [Crassostrea gigas]	Cellular Processes;Metabolism;Metabolism;Metabolism;Metabolism;Metabolism;Metabolism;Metabolism	Transport and catabolism;Glycan biosynthesis and metabolism;Carbohydrate metabolism;Lipid metabolism;Glycan biosynthesis and metabolism;Glycan biosynthesis and metabolism;Glycan biosynthesis and metabolism;Glycan biosynthesis and metabolism	ko04142//Lysosome;ko00513//Various types of N-glycan biosynthesis;ko00520//Amino sugar and nucleotide sugar metabolism;ko00600//Sphingolipid metabolism;ko00603//Glycosphingolipid biosynthesis - globo and isoglobo series;ko00531//Glycosaminoglycan degradation;ko00511//Other glycan degradation;ko00604//Glycosphingolipid biosynthesis - ganglio series	K12373;K12373;K12373;K12373;K12373;K12373;K12373;K12373	-	GO:0004553//hydrolase activity, hydrolyzing O-glycosyl compounds;GO:0004563//beta-N-acetylhexosaminidase activity;GO:0030246//carbohydrate binding	GO:0005975//carbohydrate metabolic process	--
Clock_peak_1100	cgiscf1	22421937	22422246	310	22422073	66.5	8.084255	-1	-1	Intron (CGIg00765/CGIg00765, intron 1 of 3)	cgiscf1	22421213	22424413	3201	4	+	CGIg00765	CGIg00765	860	MBL2	XP_011452092.2 asialoglycoprotein receptor 2 [Crassostrea gigas]	Organismal Systems;Human Diseases	Immune system;Infectious disease: viral	ko04640//Hematopoietic cell lineage;ko05169//Epstein-Barr virus infection	K06468;K06468	-	-	-	--
Clock_peak_1102	cgiscf1	22435787	22436260	474	22435945	22.5	3.03336	-1	-1	Intron (CGIg00766/CGIg00766, intron 2 of 3)	cgiscf1	22432401	22438166	5766	4	+	CGIg00766	CGIg00766	3544	SFTPD	XP_011452092.2 asialoglycoprotein receptor 2 [Crassostrea gigas]	Organismal Systems;Human Diseases	Immune system;Infectious disease: viral	ko04640//Hematopoietic cell lineage;ko05169//Epstein-Barr virus infection	K06468;K06468	-	-	-	--
Clock_peak_1103	cgiscf1	22436920	22437640	721	22437154	58.5	4.105165	-1	-1	Intron (CGIg00766/CGIg00766, intron 3 of 3)	cgiscf1	22432401	22438166	5766	4	+	CGIg00766	CGIg00766	4753	SFTPD	XP_011452092.2 asialoglycoprotein receptor 2 [Crassostrea gigas]	Organismal Systems;Human Diseases	Immune system;Infectious disease: viral	ko04640//Hematopoietic cell lineage;ko05169//Epstein-Barr virus infection	K06468;K06468	-	-	-	--
Clock_peak_1111	cgiscf1	22570547	22570838	292	22570666	49	6.64539	-1	-1	Promoter (1-2kb)	cgiscf1	22571939	22576110	4172	4	+	CGIg00769	CGIg00769	-1273	--	XP_019930886.2 lectin BRA-3 [Crassostrea gigas]	Organismal Systems;Human Diseases	Immune system;Infectious disease: viral	ko04640//Hematopoietic cell lineage;ko05169//Epstein-Barr virus infection	K06468;K06468	-	-	-	--
Clock_peak_1112	cgiscf1	22572957	22573564	608	22573239	103	8.72644	-1	-1	Intron (CGIg00769/CGIg00769, intron 1 of 3)	cgiscf1	22571939	22576110	4172	4	+	CGIg00769	CGIg00769	1300	--	XP_019930886.2 lectin BRA-3 [Crassostrea gigas]	Organismal Systems;Human Diseases	Immune system;Infectious disease: viral	ko04640//Hematopoietic cell lineage;ko05169//Epstein-Barr virus infection	K06468;K06468	-	-	-	--
Clock_peak_1115	cgiscf1	22580814	22581040	227	22580895	29	3.29089	-1	-1	Promoter (1-2kb)	cgiscf1	22581916	22591178	9263	5	+	CGIg00770	CGIg00770	-1021	--	XP_011455949.2 aggrecan core protein-like [Crassostrea gigas]	Organismal Systems;Human Diseases	Immune system;Infectious disease: viral	ko04640//Hematopoietic cell lineage;ko05169//Epstein-Barr virus infection	K06468;K06468	-	-	-	--
Clock_peak_1116	cgiscf1	22587869	22588098	230	22587997	56	4.971625	-1	-1	Intron (CGIg00770/CGIg00770, intron 4 of 4)	cgiscf1	22581916	22591178	9263	5	+	CGIg00770	CGIg00770	6081	--	XP_011455949.2 aggrecan core protein-like [Crassostrea gigas]	Organismal Systems;Human Diseases	Immune system;Infectious disease: viral	ko04640//Hematopoietic cell lineage;ko05169//Epstein-Barr virus infection	K06468;K06468	-	-	-	--
Clock_peak_1117	cgiscf1	22588982	22589466	485	22589203	107.5	5.461295	-1	-1	Intron (CGIg00770/CGIg00770, intron 4 of 4)	cgiscf1	22581916	22591178	9263	5	+	CGIg00770	CGIg00770	7287	--	XP_011455949.2 aggrecan core protein-like [Crassostrea gigas]	Organismal Systems;Human Diseases	Immune system;Infectious disease: viral	ko04640//Hematopoietic cell lineage;ko05169//Epstein-Barr virus infection	K06468;K06468	-	-	-	--
Clock_peak_1119	cgiscf1	22598744	22598966	223	22598875	72	4.599555	-1	-1	Promoter (<=1kb)	cgiscf1	22599429	22603532	4104	4	+	CGIg00771	CGIg00771	-554	CL46	XP_034315159.1 collectin-12 isoform X1 [Crassostrea gigas]	Organismal Systems;Human Diseases	Immune system;Infectious disease: viral	ko04640//Hematopoietic cell lineage;ko05169//Epstein-Barr virus infection	K06468;K06468	-	-	-	--
Clock_peak_1120	cgiscf1	22626712	22626959	248	22626862	41	4.28972	-1	-1	Intron (CGIg00773/CGIg00773, intron 1 of 3)	cgiscf1	22625258	22636138	10881	4	+	CGIg00773	CGIg00773	1604	Mrc1	XP_011455950.3 collectin-12 [Crassostrea gigas]	Organismal Systems;Human Diseases	Immune system;Infectious disease: viral	ko04640//Hematopoietic cell lineage;ko05169//Epstein-Barr virus infection	K06468;K06468	-	-	-	--
Clock_peak_1121	cgiscf1	22635113	22635688	576	22635236	55	5.91107	-1	-1	Intron (CGIg00773/CGIg00773, intron 3 of 3)	cgiscf1	22625258	22636138	10881	4	+	CGIg00773	CGIg00773	9978	Mrc1	XP_011455950.3 collectin-12 [Crassostrea gigas]	Organismal Systems;Human Diseases	Immune system;Infectious disease: viral	ko04640//Hematopoietic cell lineage;ko05169//Epstein-Barr virus infection	K06468;K06468	-	-	-	--
Clock_peak_1122	cgiscf1	22642239	22642483	245	22642330	34.5	6.33035	-1	-1	Downstream (2-3kb)	cgiscf1	22644411	22648354	3944	4	-	CGIg00774	CGIg00774	6024	ACAN	XP_034315159.1 collectin-12 isoform X1 [Crassostrea gigas]	Organismal Systems;Human Diseases	Immune system;Infectious disease: viral	ko04640//Hematopoietic cell lineage;ko05169//Epstein-Barr virus infection	K06468;K06468	-	-	-	--
Clock_peak_1123	cgiscf1	22645444	22645771	328	22645581	108.5	6.72218	-1	-1	Intron (CGIg00774/CGIg00774, intron 1 of 3)	cgiscf1	22644411	22648354	3944	4	-	CGIg00774	CGIg00774	2773	ACAN	XP_034315159.1 collectin-12 isoform X1 [Crassostrea gigas]	Organismal Systems;Human Diseases	Immune system;Infectious disease: viral	ko04640//Hematopoietic cell lineage;ko05169//Epstein-Barr virus infection	K06468;K06468	-	-	-	--
Clock_peak_1124	cgiscf1	22647644	22647845	202	22647727	60.5	4.380025	-1	-1	Intron (CGIg00774/CGIg00774, intron 1 of 3)	cgiscf1	22644411	22648354	3944	4	-	CGIg00774	CGIg00774	627	ACAN	XP_034315159.1 collectin-12 isoform X1 [Crassostrea gigas]	Organismal Systems;Human Diseases	Immune system;Infectious disease: viral	ko04640//Hematopoietic cell lineage;ko05169//Epstein-Barr virus infection	K06468;K06468	-	-	-	--
Clock_peak_1125	cgiscf1	22648498	22649297	800	22648626	139	6.693245	-1	-1	Promoter (<=1kb)	cgiscf1	22644411	22648354	3944	4	-	CGIg00774	CGIg00774	-272	ACAN	XP_034315159.1 collectin-12 isoform X1 [Crassostrea gigas]	Organismal Systems;Human Diseases	Immune system;Infectious disease: viral	ko04640//Hematopoietic cell lineage;ko05169//Epstein-Barr virus infection	K06468;K06468	-	-	-	--
Clock_peak_1126	cgiscf1	22673710	22674010	301	22673915	25	3.004375	-1	-1	Intron (CGIg00775/CGIg00775, intron 11 of 18)	cgiscf1	22665760	22683041	17282	19	-	CGIg00775	CGIg00775	9126	Pogz	XP_034320157.1 uncharacterized protein LOC105324387 isoform X1 [Crassostrea gigas]	-	-	-	-	-	-	-	--
Clock_peak_1127	cgiscf1	22678149	22678441	293	22678242	43.5	3.951835	-1	-1	Intron (CGIg00775/CGIg00775, intron 5 of 18)	cgiscf1	22665760	22683041	17282	19	-	CGIg00775	CGIg00775	4799	Pogz	XP_034320157.1 uncharacterized protein LOC105324387 isoform X1 [Crassostrea gigas]	-	-	-	-	-	-	-	--
Clock_peak_1128	cgiscf1	22681960	22682186	227	22682081	46	3.86788	-1	-1	Intron (CGIg00775/CGIg00775, intron 1 of 18)	cgiscf1	22665760	22683041	17282	19	-	CGIg00775	CGIg00775	960	Pogz	XP_034320157.1 uncharacterized protein LOC105324387 isoform X1 [Crassostrea gigas]	-	-	-	-	-	-	-	--
Clock_peak_1129	cgiscf1	22687045	22687683	639	22687230	60.5	5.47495	-1	-1	Intron (CGIg00776/CGIg00776, intron 1 of 15)	cgiscf1	22686177	22704307	18131	16	+	CGIg00776	CGIg00776	1053	CPT1A	XP_034320165.1 carnitine O-palmitoyltransferase 1, liver isoform-like isoform X2 [Crassostrea gigas]	Organismal Systems;Human Diseases;Organismal Systems;Environmental Information Processing;Human Diseases;Organismal Systems;Organismal Systems;Metabolism	Environmental adaptation;Endocrine and metabolic disease;Endocrine system;Signal transduction;Endocrine and metabolic disease;Endocrine system;Endocrine system;Lipid metabolism	ko04714//Thermogenesis;ko04936//Alcoholic liver disease;ko04922//Glucagon signaling pathway;ko04152//AMPK signaling pathway;ko04931//Insulin resistance;ko03320//PPAR signaling pathway;ko04920//Adipocytokine signaling pathway;ko00071//Fatty acid degradation	K08765;K08765;K08765;K08765;K08765;K08765;K08765;K08765	-	GO:0016746//acyltransferase activity	-	--
Clock_peak_1130	cgiscf1	22687957	22688310	354	22688060	26.5	2.690095	-1	-1	Intron (CGIg00776/CGIg00776, intron 1 of 15)	cgiscf1	22686177	22704307	18131	16	+	CGIg00776	CGIg00776	1883	CPT1A	XP_034320165.1 carnitine O-palmitoyltransferase 1, liver isoform-like isoform X2 [Crassostrea gigas]	Organismal Systems;Human Diseases;Organismal Systems;Environmental Information Processing;Human Diseases;Organismal Systems;Organismal Systems;Metabolism	Environmental adaptation;Endocrine and metabolic disease;Endocrine system;Signal transduction;Endocrine and metabolic disease;Endocrine system;Endocrine system;Lipid metabolism	ko04714//Thermogenesis;ko04936//Alcoholic liver disease;ko04922//Glucagon signaling pathway;ko04152//AMPK signaling pathway;ko04931//Insulin resistance;ko03320//PPAR signaling pathway;ko04920//Adipocytokine signaling pathway;ko00071//Fatty acid degradation	K08765;K08765;K08765;K08765;K08765;K08765;K08765;K08765	-	GO:0016746//acyltransferase activity	-	--
Clock_peak_1131	cgiscf1	22688619	22688901	283	22688774	36.5	5.68838	-1	-1	Intron (CGIg00776/CGIg00776, intron 1 of 15)	cgiscf1	22686177	22704307	18131	16	+	CGIg00776	CGIg00776	2597	CPT1A	XP_034320165.1 carnitine O-palmitoyltransferase 1, liver isoform-like isoform X2 [Crassostrea gigas]	Organismal Systems;Human Diseases;Organismal Systems;Environmental Information Processing;Human Diseases;Organismal Systems;Organismal Systems;Metabolism	Environmental adaptation;Endocrine and metabolic disease;Endocrine system;Signal transduction;Endocrine and metabolic disease;Endocrine system;Endocrine system;Lipid metabolism	ko04714//Thermogenesis;ko04936//Alcoholic liver disease;ko04922//Glucagon signaling pathway;ko04152//AMPK signaling pathway;ko04931//Insulin resistance;ko03320//PPAR signaling pathway;ko04920//Adipocytokine signaling pathway;ko00071//Fatty acid degradation	K08765;K08765;K08765;K08765;K08765;K08765;K08765;K08765	-	GO:0016746//acyltransferase activity	-	--
Clock_peak_1132	cgiscf1	22689259	22689480	222	22689385	36	4.396925	-1	-1	Intron (CGIg00776/CGIg00776, intron 1 of 15)	cgiscf1	22686177	22704307	18131	16	+	CGIg00776	CGIg00776	3208	CPT1A	XP_034320165.1 carnitine O-palmitoyltransferase 1, liver isoform-like isoform X2 [Crassostrea gigas]	Organismal Systems;Human Diseases;Organismal Systems;Environmental Information Processing;Human Diseases;Organismal Systems;Organismal Systems;Metabolism	Environmental adaptation;Endocrine and metabolic disease;Endocrine system;Signal transduction;Endocrine and metabolic disease;Endocrine system;Endocrine system;Lipid metabolism	ko04714//Thermogenesis;ko04936//Alcoholic liver disease;ko04922//Glucagon signaling pathway;ko04152//AMPK signaling pathway;ko04931//Insulin resistance;ko03320//PPAR signaling pathway;ko04920//Adipocytokine signaling pathway;ko00071//Fatty acid degradation	K08765;K08765;K08765;K08765;K08765;K08765;K08765;K08765	-	GO:0016746//acyltransferase activity	-	--
Clock_peak_1133	cgiscf1	22691643	22691899	257	22691757	26.5	2.964645	-1	-1	Intron (CGIg00776/CGIg00776, intron 4 of 15)	cgiscf1	22686177	22704307	18131	16	+	CGIg00776	CGIg00776	5580	CPT1A	XP_034320165.1 carnitine O-palmitoyltransferase 1, liver isoform-like isoform X2 [Crassostrea gigas]	Organismal Systems;Human Diseases;Organismal Systems;Environmental Information Processing;Human Diseases;Organismal Systems;Organismal Systems;Metabolism	Environmental adaptation;Endocrine and metabolic disease;Endocrine system;Signal transduction;Endocrine and metabolic disease;Endocrine system;Endocrine system;Lipid metabolism	ko04714//Thermogenesis;ko04936//Alcoholic liver disease;ko04922//Glucagon signaling pathway;ko04152//AMPK signaling pathway;ko04931//Insulin resistance;ko03320//PPAR signaling pathway;ko04920//Adipocytokine signaling pathway;ko00071//Fatty acid degradation	K08765;K08765;K08765;K08765;K08765;K08765;K08765;K08765	-	GO:0016746//acyltransferase activity	-	--
Clock_peak_1134	cgiscf1	22701377	22701752	376	22701565	23.5	2.956215	-1	-1	Exon (CGIg00776/CGIg00776, exon 12 of 16)	cgiscf1	22686177	22704307	18131	16	+	CGIg00776	CGIg00776	15388	CPT1A	XP_034320165.1 carnitine O-palmitoyltransferase 1, liver isoform-like isoform X2 [Crassostrea gigas]	Organismal Systems;Human Diseases;Organismal Systems;Environmental Information Processing;Human Diseases;Organismal Systems;Organismal Systems;Metabolism	Environmental adaptation;Endocrine and metabolic disease;Endocrine system;Signal transduction;Endocrine and metabolic disease;Endocrine system;Endocrine system;Lipid metabolism	ko04714//Thermogenesis;ko04936//Alcoholic liver disease;ko04922//Glucagon signaling pathway;ko04152//AMPK signaling pathway;ko04931//Insulin resistance;ko03320//PPAR signaling pathway;ko04920//Adipocytokine signaling pathway;ko00071//Fatty acid degradation	K08765;K08765;K08765;K08765;K08765;K08765;K08765;K08765	-	GO:0016746//acyltransferase activity	-	--
Clock_peak_1136	cgiscf1	22705853	22706139	287	22706041	51.5	2.95604	-1	-1	Downstream (2-3kb)	cgiscf1	22708996	22720491	11496	12	-	CGIg00777	CGIg00777	14450	Gabpb2	XP_034315146.1 GA-binding protein subunit beta-1-like [Crassostrea gigas]	-	-	-	-	-	GO:0005515//protein binding	-	--
Clock_peak_1137	cgiscf1	22706910	22707448	539	22707153	37.5	3.977055	-1	-1	Downstream (1-2kb)	cgiscf1	22708996	22720491	11496	12	-	CGIg00777	CGIg00777	13338	Gabpb2	XP_034315146.1 GA-binding protein subunit beta-1-like [Crassostrea gigas]	-	-	-	-	-	GO:0005515//protein binding	-	--
Clock_peak_1138	cgiscf1	22707771	22708027	257	22707912	44	3.197995	-1	-1	Downstream (1-2kb)	cgiscf1	22708996	22720491	11496	12	-	CGIg00777	CGIg00777	12579	Gabpb2	XP_034315146.1 GA-binding protein subunit beta-1-like [Crassostrea gigas]	-	-	-	-	-	GO:0005515//protein binding	-	--
Clock_peak_1139	cgiscf1	22718842	22719063	222	22718957	22.5	4.6038	-1	-1	Intron (CGIg00777/CGIg00777, intron 3 of 11)	cgiscf1	22708996	22720491	11496	12	-	CGIg00777	CGIg00777	1534	Gabpb2	XP_034315146.1 GA-binding protein subunit beta-1-like [Crassostrea gigas]	-	-	-	-	-	GO:0005515//protein binding	-	--
Clock_peak_1140	cgiscf1	22719714	22719987	274	22719840	54	6.25754	-1	-1	Intron (CGIg00777/CGIg00777, intron 1 of 11)	cgiscf1	22708996	22720491	11496	12	-	CGIg00777	CGIg00777	651	Gabpb2	XP_034315146.1 GA-binding protein subunit beta-1-like [Crassostrea gigas]	-	-	-	-	-	GO:0005515//protein binding	-	--
Clock_peak_1141	cgiscf1	22725442	22725792	351	22725650	39	3.509855	-1	-1	Intron (CGIg00778/CGIg00778, intron 1 of 1)	cgiscf1	22722327	22729131	6805	2	+	CGIg00778	CGIg00778	3323	Tlnrd1	XP_034315149.1 talin rod domain-containing protein 1-like [Crassostrea gigas]	Environmental Information Processing;Human Diseases;Cellular Processes;Human Diseases;Organismal Systems	Signal transduction;Infectious disease: bacterial;Cellular community - eukaryotes;Infectious disease: viral;Immune system	ko04015//Rap1 signaling pathway;ko05131//Shigellosis;ko04510//Focal adhesion;ko05166//Human T-cell leukemia virus 1 infection;ko04611//Platelet activation	K06271;K06271;K06271;K06271;K06271	-	GO:0003779//actin binding	-	--
Clock_peak_1142	cgiscf1	22726304	22726519	216	22726411	33	4.044715	-1	-1	Intron (CGIg00778/CGIg00778, intron 1 of 1)	cgiscf1	22722327	22729131	6805	2	+	CGIg00778	CGIg00778	4084	Tlnrd1	XP_034315149.1 talin rod domain-containing protein 1-like [Crassostrea gigas]	Environmental Information Processing;Human Diseases;Cellular Processes;Human Diseases;Organismal Systems	Signal transduction;Infectious disease: bacterial;Cellular community - eukaryotes;Infectious disease: viral;Immune system	ko04015//Rap1 signaling pathway;ko05131//Shigellosis;ko04510//Focal adhesion;ko05166//Human T-cell leukemia virus 1 infection;ko04611//Platelet activation	K06271;K06271;K06271;K06271;K06271	-	GO:0003779//actin binding	-	--
Clock_peak_1143	cgiscf1	22726722	22727009	288	22726865	34	3.95616	-1	-1	Intron (CGIg00778/CGIg00778, intron 1 of 1)	cgiscf1	22722327	22729131	6805	2	+	CGIg00778	CGIg00778	4538	Tlnrd1	XP_034315149.1 talin rod domain-containing protein 1-like [Crassostrea gigas]	Environmental Information Processing;Human Diseases;Cellular Processes;Human Diseases;Organismal Systems	Signal transduction;Infectious disease: bacterial;Cellular community - eukaryotes;Infectious disease: viral;Immune system	ko04015//Rap1 signaling pathway;ko05131//Shigellosis;ko04510//Focal adhesion;ko05166//Human T-cell leukemia virus 1 infection;ko04611//Platelet activation	K06271;K06271;K06271;K06271;K06271	-	GO:0003779//actin binding	-	--
Clock_peak_1144	cgiscf1	22733264	22733562	299	22733399	63	6.850985	-1	-1	Downstream (2-3kb)	cgiscf1	22722327	22729131	6805	2	+	CGIg00778	CGIg00778	11072	Tlnrd1	XP_034315149.1 talin rod domain-containing protein 1-like [Crassostrea gigas]	Environmental Information Processing;Human Diseases;Cellular Processes;Human Diseases;Organismal Systems	Signal transduction;Infectious disease: bacterial;Cellular community - eukaryotes;Infectious disease: viral;Immune system	ko04015//Rap1 signaling pathway;ko05131//Shigellosis;ko04510//Focal adhesion;ko05166//Human T-cell leukemia virus 1 infection;ko04611//Platelet activation	K06271;K06271;K06271;K06271;K06271	-	GO:0003779//actin binding	-	--
Clock_peak_1145	cgiscf1	22746805	22747023	219	22746912	26.5	3.058985	-1	-1	Intron (CGIg00780/CGIg00780, intron 1 of 11)	cgiscf1	22745211	22754878	9668	12	+	CGIg00780	CGIg00780	1701	TEX9	XP_034320172.1 testis-expressed protein 9 [Crassostrea gigas]	-	-	-	-	-	-	-	--
Clock_peak_1146	cgiscf1	22752949	22753236	288	22753096	27.5	4.233145	-1	-1	Intron (CGIg00780/CGIg00780, intron 9 of 11)	cgiscf1	22745211	22754878	9668	12	+	CGIg00780	CGIg00780	7885	TEX9	XP_034320172.1 testis-expressed protein 9 [Crassostrea gigas]	-	-	-	-	-	-	-	--
Clock_peak_1147	cgiscf1	22754418	22754755	338	22754654	21	4.41265	-1	-1	Intron (CGIg00780/CGIg00780, intron 11 of 11)	cgiscf1	22745211	22754878	9668	12	+	CGIg00780	CGIg00780	9443	TEX9	XP_034320172.1 testis-expressed protein 9 [Crassostrea gigas]	-	-	-	-	-	-	-	--
Clock_peak_1150	cgiscf1	22766384	22766668	285	22766517	14	3.077765	-1	-1	Downstream (1-2kb)	cgiscf1	22768018	22768750	733	2	-	CGIg00781	CGIg00781	2233	--	XP_034318635.1 tripartite motif-containing protein 45 isoform X2 [Crassostrea gigas]	-	-	-	-	-	GO:0008270//zinc ion binding	-	--
Clock_peak_1151	cgiscf1	22772497	22773152	656	22772626	60	6.260725	-1	-1	Promoter (<=1kb)	cgiscf1	22771560	22772333	774	1	-	CGIg00782	CGIg00782	-293	--	XP_034315142.1 transcription intermediary factor 1-beta-like [Crassostrea gigas]	-	-	-	-	-	GO:0008270//zinc ion binding	-	--
Clock_peak_1154	cgiscf1	22857888	22858333	446	22858151	37	4.98284	-1	-1	Intron (CGIg00785/CGIg00785, intron 1 of 2)	cgiscf1	22853797	22861916	8120	3	+	CGIg00785	CGIg00785	4354	trim71	XP_034320176.1 tripartite motif-containing protein 45 isoform X1 [Crassostrea gigas]	-	-	-	-	-	GO:0008270//zinc ion binding	-	--
Clock_peak_1155	cgiscf1	22861608	22862090	483	22861809	155.5	22.72599	-1	-1	Exon (CGIg00785/CGIg00785, exon 3 of 3)	cgiscf1	22853797	22861916	8120	3	+	CGIg00785	CGIg00785	8012	trim71	XP_034320176.1 tripartite motif-containing protein 45 isoform X1 [Crassostrea gigas]	-	-	-	-	-	GO:0008270//zinc ion binding	-	--
Clock_peak_1156	cgiscf1	22884163	22884766	604	22884548	44.5	3.81959	-1	-1	Intron (CGIg00786/CGIg00786, intron 1 of 1)	cgiscf1	22882216	22889358	7143	2	+	CGIg00786	CGIg00786	2332	trim71	XP_034318635.1 tripartite motif-containing protein 45 isoform X2 [Crassostrea gigas]	-	-	-	-	-	GO:0008270//zinc ion binding	-	--
Clock_peak_1157	cgiscf1	22885014	22885432	419	22885217	101	9.332995	-1	-1	Intron (CGIg00786/CGIg00786, intron 1 of 1)	cgiscf1	22882216	22889358	7143	2	+	CGIg00786	CGIg00786	3001	trim71	XP_034318635.1 tripartite motif-containing protein 45 isoform X2 [Crassostrea gigas]	-	-	-	-	-	GO:0008270//zinc ion binding	-	--
Clock_peak_1158	cgiscf1	22885754	22886010	257	22885879	75.5	4.134635	-1	-1	Intron (CGIg00786/CGIg00786, intron 1 of 1)	cgiscf1	22882216	22889358	7143	2	+	CGIg00786	CGIg00786	3663	trim71	XP_034318635.1 tripartite motif-containing protein 45 isoform X2 [Crassostrea gigas]	-	-	-	-	-	GO:0008270//zinc ion binding	-	--
Clock_peak_1162	cgiscf1	23049382	23049627	246	23049500	48	5.635785	-1	-1	Intron (CGIg00793/CGIg00793, intron 2 of 4)	cgiscf1	23047661	23051646	3986	5	+	CGIg00793	CGIg00793	1839	--	XP_011414891.2 fibroleukin [Crassostrea gigas]	-	-	-	-	-	-	-	--
Clock_peak_1165	cgiscf1	23083599	23083873	275	23083740	27	5.204095	-1	-1	Promoter (1-2kb)	cgiscf1	23076151	23082726	6576	6	-	CGIg00796	CGIg00796	-1014	--	XP_034322384.1 uncharacterized protein LOC105333349 [Crassostrea gigas]	-	-	-	-	-	-	-	--
Clock_peak_1166	cgiscf1	23084161	23084580	420	23084294	68	9.43651	-1	-1	Promoter (1-2kb)	cgiscf1	23076151	23082726	6576	6	-	CGIg00796	CGIg00796	-1568	--	XP_034322384.1 uncharacterized protein LOC105333349 [Crassostrea gigas]	-	-	-	-	-	-	-	--
Clock_peak_1167	cgiscf1	23114381	23114595	215	23114516	37	4.082845	-1	-1	Intron (CGIg00798/CGIg00798, intron 5 of 9)	cgiscf1	23100725	23119522	18798	10	-	CGIg00798	CGIg00798	5006	--	XP_034322384.1 uncharacterized protein LOC105333349 [Crassostrea gigas]	-	-	-	-	-	-	-	--
Clock_peak_1169	cgiscf1	23128460	23128720	261	23128584	34	3.413025	-1	-1	Promoter (<=1kb)	cgiscf1	23127155	23128405	1251	3	-	CGIg00799	CGIg00799	-179	--	XP_034319372.1 uncharacterized protein LOC117687235 [Crassostrea gigas]	-	-	-	-	-	-	-	--
Clock_peak_1173	cgiscf1	23378147	23378491	345	23378350	127.5	8.06237	-1	-1	Downstream (1-2kb)	cgiscf1	23380077	23384024	3948	3	-	CGIg00806	CGIg00806	5674	--	XP_034319372.1 uncharacterized protein LOC117687235 [Crassostrea gigas]	Human Diseases;Organismal Systems	Infectious disease: bacterial;Immune system	ko05152//Tuberculosis;ko04625//C-type lectin receptor signaling pathway	K10059;K10059	-	-	-	--
Clock_peak_1174	cgiscf1	23380616	23380834	219	23380723	43.5	3.76419	-1	-1	Intron (CGIg00806/CGIg00806, intron 2 of 2)	cgiscf1	23380077	23384024	3948	3	-	CGIg00806	CGIg00806	3301	--	XP_034319372.1 uncharacterized protein LOC117687235 [Crassostrea gigas]	Human Diseases;Organismal Systems	Infectious disease: bacterial;Immune system	ko05152//Tuberculosis;ko04625//C-type lectin receptor signaling pathway	K10059;K10059	-	-	-	--
Clock_peak_1175	cgiscf1	23387642	23387946	305	23387808	74	9.56203	-1	-1	Downstream (1-2kb)	cgiscf1	23380077	23384024	3948	3	-	CGIg00806	CGIg00806	-3784	--	XP_034319372.1 uncharacterized protein LOC117687235 [Crassostrea gigas]	Human Diseases;Organismal Systems	Infectious disease: bacterial;Immune system	ko05152//Tuberculosis;ko04625//C-type lectin receptor signaling pathway	K10059;K10059	-	-	-	--
Clock_peak_1176	cgiscf1	23389042	23389325	284	23389143	35	2.7419	-1	-1	Downstream (<1kb)	cgiscf1	23380077	23384024	3948	3	-	CGIg00806	CGIg00806	-5119	--	XP_034319372.1 uncharacterized protein LOC117687235 [Crassostrea gigas]	Human Diseases;Organismal Systems	Infectious disease: bacterial;Immune system	ko05152//Tuberculosis;ko04625//C-type lectin receptor signaling pathway	K10059;K10059	-	-	-	--
Clock_peak_1177	cgiscf1	23396377	23396872	496	23396667	32	4.69013	-1	-1	Intron (CGIg00807/CGIg00807, intron 2 of 8)	cgiscf1	23389647	23397897	8251	9	-	CGIg00807	CGIg00807	1230	--	XP_034322384.1 uncharacterized protein LOC105333349 [Crassostrea gigas]	-	-	-	-	-	-	-	--
Clock_peak_1178	cgiscf1	23399928	23400173	246	23400064	46.5	6.705175	-1	-1	Downstream (2-3kb)	cgiscf1	23389647	23397897	8251	9	-	CGIg00807	CGIg00807	-2167	--	XP_034322384.1 uncharacterized protein LOC105333349 [Crassostrea gigas]	-	-	-	-	-	-	-	--
Clock_peak_1180	cgiscf1	23428239	23428582	344	23428395	30.5	6.18159	-1	-1	Downstream (1-2kb)	cgiscf1	23412331	23413964	1634	3	-	CGIg00809	CGIg00809	-14431	--	XP_011415017.2 uncharacterized protein LOC105319258 [Crassostrea gigas]	Human Diseases;Organismal Systems	Infectious disease: bacterial;Immune system	ko05152//Tuberculosis;ko04625//C-type lectin receptor signaling pathway	K10059;K10059	-	-	-	--
Clock_peak_1182	cgiscf1	23453758	23454094	337	23453910	71	4.74594	-1	-1	Downstream (2-3kb)	cgiscf1	23456180	23458795	2616	3	-	CGIg00811	CGIg00811	4885	--	XP_034319353.1 uncharacterized protein LOC117687213 [Crassostrea gigas]	-	-	-	-	-	-	-	--
Clock_peak_1183	cgiscf1	23455729	23456003	275	23455874	71	9.131395	-1	-1	Downstream (<1kb)	cgiscf1	23456180	23458795	2616	3	-	CGIg00811	CGIg00811	2921	--	XP_034319353.1 uncharacterized protein LOC117687213 [Crassostrea gigas]	-	-	-	-	-	-	-	--
Clock_peak_1184	cgiscf1	23460321	23460805	485	23460674	43	5.210915	-1	-1	Promoter (1-2kb)	cgiscf1	23456180	23458795	2616	3	-	CGIg00811	CGIg00811	-1879	--	XP_034319353.1 uncharacterized protein LOC117687213 [Crassostrea gigas]	-	-	-	-	-	-	-	--
Clock_peak_1185	cgiscf1	23481319	23481571	253	23481464	55.5	4.810445	-1	-1	Promoter (1-2kb)	cgiscf1	23476054	23480376	4323	3	-	CGIg00812	CGIg00812	-1088	--	XP_011415016.2 uncharacterized protein LOC105319257 [Crassostrea gigas]	-	-	-	-	-	-	-	--
Clock_peak_1186	cgiscf1	23495125	23495508	384	23495338	91	7.044525	-1	-1	Intron (CGIg00813/CGIg00813, intron 2 of 5)	cgiscf1	23481823	23514239	32417	6	-	CGIg00813	CGIg00813	18901	bre-4	XP_034320869.1 beta-1,4-N-acetylgalactosaminyltransferase bre-4 isoform X1 [Crassostrea gigas]	Metabolism;Metabolism;Metabolism;Metabolism;Metabolism;Metabolism;Metabolism	Glycan biosynthesis and metabolism;Glycan biosynthesis and metabolism;Glycan biosynthesis and metabolism;Glycan biosynthesis and metabolism;Carbohydrate metabolism;Glycan biosynthesis and metabolism;Glycan biosynthesis and metabolism	ko00513//Various types of N-glycan biosynthesis;ko00601//Glycosphingolipid biosynthesis - lacto and neolacto series;ko00510//N-Glycan biosynthesis;ko00514//Other types of O-glycan biosynthesis;ko00052//Galactose metabolism;ko00515//Mannose type O-glycan biosynthesis;ko00533//Glycosaminoglycan biosynthesis - keratan sulfate	K07967;K07967;K07967;K07967;K07967;K07967;K07967	-	GO:0016757//glycosyltransferase activity	GO:0005975//carbohydrate metabolic process	--
Clock_peak_1187	cgiscf1	23514436	23514678	243	23514568	58.5	3.293965	-1	-1	Promoter (<=1kb)	cgiscf1	23481823	23514239	32417	6	-	CGIg00813	CGIg00813	-329	bre-4	XP_034320869.1 beta-1,4-N-acetylgalactosaminyltransferase bre-4 isoform X1 [Crassostrea gigas]	Metabolism;Metabolism;Metabolism;Metabolism;Metabolism;Metabolism;Metabolism	Glycan biosynthesis and metabolism;Glycan biosynthesis and metabolism;Glycan biosynthesis and metabolism;Glycan biosynthesis and metabolism;Carbohydrate metabolism;Glycan biosynthesis and metabolism;Glycan biosynthesis and metabolism	ko00513//Various types of N-glycan biosynthesis;ko00601//Glycosphingolipid biosynthesis - lacto and neolacto series;ko00510//N-Glycan biosynthesis;ko00514//Other types of O-glycan biosynthesis;ko00052//Galactose metabolism;ko00515//Mannose type O-glycan biosynthesis;ko00533//Glycosaminoglycan biosynthesis - keratan sulfate	K07967;K07967;K07967;K07967;K07967;K07967;K07967	-	GO:0016757//glycosyltransferase activity	GO:0005975//carbohydrate metabolic process	--
Clock_peak_1190	cgiscf1	23531740	23532021	282	23531911	40	5.91531	-1	-1	Promoter (<=1kb)	cgiscf1	23530931	23531896	966	2	-	CGIg00814	CGIg00814	-15	--	-	-	-	-	-	-	-	-	--
Clock_peak_1191	cgiscf1	23532424	23532915	492	23532805	72	8.647995	-1	-1	Promoter (<=1kb)	cgiscf1	23530931	23531896	966	2	-	CGIg00814	CGIg00814	-909	--	-	-	-	-	-	-	-	-	--
Clock_peak_1192	cgiscf1	23542294	23542657	364	23542480	179.5	12.88181	-1	-1	Downstream (2-3kb)	cgiscf1	23544537	23545589	1053	1	-	CGIg00815	CGIg00815	3109	5-HT1A	XP_022310984.1 histamine H2 receptor-like [Crassostrea virginica]	Environmental Information Processing	Signaling molecules and interaction	ko04080//Neuroactive ligand-receptor interaction	K04134	GO:0016021//integral component of membrane	GO:0004930//G protein-coupled receptor activity	GO:0007186//G protein-coupled receptor signaling pathway	--
Clock_peak_1193	cgiscf1	23546972	23547205	234	23547090	62	5.2364	-1	-1	Promoter (1-2kb)	cgiscf1	23544537	23545589	1053	1	-	CGIg00815	CGIg00815	-1501	5-HT1A	XP_022310984.1 histamine H2 receptor-like [Crassostrea virginica]	Environmental Information Processing	Signaling molecules and interaction	ko04080//Neuroactive ligand-receptor interaction	K04134	GO:0016021//integral component of membrane	GO:0004930//G protein-coupled receptor activity	GO:0007186//G protein-coupled receptor signaling pathway	--
Clock_peak_1194	cgiscf1	23548378	23548785	408	23548518	63	9.6896	-1	-1	Downstream (1-2kb)	cgiscf1	23550029	23551084	1056	1	-	CGIg00816	CGIg00816	2566	--	XP_022310984.1 histamine H2 receptor-like [Crassostrea virginica]	Environmental Information Processing	Signaling molecules and interaction	ko04080//Neuroactive ligand-receptor interaction	K04134	GO:0016021//integral component of membrane	GO:0004930//G protein-coupled receptor activity	GO:0007186//G protein-coupled receptor signaling pathway	--
Clock_peak_1195	cgiscf1	23552485	23552830	346	23552625	72	11.48777	-1	-1	Promoter (1-2kb)	cgiscf1	23550029	23551084	1056	1	-	CGIg00816	CGIg00816	-1541	--	XP_022310984.1 histamine H2 receptor-like [Crassostrea virginica]	Environmental Information Processing	Signaling molecules and interaction	ko04080//Neuroactive ligand-receptor interaction	K04134	GO:0016021//integral component of membrane	GO:0004930//G protein-coupled receptor activity	GO:0007186//G protein-coupled receptor signaling pathway	--
Clock_peak_1196	cgiscf1	23559424	23559742	319	23559564	136	8.64674	-1	-1	Downstream (1-2kb)	cgiscf1	23550029	23551084	1056	1	-	CGIg00816	CGIg00816	-8480	--	XP_022310984.1 histamine H2 receptor-like [Crassostrea virginica]	Environmental Information Processing	Signaling molecules and interaction	ko04080//Neuroactive ligand-receptor interaction	K04134	GO:0016021//integral component of membrane	GO:0004930//G protein-coupled receptor activity	GO:0007186//G protein-coupled receptor signaling pathway	--
Clock_peak_1197	cgiscf1	23560024	23560257	234	23560163	49	3.90393	-1	-1	Downstream (1-2kb)	cgiscf1	23550029	23551084	1056	1	-	CGIg00816	CGIg00816	-9079	--	XP_022310984.1 histamine H2 receptor-like [Crassostrea virginica]	Environmental Information Processing	Signaling molecules and interaction	ko04080//Neuroactive ligand-receptor interaction	K04134	GO:0016021//integral component of membrane	GO:0004930//G protein-coupled receptor activity	GO:0007186//G protein-coupled receptor signaling pathway	--
Clock_peak_1198	cgiscf1	23569448	23569899	452	23569592	65	6.018765	-1	-1	Intron (CGIg00817/CGIg00817, intron 7 of 10)	cgiscf1	23561451	23629931	68481	11	-	CGIg00817	CGIg00817	60339	cpo	XP_011425134.2 U1 small nuclear ribonucleoprotein A isoform X5 [Crassostrea gigas]	-	-	-	-	-	GO:0003676//nucleic acid binding;GO:0003723//RNA binding	-	--
Clock_peak_1199	cgiscf1	23571638	23571948	311	23571814	37	4.234045	-1	-1	Intron (CGIg00817/CGIg00817, intron 5 of 10)	cgiscf1	23561451	23629931	68481	11	-	CGIg00817	CGIg00817	58117	cpo	XP_011425134.2 U1 small nuclear ribonucleoprotein A isoform X5 [Crassostrea gigas]	-	-	-	-	-	GO:0003676//nucleic acid binding;GO:0003723//RNA binding	-	--
Clock_peak_1200	cgiscf1	23572207	23572432	226	23572304	47	4.58287	-1	-1	Intron (CGIg00817/CGIg00817, intron 4 of 10)	cgiscf1	23561451	23629931	68481	11	-	CGIg00817	CGIg00817	57627	cpo	XP_011425134.2 U1 small nuclear ribonucleoprotein A isoform X5 [Crassostrea gigas]	-	-	-	-	-	GO:0003676//nucleic acid binding;GO:0003723//RNA binding	-	--
Clock_peak_1201	cgiscf1	23587573	23587795	223	23587688	40.5	3.879935	-1	-1	Intron (CGIg00817/CGIg00817, intron 1 of 10)	cgiscf1	23561451	23629931	68481	11	-	CGIg00817	CGIg00817	42243	cpo	XP_011425134.2 U1 small nuclear ribonucleoprotein A isoform X5 [Crassostrea gigas]	-	-	-	-	-	GO:0003676//nucleic acid binding;GO:0003723//RNA binding	-	--
Clock_peak_1202	cgiscf1	23596539	23596748	210	23596654	30	2.92806	-1	-1	Intron (CGIg00817/CGIg00817, intron 1 of 10)	cgiscf1	23561451	23629931	68481	11	-	CGIg00817	CGIg00817	33277	cpo	XP_011425134.2 U1 small nuclear ribonucleoprotein A isoform X5 [Crassostrea gigas]	-	-	-	-	-	GO:0003676//nucleic acid binding;GO:0003723//RNA binding	-	--
Clock_peak_1203	cgiscf1	23602234	23602467	234	23602361	91	5.870755	-1	-1	Intron (CGIg00817/CGIg00817, intron 1 of 10)	cgiscf1	23561451	23629931	68481	11	-	CGIg00817	CGIg00817	27570	cpo	XP_011425134.2 U1 small nuclear ribonucleoprotein A isoform X5 [Crassostrea gigas]	-	-	-	-	-	GO:0003676//nucleic acid binding;GO:0003723//RNA binding	-	--
Clock_peak_1204	cgiscf1	23603084	23603577	494	23603220	37	4.48775	-1	-1	Intron (CGIg00817/CGIg00817, intron 1 of 10)	cgiscf1	23561451	23629931	68481	11	-	CGIg00817	CGIg00817	26711	cpo	XP_011425134.2 U1 small nuclear ribonucleoprotein A isoform X5 [Crassostrea gigas]	-	-	-	-	-	GO:0003676//nucleic acid binding;GO:0003723//RNA binding	-	--
Clock_peak_1209	cgiscf1	23691288	23691485	198	23691400	38.5	2.860235	-1	-1	Promoter (1-2kb)	cgiscf1	23693115	23694269	1155	1	+	CGIg00822	CGIg00822	-1715	--	XP_034322387.1 uncharacterized protein LOC117688432 [Crassostrea gigas]	-	-	-	-	-	-	-	--
Clock_peak_1213	cgiscf1	23741013	23741235	223	23741145	45	5.340995	-1	-1	Promoter (1-2kb)	cgiscf1	23742886	23744724	1839	3	+	CGIg00826	CGIg00826	-1741	--	XP_034319372.1 uncharacterized protein LOC117687235 [Crassostrea gigas]	Human Diseases	Cancer: specific types	ko05226//Gastric cancer	K22244	-	-	-	--
Clock_peak_1216	cgiscf1	23756767	23757218	452	23756889	55	7.055405	-1	-1	Promoter (1-2kb)	cgiscf1	23757968	23780764	22797	17	+	CGIg00828	CGIg00828	-1079	ECE1	XP_034320899.1 endothelin-converting enzyme 1 isoform X1 [Crassostrea gigas]	-	-	-	-	-	GO:0004222//metalloendopeptidase activity	GO:0006508//proteolysis	--
Clock_peak_1217	cgiscf1	23759143	23759355	213	23759263	42.5	4.041175	-1	-1	Intron (CGIg00828/CGIg00828, intron 1 of 16)	cgiscf1	23757968	23780764	22797	17	+	CGIg00828	CGIg00828	1295	ECE1	XP_034320899.1 endothelin-converting enzyme 1 isoform X1 [Crassostrea gigas]	-	-	-	-	-	GO:0004222//metalloendopeptidase activity	GO:0006508//proteolysis	--
Clock_peak_1218	cgiscf1	23762623	23762854	232	23762749	80.5	5.946545	-1	-1	Intron (CGIg00828/CGIg00828, intron 1 of 16)	cgiscf1	23757968	23780764	22797	17	+	CGIg00828	CGIg00828	4781	ECE1	XP_034320899.1 endothelin-converting enzyme 1 isoform X1 [Crassostrea gigas]	-	-	-	-	-	GO:0004222//metalloendopeptidase activity	GO:0006508//proteolysis	--
Clock_peak_1219	cgiscf1	23765965	23766234	270	23766113	21.5	2.95677	-1	-1	Intron (CGIg00828/CGIg00828, intron 1 of 16)	cgiscf1	23757968	23780764	22797	17	+	CGIg00828	CGIg00828	8145	ECE1	XP_034320899.1 endothelin-converting enzyme 1 isoform X1 [Crassostrea gigas]	-	-	-	-	-	GO:0004222//metalloendopeptidase activity	GO:0006508//proteolysis	--
Clock_peak_1220	cgiscf1	23767762	23768057	296	23767893	61	5.080315	-1	-1	Intron (CGIg00828/CGIg00828, intron 1 of 16)	cgiscf1	23757968	23780764	22797	17	+	CGIg00828	CGIg00828	9925	ECE1	XP_034320899.1 endothelin-converting enzyme 1 isoform X1 [Crassostrea gigas]	-	-	-	-	-	GO:0004222//metalloendopeptidase activity	GO:0006508//proteolysis	--
Clock_peak_1221	cgiscf1	23768960	23769206	247	23769082	55	5.82835	-1	-1	Intron (CGIg00828/CGIg00828, intron 1 of 16)	cgiscf1	23757968	23780764	22797	17	+	CGIg00828	CGIg00828	11114	ECE1	XP_034320899.1 endothelin-converting enzyme 1 isoform X1 [Crassostrea gigas]	-	-	-	-	-	GO:0004222//metalloendopeptidase activity	GO:0006508//proteolysis	--
Clock_peak_1222	cgiscf1	23784980	23785464	485	23785099	84.5	8.02639	-1	-1	Intron (CGIg00829/CGIg00829, intron 12 of 12)	cgiscf1	23784812	23791819	7008	13	-	CGIg00829	CGIg00829	6720	CYP3A4	XP_034320913.1 cytochrome P450 3A4 isoform X1 [Crassostrea gigas]	Human Diseases;Metabolism;Human Diseases;Metabolism;Metabolism	Cancer: overview;Metabolism of cofactors and vitamins;Cancer: overview;Lipid metabolism;Lipid metabolism	ko05207//Chemical carcinogenesis - receptor activation;ko00830//Retinol metabolism;ko05204//Chemical carcinogenesis - DNA adducts;ko00140//Steroid hormone biosynthesis;ko00591//Linoleic acid metabolism	K07424;K07424;K07424;K07424;K07424	-	GO:0004497//monooxygenase activity;GO:0005506//iron ion binding;GO:0016705//oxidoreductase activity, acting on paired donors, with incorporation or reduction of molecular oxygen;GO:0020037//heme binding	-	--
Clock_peak_1223	cgiscf1	23796800	23797013	214	23796926	30.5	3.488685	-1	-1	Promoter (<=1kb)	cgiscf1	23797125	23802787	5663	8	+	CGIg00830	CGIg00830	-199	bdhA	XP_034320938.1 D-beta-hydroxybutyrate dehydrogenase-like isoform X2 [Crassostrea gigas]	Metabolism;Metabolism;Metabolism	Lipid metabolism;Biosynthesis of other secondary metabolites;Metabolism of cofactors and vitamins	ko00061//Fatty acid biosynthesis;ko00333//Prodigiosin biosynthesis;ko00780//Biotin metabolism	K00059;K00059;K00059	-	-	-	--
Clock_peak_1224	cgiscf1	23797548	23797854	307	23797709	33	6.83683	-1	-1	Intron (CGIg00830/CGIg00830, intron 2 of 7)	cgiscf1	23797125	23802787	5663	8	+	CGIg00830	CGIg00830	584	bdhA	XP_034320938.1 D-beta-hydroxybutyrate dehydrogenase-like isoform X2 [Crassostrea gigas]	Metabolism;Metabolism;Metabolism	Lipid metabolism;Biosynthesis of other secondary metabolites;Metabolism of cofactors and vitamins	ko00061//Fatty acid biosynthesis;ko00333//Prodigiosin biosynthesis;ko00780//Biotin metabolism	K00059;K00059;K00059	-	-	-	--
Clock_peak_1225	cgiscf1	23798864	23799288	425	23799176	22	4.386465	-1	-1	Intron (CGIg00830/CGIg00830, intron 4 of 7)	cgiscf1	23797125	23802787	5663	8	+	CGIg00830	CGIg00830	2051	bdhA	XP_034320938.1 D-beta-hydroxybutyrate dehydrogenase-like isoform X2 [Crassostrea gigas]	Metabolism;Metabolism;Metabolism	Lipid metabolism;Biosynthesis of other secondary metabolites;Metabolism of cofactors and vitamins	ko00061//Fatty acid biosynthesis;ko00333//Prodigiosin biosynthesis;ko00780//Biotin metabolism	K00059;K00059;K00059	-	-	-	--
Clock_peak_1226	cgiscf1	23815333	23815599	267	23815467	56	8.563905	-1	-1	Intron (CGIg00831/CGIg00831, intron 6 of 8)	cgiscf1	23811717	23816739	5023	9	+	CGIg00831	CGIg00831	3750	--	XP_019924700.2 uncharacterized protein LOC105332834 [Crassostrea gigas]	Organismal Systems;Environmental Information Processing;Organismal Systems	Immune system;Signaling molecules and interaction;Immune system	ko04640//Hematopoietic cell lineage;ko04514//Cell adhesion molecules;ko04662//B cell receptor signaling pathway	K06467;K06467;K06467	-	-	-	--
Clock_peak_1227	cgiscf1	23815899	23816207	309	23816005	24	5.036975	-1	-1	Intron (CGIg00831/CGIg00831, intron 7 of 8)	cgiscf1	23811717	23816739	5023	9	+	CGIg00831	CGIg00831	4288	--	XP_019924700.2 uncharacterized protein LOC105332834 [Crassostrea gigas]	Organismal Systems;Environmental Information Processing;Organismal Systems	Immune system;Signaling molecules and interaction;Immune system	ko04640//Hematopoietic cell lineage;ko04514//Cell adhesion molecules;ko04662//B cell receptor signaling pathway	K06467;K06467;K06467	-	-	-	--
Clock_peak_1229	cgiscf1	23851370	23851590	221	23851489	27.5	5.150145	-1	-1	Intron (CGIg00836/CGIg00836, intron 1 of 9)	cgiscf1	23850169	23857008	6840	10	+	CGIg00836	CGIg00836	1320	--	XP_034320907.1 uncharacterized protein LOC117687811 isoform X2 [Crassostrea gigas]	Organismal Systems;Environmental Information Processing;Organismal Systems	Immune system;Signaling molecules and interaction;Immune system	ko04640//Hematopoietic cell lineage;ko04514//Cell adhesion molecules;ko04662//B cell receptor signaling pathway	K06467;K06467;K06467	-	-	-	--
Clock_peak_1230	cgiscf1	23855953	23856494	542	23856173	118	23.672935	-1	-1	Intron (CGIg00836/CGIg00836, intron 8 of 9)	cgiscf1	23850169	23857008	6840	10	+	CGIg00836	CGIg00836	6004	--	XP_034320907.1 uncharacterized protein LOC117687811 isoform X2 [Crassostrea gigas]	Organismal Systems;Environmental Information Processing;Organismal Systems	Immune system;Signaling molecules and interaction;Immune system	ko04640//Hematopoietic cell lineage;ko04514//Cell adhesion molecules;ko04662//B cell receptor signaling pathway	K06467;K06467;K06467	-	-	-	--
Clock_peak_1231	cgiscf1	23869230	23869627	398	23869473	116.5	10.94025	-1	-1	Intron (CGIg00838/CGIg00838, intron 2 of 7)	cgiscf1	23869059	23874228	5170	8	+	CGIg00838	CGIg00838	414	bdhA	XP_034320952.1 D-beta-hydroxybutyrate dehydrogenase-like isoform X1 [Crassostrea gigas]	Metabolism;Metabolism;Metabolism	Lipid metabolism;Biosynthesis of other secondary metabolites;Metabolism of cofactors and vitamins	ko00061//Fatty acid biosynthesis;ko00333//Prodigiosin biosynthesis;ko00780//Biotin metabolism	K00059;K00059;K00059	-	-	-	--
Clock_peak_1232	cgiscf1	23880845	23881238	394	23880979	69	5.98102	-1	-1	Intron (CGIg00839/CGIg00839, intron 6 of 8)	cgiscf1	23876942	23882298	5357	9	+	CGIg00839	CGIg00839	4037	--	XP_034320907.1 uncharacterized protein LOC117687811 isoform X2 [Crassostrea gigas]	Organismal Systems;Environmental Information Processing;Organismal Systems	Immune system;Signaling molecules and interaction;Immune system	ko04640//Hematopoietic cell lineage;ko04514//Cell adhesion molecules;ko04662//B cell receptor signaling pathway	K06467;K06467;K06467	-	-	-	--
Clock_peak_1233	cgiscf1	23881483	23881804	322	23881652	45.5	9.42846	-1	-1	Intron (CGIg00839/CGIg00839, intron 7 of 8)	cgiscf1	23876942	23882298	5357	9	+	CGIg00839	CGIg00839	4710	--	XP_034320907.1 uncharacterized protein LOC117687811 isoform X2 [Crassostrea gigas]	Organismal Systems;Environmental Information Processing;Organismal Systems	Immune system;Signaling molecules and interaction;Immune system	ko04640//Hematopoietic cell lineage;ko04514//Cell adhesion molecules;ko04662//B cell receptor signaling pathway	K06467;K06467;K06467	-	-	-	--
Clock_peak_1234	cgiscf1	23899077	23899378	302	23899305	48.5	2.34103	-1	-1	Intron (CGIg00841/CGIg00841, intron 3 of 4)	cgiscf1	23895615	23900489	4875	5	+	CGIg00841	CGIg00841	3690	--	XP_034315676.1 D-beta-hydroxybutyrate dehydrogenase-like [Crassostrea gigas]	Metabolism;Metabolism;Metabolism	Lipid metabolism;Biosynthesis of other secondary metabolites;Metabolism of cofactors and vitamins	ko00061//Fatty acid biosynthesis;ko00333//Prodigiosin biosynthesis;ko00780//Biotin metabolism	K00059;K00059;K00059	-	-	-	--
Clock_peak_1235	cgiscf1	23900063	23900300	238	23900143	105	4.76345	-1	-1	Intron (CGIg00841/CGIg00841, intron 4 of 4)	cgiscf1	23895615	23900489	4875	5	+	CGIg00841	CGIg00841	4528	--	XP_034315676.1 D-beta-hydroxybutyrate dehydrogenase-like [Crassostrea gigas]	Metabolism;Metabolism;Metabolism	Lipid metabolism;Biosynthesis of other secondary metabolites;Metabolism of cofactors and vitamins	ko00061//Fatty acid biosynthesis;ko00333//Prodigiosin biosynthesis;ko00780//Biotin metabolism	K00059;K00059;K00059	-	-	-	--
Clock_peak_1236	cgiscf1	23901865	23902682	818	23902288	150	4.867375	-1	-1	Promoter (<=1kb)	cgiscf1	23902736	23909651	6916	6	+	CGIg00842	CGIg00842	-448	--	XP_034318991.1 uncharacterized protein LOC117687041 [Crassostrea gigas]	-	-	-	-	-	-	-	--
Clock_peak_1237	cgiscf1	23902938	23903231	294	23903131	78	3.04279	-1	-1	Intron (CGIg00842/CGIg00842, intron 1 of 5)	cgiscf1	23902736	23909651	6916	6	+	CGIg00842	CGIg00842	395	--	XP_034318991.1 uncharacterized protein LOC117687041 [Crassostrea gigas]	-	-	-	-	-	-	-	--
Clock_peak_1238	cgiscf1	23909005	23909421	417	23909175	306.5	13.026125	-1	-1	Intron (CGIg00842/CGIg00842, intron 5 of 5)	cgiscf1	23902736	23909651	6916	6	+	CGIg00842	CGIg00842	6439	--	XP_034318991.1 uncharacterized protein LOC117687041 [Crassostrea gigas]	-	-	-	-	-	-	-	--
Clock_peak_1242	cgiscf1	23975397	23975843	447	23975511	44.5	9.108205	-1	-1	Downstream (2-3kb)	cgiscf1	23977681	23978796	1116	4	-	CGIg00849	CGIg00849	3285	v1g160099	XP_034320968.1 2'-deoxynucleoside 5'-phosphate N-hydrolase 1-like [Crassostrea gigas]	-	-	-	-	-	-	-	--
Clock_peak_1243	cgiscf1	23980198	23980549	352	23980368	105	6.40723	-1	-1	Promoter (1-2kb)	cgiscf1	23977681	23978796	1116	4	-	CGIg00849	CGIg00849	-1572	v1g160099	XP_034320968.1 2'-deoxynucleoside 5'-phosphate N-hydrolase 1-like [Crassostrea gigas]	-	-	-	-	-	-	-	--
Clock_peak_1244	cgiscf1	23993054	23993271	218	23993145	23	4.83374	-1	-1	Promoter (<=1kb)	cgiscf1	23986336	23993031	6696	4	-	CGIg00850	CGIg00850	-114	TRIADDRAFT_32238	XP_034320968.1 2'-deoxynucleoside 5'-phosphate N-hydrolase 1-like [Crassostrea gigas]	-	-	-	-	-	-	-	--
Clock_peak_1245	cgiscf1	24020631	24020858	228	24020769	62.5	6.886045	-1	-1	Promoter (<=1kb)	cgiscf1	24021267	24025031	3765	5	+	CGIg00853	CGIg00853	-498	DDB_G0287015	XP_034320917.1 uncharacterized protein LOC109619710 isoform X1 [Crassostrea gigas]	-	-	-	-	-	-	-	--
Clock_peak_1246	cgiscf1	24024628	24024918	291	24024797	32	3.74459	-1	-1	Intron (CGIg00853/CGIg00853, intron 4 of 4)	cgiscf1	24021267	24025031	3765	5	+	CGIg00853	CGIg00853	3530	DDB_G0287015	XP_034320917.1 uncharacterized protein LOC109619710 isoform X1 [Crassostrea gigas]	-	-	-	-	-	-	-	--
Clock_peak_1248	cgiscf1	24029436	24029664	229	24029530	77	8.09124	-1	-1	Promoter (<=1kb)	cgiscf1	24030072	24032322	2251	4	+	CGIg00854	CGIg00854	-542	DDB_G0287015	XP_034320925.1 uncharacterized protein LOC117687820 [Crassostrea gigas]	-	-	-	-	-	-	-	--
Clock_peak_1249	cgiscf1	24046722	24047155	434	24047019	31	2.93251	-1	-1	Promoter (<=1kb)	cgiscf1	24047862	24054666	6805	4	+	CGIg00856	CGIg00856	-843	--	XP_011412688.1 uncharacterized protein LOC105317667 isoform X1 [Crassostrea gigas]	-	-	-	-	-	-	-	--
Clock_peak_1255	cgiscf1	24122198	24122649	452	24122537	62	9.606445	-1	-1	Intron (CGIg00858/CGIg00858, intron 14 of 20)	cgiscf1	24107864	24141504	33641	21	+	CGIg00858	CGIg00858	14673	Mycbpap	XP_034320997.1 MYCBP-associated protein-like isoform X9 [Crassostrea gigas]	-	-	-	-	-	-	-	--
Clock_peak_1256	cgiscf1	24124828	24125054	227	24124946	111	15.53647	-1	-1	Intron (CGIg00858/CGIg00858, intron 15 of 20)	cgiscf1	24107864	24141504	33641	21	+	CGIg00858	CGIg00858	17082	Mycbpap	XP_034320997.1 MYCBP-associated protein-like isoform X9 [Crassostrea gigas]	-	-	-	-	-	-	-	--
Clock_peak_1257	cgiscf1	24127494	24127695	202	24127593	80	7.688475	-1	-1	Intron (CGIg00858/CGIg00858, intron 18 of 20)	cgiscf1	24107864	24141504	33641	21	+	CGIg00858	CGIg00858	19729	Mycbpap	XP_034320997.1 MYCBP-associated protein-like isoform X9 [Crassostrea gigas]	-	-	-	-	-	-	-	--
Clock_peak_1258	cgiscf1	24137498	24137930	433	24137818	30	5.20619	-1	-1	Intron (CGIg00858/CGIg00858, intron 19 of 20)	cgiscf1	24107864	24141504	33641	21	+	CGIg00858	CGIg00858	29954	Mycbpap	XP_034320997.1 MYCBP-associated protein-like isoform X9 [Crassostrea gigas]	-	-	-	-	-	-	-	--
Clock_peak_1264	cgiscf1	24169987	24170627	641	24170148	84	7.16405	-1	-1	Promoter (<=1kb)	cgiscf1	24171117	24225811	54695	20	+	CGIg00859	CGIg00859	-969	TCF4	XP_011451628.2 transcription factor 4 isoform X9 [Crassostrea gigas]	-	-	-	-	-	GO:0046983//protein dimerization activity	-	bHLH
Clock_peak_1265	cgiscf1	24208973	24209341	369	24209140	112	12.485115	-1	-1	Intron (CGIg00859/CGIg00859, intron 10 of 19)	cgiscf1	24171117	24225811	54695	20	+	CGIg00859	CGIg00859	38023	TCF4	XP_011451628.2 transcription factor 4 isoform X9 [Crassostrea gigas]	-	-	-	-	-	GO:0046983//protein dimerization activity	-	bHLH
Clock_peak_1266	cgiscf1	24220606	24221103	498	24220765	128	13.863285	-1	-1	Intron (CGIg00859/CGIg00859, intron 17 of 19)	cgiscf1	24171117	24225811	54695	20	+	CGIg00859	CGIg00859	49648	TCF4	XP_011451628.2 transcription factor 4 isoform X9 [Crassostrea gigas]	-	-	-	-	-	GO:0046983//protein dimerization activity	-	bHLH
Clock_peak_1268	cgiscf1	24248189	24248438	250	24248281	59.5	4.31534	-1	-1	Promoter (<=1kb)	cgiscf1	24239788	24247450	7663	13	-	CGIg00861	CGIg00861	-831	--	XP_011451638.2 uncharacterized protein LOC105345243 [Crassostrea gigas]	Cellular Processes	Transport and catabolism	ko04145//Phagosome	K13884	GO:0016020//membrane	-	-	--
Clock_peak_1270	cgiscf1	24263520	24264265	746	24263915	34	4.44302	-1	-1	Promoter (<=1kb)	cgiscf1	24264431	24267876	3446	3	+	CGIg00863	CGIg00863	-516	--	XP_034319373.1 uncharacterized protein LOC117687237 [Crassostrea gigas]	-	-	-	-	-	-	-	--
Clock_peak_1271	cgiscf1	24265397	24265600	204	24265489	22	4.63051	-1	-1	Intron (CGIg00863/CGIg00863, intron 1 of 2)	cgiscf1	24264431	24267876	3446	3	+	CGIg00863	CGIg00863	1058	--	XP_034319373.1 uncharacterized protein LOC117687237 [Crassostrea gigas]	-	-	-	-	-	-	-	--
Clock_peak_1272	cgiscf1	24304016	24304388	373	24304211	107.5	15.603295	-1	-1	Intron (CGIg00866/CGIg00866, intron 1 of 2)	cgiscf1	24303691	24308009	4319	3	+	CGIg00866	CGIg00866	520	--	XP_034319373.1 uncharacterized protein LOC117687237 [Crassostrea gigas]	Human Diseases	Cancer: specific types	ko05226//Gastric cancer	K22244	-	-	-	--
Clock_peak_1273	cgiscf1	24321311	24321532	222	24321456	40.5	4.42271	-1	-1	Promoter (<=1kb)	cgiscf1	24322349	24328594	6246	3	+	CGIg00868	CGIg00868	-893	--	XP_034319372.1 uncharacterized protein LOC117687235 [Crassostrea gigas]	Human Diseases	Cancer: specific types	ko05226//Gastric cancer	K22244	-	-	-	--
Clock_peak_1274	cgiscf1	24343154	24343609	456	24343237	54	8.399255	-1	-1	Intron (CGIg00869/CGIg00869, intron 1 of 1)	cgiscf1	24342659	24346026	3368	2	+	CGIg00869	CGIg00869	578	--	XP_034319373.1 uncharacterized protein LOC117687237 [Crassostrea gigas]	-	-	-	-	-	-	-	--
Clock_peak_1277	cgiscf1	24442336	24442890	555	24442494	91	8.17677	-1	-1	Promoter (<=1kb)	cgiscf1	24438606	24441632	3027	3	-	CGIg00873	CGIg00873	-862	--	XP_034319372.1 uncharacterized protein LOC117687235 [Crassostrea gigas]	Human Diseases;Organismal Systems	Infectious disease: bacterial;Immune system	ko05152//Tuberculosis;ko04625//C-type lectin receptor signaling pathway	K10059;K10059	-	-	-	--
Clock_peak_1279	cgiscf1	24464302	24464864	563	24464469	126.5	18.809955	-1	-1	Intron (CGIg00874/CGIg00874, intron 1 of 2)	cgiscf1	24461491	24464952	3462	3	-	CGIg00874	CGIg00874	483	--	XP_034319373.1 uncharacterized protein LOC117687237 [Crassostrea gigas]	Human Diseases	Cancer: specific types	ko05226//Gastric cancer	K22244	-	-	-	--
Clock_peak_1280	cgiscf1	24466408	24466744	337	24466618	19	4.035435	-1	-1	Promoter (1-2kb)	cgiscf1	24461491	24464952	3462	3	-	CGIg00874	CGIg00874	-1666	--	XP_034319373.1 uncharacterized protein LOC117687237 [Crassostrea gigas]	Human Diseases	Cancer: specific types	ko05226//Gastric cancer	K22244	-	-	-	--
Clock_peak_1282	cgiscf1	24502273	24502500	228	24502375	73.5	4.658785	-1	-1	Downstream (2-3kb)	cgiscf1	24488013	24490752	2740	3	-	CGIg00876	CGIg00876	-11623	--	XP_034319373.1 uncharacterized protein LOC117687237 [Crassostrea gigas]	Human Diseases	Cancer: specific types	ko05226//Gastric cancer	K22244	-	-	-	--
Clock_peak_1283	cgiscf1	24530207	24530650	444	24530351	52.5	9.446535	-1	-1	Intron (CGIg00878/CGIg00878, intron 8 of 10)	cgiscf1	24529439	24542761	13323	11	-	CGIg00878	CGIg00878	12410	--	XP_034319545.1 multiple epidermal growth factor-like domains protein 11 [Crassostrea gigas]	-	-	-	-	-	-	-	--
Clock_peak_1284	cgiscf1	24829600	24829899	300	24829696	28	2.69158	-1	-1	Intron (CGIg00880/CGIg00880, intron 8 of 9)	cgiscf1	24816399	24832914	16516	10	+	CGIg00880	CGIg00880	13297	--	XP_034319092.1 uncharacterized protein LOC105346871 isoform X1 [Crassostrea gigas]	-	-	-	-	-	-	-	--
Clock_peak_1285	cgiscf1	24852197	24852494	298	24852387	56	7.091635	-1	-1	Intron (CGIg00882/CGIg00882, intron 7 of 7)	cgiscf1	24851437	24862744	11308	8	-	CGIg00882	CGIg00882	10357	--	XP_011447653.2 tyramine beta-hydroxylase [Crassostrea gigas]	Metabolism	Amino acid metabolism	ko00350//Tyrosine metabolism	K00503	-	GO:0003824//catalytic activity;GO:0004497//monooxygenase activity;GO:0004500//dopamine beta-monooxygenase activity;GO:0005507//copper ion binding;GO:0016715//oxidoreductase activity, acting on paired donors, with incorporation or reduction of molecular oxygen, reduced ascorbate as one donor, and incorporation of one atom of oxygen	-	--
Clock_peak_1286	cgiscf1	24870326	24870551	226	24870428	26.5	3.7388	-1	-1	Intron (CGIg00883/CGIg00883, intron 2 of 8)	cgiscf1	24868031	24878832	10802	9	+	CGIg00883	CGIg00883	2397	--	XP_034321662.1 DBH-like monooxygenase protein 2 homolog isoform X2 [Crassostrea gigas]	Metabolism	Amino acid metabolism	ko00350//Tyrosine metabolism	K00503	-	GO:0003824//catalytic activity;GO:0004497//monooxygenase activity;GO:0004500//dopamine beta-monooxygenase activity;GO:0005507//copper ion binding;GO:0016715//oxidoreductase activity, acting on paired donors, with incorporation or reduction of molecular oxygen, reduced ascorbate as one donor, and incorporation of one atom of oxygen	-	--
Clock_peak_1309	cgiscf1	25072895	25073112	218	25073012	32	3.776365	-1	-1	Promoter (1-2kb)	cgiscf1	25074712	25085002	10291	7	+	CGIg00888	CGIg00888	-1700	--	XP_034321966.1 (S)-coclaurine N-methyltransferase [Crassostrea gigas]	Metabolism	Biosynthesis of other secondary metabolites	ko00950//Isoquinoline alkaloid biosynthesis	K13384	-	-	-	--
Clock_peak_1310	cgiscf1	25084273	25084763	491	25084677	28	5.34008	-1	-1	Intron (CGIg00888/CGIg00888, intron 6 of 6)	cgiscf1	25074712	25085002	10291	7	+	CGIg00888	CGIg00888	9965	--	XP_034321966.1 (S)-coclaurine N-methyltransferase [Crassostrea gigas]	Metabolism	Biosynthesis of other secondary metabolites	ko00950//Isoquinoline alkaloid biosynthesis	K13384	-	-	-	--
Clock_peak_1312	cgiscf1	25104753	25105013	261	25104891	46	5.815005	-1	-1	Intron (CGIg00890/CGIg00890, intron 2 of 5)	cgiscf1	25104307	25108444	4138	6	+	CGIg00890	CGIg00890	584	--	XP_034321968.1 uncharacterized protein LOC105326947 [Crassostrea gigas]	-	-	-	-	-	-	-	--
Clock_peak_1313	cgiscf1	25106141	25106660	520	25106330	188	25.869175	-1	-1	Intron (CGIg00890/CGIg00890, intron 4 of 5)	cgiscf1	25104307	25108444	4138	6	+	CGIg00890	CGIg00890	2023	--	XP_034321968.1 uncharacterized protein LOC105326947 [Crassostrea gigas]	-	-	-	-	-	-	-	--
Clock_peak_1314	cgiscf1	25120808	25121493	686	25121199	54	4.704105	-1	-1	Downstream (1-2kb)	cgiscf1	25122797	25125188	2392	4	-	CGIg00892	CGIg00892	3989	Pex11g	XP_011428653.2 peroxisomal membrane protein 11C [Crassostrea gigas]	Cellular Processes	Transport and catabolism	ko04146//Peroxisome	K13353	GO:0005779//integral component of peroxisomal membrane	-	GO:0016559//peroxisome fission	--
Clock_peak_1315	cgiscf1	25125467	25125708	242	25125560	21.5	4.536205	-1	-1	Promoter (<=1kb)	cgiscf1	25122797	25125188	2392	4	-	CGIg00892	CGIg00892	-372	Pex11g	XP_011428653.2 peroxisomal membrane protein 11C [Crassostrea gigas]	Cellular Processes	Transport and catabolism	ko04146//Peroxisome	K13353	GO:0005779//integral component of peroxisomal membrane	-	GO:0016559//peroxisome fission	--
Clock_peak_1316	cgiscf1	25130978	25131300	323	25131119	100	11.227375	-1	-1	Intron (CGIg00894/CGIg00894, intron 2 of 3)	cgiscf1	25129846	25132419	2574	4	+	CGIg00894	CGIg00894	1273	CD163	XP_034321995.1 deleted in malignant brain tumors 1 protein [Crassostrea gigas]	-	-	-	-	GO:0016020//membrane	GO:0005044//scavenger receptor activity	-	--
Clock_peak_1317	cgiscf1	25132511	25132922	412	25132721	24	4.430005	-1	-1	Downstream (<1kb)	cgiscf1	25129846	25132419	2574	4	+	CGIg00894	CGIg00894	2875	CD163	XP_034321995.1 deleted in malignant brain tumors 1 protein [Crassostrea gigas]	-	-	-	-	GO:0016020//membrane	GO:0005044//scavenger receptor activity	-	--
Clock_peak_1318	cgiscf1	25133987	25134274	288	25134124	33.5	6.5993	-1	-1	Intron (CGIg00895/CGIg00895, intron 10 of 10)	cgiscf1	25133539	25140976	7438	11	-	CGIg00895	CGIg00895	6852	--	XP_034321984.1 uncharacterized protein LOC105329193 [Crassostrea gigas]	-	-	-	-	-	-	-	--
Clock_peak_1319	cgiscf1	25141210	25141450	241	25141335	68.5	5.93257	-1	-1	Promoter (<=1kb)	cgiscf1	25133539	25140976	7438	11	-	CGIg00895	CGIg00895	-359	--	XP_034321984.1 uncharacterized protein LOC105329193 [Crassostrea gigas]	-	-	-	-	-	-	-	--
Clock_peak_1321	cgiscf1	25147286	25147504	219	25147399	45	5.182655	-1	-1	Promoter (1-2kb)	cgiscf1	25148576	25150673	2098	3	+	CGIg00896	CGIg00896	-1177	Prss12	XP_034321990.1 lysyl oxidase homolog 3B-like [Crassostrea gigas]	Cellular Processes	Transport and catabolism	ko04145//Phagosome	K06558	GO:0016020//membrane	GO:0005044//scavenger receptor activity	-	--
Clock_peak_1322	cgiscf1	25155386	25155622	237	25155491	23.5	3.786805	-1	-1	Downstream (<1kb)	cgiscf1	25148576	25150673	2098	3	+	CGIg00896	CGIg00896	6915	Prss12	XP_034321990.1 lysyl oxidase homolog 3B-like [Crassostrea gigas]	Cellular Processes	Transport and catabolism	ko04145//Phagosome	K06558	GO:0016020//membrane	GO:0005044//scavenger receptor activity	-	--
Clock_peak_1324	cgiscf1	25193028	25193311	284	25193174	14	3.03389	-1	-1	Intron (CGIg00898/CGIg00898, intron 6 of 8)	cgiscf1	25188127	25195075	6949	9	-	CGIg00898	CGIg00898	1901	--	XP_034321986.1 uncharacterized protein LOC117688240 isoform X1 [Crassostrea gigas]	Environmental Information Processing	Signal transduction	ko04011//MAPK signaling pathway - yeast	K11243	-	-	-	--
Clock_peak_1325	cgiscf1	25216008	25216273	266	25216135	41.5	4.04445	-1	-1	Intron (CGIg00900/CGIg00900, intron 2 of 2)	cgiscf1	25214693	25216716	2024	3	+	CGIg00900	CGIg00900	1442	--	XP_034322002.1 uncharacterized protein LOC117688251 [Crassostrea gigas]	-	-	-	-	-	-	-	--
Clock_peak_1326	cgiscf1	25278069	25278551	483	25278234	64.5	7.700825	-1	-1	Intron (CGIg00906/CGIg00906, intron 9 of 11)	cgiscf1	25276260	25287368	11109	12	-	CGIg00906	CGIg00906	9134	CPVL	XP_011449426.2 probable serine carboxypeptidase CPVL isoform X1 [Crassostrea gigas]	-	-	-	-	-	GO:0004185//serine-type carboxypeptidase activity	GO:0006508//proteolysis	--
Clock_peak_1327	cgiscf1	25279830	25280417	588	25279994	53.5	8.20949	-1	-1	Intron (CGIg00906/CGIg00906, intron 7 of 11)	cgiscf1	25276260	25287368	11109	12	-	CGIg00906	CGIg00906	7374	CPVL	XP_011449426.2 probable serine carboxypeptidase CPVL isoform X1 [Crassostrea gigas]	-	-	-	-	-	GO:0004185//serine-type carboxypeptidase activity	GO:0006508//proteolysis	--
Clock_peak_1328	cgiscf1	25282020	25282510	491	25282340	68.5	7.48243	-1	-1	Intron (CGIg00906/CGIg00906, intron 4 of 11)	cgiscf1	25276260	25287368	11109	12	-	CGIg00906	CGIg00906	5028	CPVL	XP_011449426.2 probable serine carboxypeptidase CPVL isoform X1 [Crassostrea gigas]	-	-	-	-	-	GO:0004185//serine-type carboxypeptidase activity	GO:0006508//proteolysis	--
Clock_peak_1329	cgiscf1	25283795	25284168	374	25283978	149	15.551805	-1	-1	Intron (CGIg00906/CGIg00906, intron 3 of 11)	cgiscf1	25276260	25287368	11109	12	-	CGIg00906	CGIg00906	3390	CPVL	XP_011449426.2 probable serine carboxypeptidase CPVL isoform X1 [Crassostrea gigas]	-	-	-	-	-	GO:0004185//serine-type carboxypeptidase activity	GO:0006508//proteolysis	--
Clock_peak_1330	cgiscf1	25290303	25290886	584	25290681	36.6666666666667	2.96681333333333	-1	-1	Intron (CGIg00907/CGIg00907, intron 2 of 4)	cgiscf1	25289947	25293469	3523	5	+	CGIg00907	CGIg00907	734	--	XP_034322418.1 uncharacterized protein LOC117688455 [Crassostrea gigas]	-	-	-	-	-	-	-	--
Clock_peak_1331	cgiscf1	25340131	25340496	366	25340274	48.5	3.75093	-1	-1	Intron (CGIg00912/CGIg00912, intron 5 of 5)	cgiscf1	25332794	25345262	12469	6	-	CGIg00912	CGIg00912	4988	--	XP_034322415.1 uncharacterized protein LOC117688454 [Crassostrea gigas]	-	-	-	-	-	-	-	--
Clock_peak_1332	cgiscf1	25474961	25475215	255	25475096	66	6.326915	-1	-1	Intron (CGIg00914/CGIg00914, intron 5 of 5)	cgiscf1	25474409	25485603	11195	6	-	CGIg00914	CGIg00914	10507	--	XP_034322039.1 uncharacterized protein LOC117688271 [Crassostrea gigas]	Organismal Systems;Human Diseases	Immune system;Infectious disease: viral	ko04640//Hematopoietic cell lineage;ko05169//Epstein-Barr virus infection	K06468;K06468	-	-	-	--
Clock_peak_1333	cgiscf1	25478266	25478753	488	25478550	28.5	2.80439	-1	-1	Intron (CGIg00914/CGIg00914, intron 5 of 5)	cgiscf1	25474409	25485603	11195	6	-	CGIg00914	CGIg00914	7053	--	XP_034322039.1 uncharacterized protein LOC117688271 [Crassostrea gigas]	Organismal Systems;Human Diseases	Immune system;Infectious disease: viral	ko04640//Hematopoietic cell lineage;ko05169//Epstein-Barr virus infection	K06468;K06468	-	-	-	--
Clock_peak_1334	cgiscf1	25489828	25490133	306	25490043	18.5	3.79833	-1	-1	Downstream (2-3kb)	cgiscf1	25474409	25485603	11195	6	-	CGIg00914	CGIg00914	-4440	--	XP_034322039.1 uncharacterized protein LOC117688271 [Crassostrea gigas]	Organismal Systems;Human Diseases	Immune system;Infectious disease: viral	ko04640//Hematopoietic cell lineage;ko05169//Epstein-Barr virus infection	K06468;K06468	-	-	-	--
Clock_peak_1338	cgiscf1	25549277	25549577	301	25549414	28	5.80603	-1	-1	Downstream (<1kb)	cgiscf1	25549753	25558932	9180	3	-	CGIg00917	CGIg00917	9518	--	XP_034322039.1 uncharacterized protein LOC117688271 [Crassostrea gigas]	Organismal Systems	Endocrine system	ko04918//Thyroid hormone synthesis	K10064	-	-	-	--
Clock_peak_1339	cgiscf1	25552317	25552545	229	25552439	26.5	3.023775	-1	-1	Intron (CGIg00917/CGIg00917, intron 1 of 2)	cgiscf1	25549753	25558932	9180	3	-	CGIg00917	CGIg00917	6493	--	XP_034322039.1 uncharacterized protein LOC117688271 [Crassostrea gigas]	Organismal Systems	Endocrine system	ko04918//Thyroid hormone synthesis	K10064	-	-	-	--
Clock_peak_1343	cgiscf1	25619165	25619387	223	25619301	27	3.78028	-1	-1	Intron (CGIg00920/CGIg00920, intron 1 of 11)	cgiscf1	25617283	25630039	12757	12	+	CGIg00920	CGIg00920	2018	CAPN5	XP_034322033.1 calpain-5-like isoform X4 [Crassostrea gigas]	-	-	-	-	-	GO:0004198//calcium-dependent cysteine-type endopeptidase activity	GO:0006508//proteolysis	--
Clock_peak_1344	cgiscf1	25623721	25623963	243	25623853	75.5	9.90704	-1	-1	Intron (CGIg00920/CGIg00920, intron 6 of 11)	cgiscf1	25617283	25630039	12757	12	+	CGIg00920	CGIg00920	6570	CAPN5	XP_034322033.1 calpain-5-like isoform X4 [Crassostrea gigas]	-	-	-	-	-	GO:0004198//calcium-dependent cysteine-type endopeptidase activity	GO:0006508//proteolysis	--
Clock_peak_1345	cgiscf1	25630486	25630695	210	25630573	38.5	3.91153	-1	-1	Downstream (1-2kb)	cgiscf1	25631759	25642293	10535	15	-	CGIg00921	CGIg00921	11720	NOX5	XP_034322026.1 NADPH oxidase 5 [Crassostrea gigas]	-	-	-	-	-	GO:0005509//calcium ion binding;GO:0016491//oxidoreductase activity	-	--
Clock_peak_1346	cgiscf1	25634365	25634654	290	25634498	29.5	3.77752	-1	-1	Intron (CGIg00921/CGIg00921, intron 11 of 14)	cgiscf1	25631759	25642293	10535	15	-	CGIg00921	CGIg00921	7795	NOX5	XP_034322026.1 NADPH oxidase 5 [Crassostrea gigas]	-	-	-	-	-	GO:0005509//calcium ion binding;GO:0016491//oxidoreductase activity	-	--
Clock_peak_1347	cgiscf1	25635894	25636167	274	25636008	65	11.77013	-1	-1	Intron (CGIg00921/CGIg00921, intron 8 of 14)	cgiscf1	25631759	25642293	10535	15	-	CGIg00921	CGIg00921	6285	NOX5	XP_034322026.1 NADPH oxidase 5 [Crassostrea gigas]	-	-	-	-	-	GO:0005509//calcium ion binding;GO:0016491//oxidoreductase activity	-	--
Clock_peak_1348	cgiscf1	25659388	25659777	390	25659682	76.5	13.11011	-1	-1	Intron (CGIg00922/CGIg00922, intron 3 of 15)	cgiscf1	25645148	25672176	27029	16	-	CGIg00922	CGIg00922	12494	NOX5	XP_034322015.1 NADPH oxidase 5-like isoform X1 [Crassostrea gigas]	-	-	-	-	-	GO:0005509//calcium ion binding;GO:0016491//oxidoreductase activity	-	--
Clock_peak_1349	cgiscf1	25661593	25661927	335	25661676	27	5.69056	-1	-1	Intron (CGIg00922/CGIg00922, intron 2 of 15)	cgiscf1	25645148	25672176	27029	16	-	CGIg00922	CGIg00922	10500	NOX5	XP_034322015.1 NADPH oxidase 5-like isoform X1 [Crassostrea gigas]	-	-	-	-	-	GO:0005509//calcium ion binding;GO:0016491//oxidoreductase activity	-	--
Clock_peak_1354	cgiscf1	25770399	25770721	323	25770543	26	5.413315	-1	-1	Intron (CGIg00924/CGIg00924, intron 1 of 3)	cgiscf1	25766050	25771000	4951	4	-	CGIg00924	CGIg00924	457	--	XP_022312788.1 uncharacterized protein LOC111117853 [Crassostrea virginica]	-	-	-	-	-	-	-	--
Clock_peak_1355	cgiscf1	25782015	25782234	220	25782112	24.5	4.044235	-1	-1	Intron (CGIg00926/CGIg00926, intron 8 of 13)	cgiscf1	25776346	25789365	13020	14	-	CGIg00926	CGIg00926	7253	--	XP_034319194.1 uncharacterized protein LOC105345443 isoform X1 [Crassostrea gigas]	-	-	-	-	-	-	-	--
Clock_peak_1356	cgiscf1	25810186	25810466	281	25810337	70.5	13.905445	-1	-1	Intron (CGIg00928/CGIg00928, intron 4 of 10)	cgiscf1	25803568	25812470	8903	11	+	CGIg00928	CGIg00928	6769	--	XP_034321035.1 multiple epidermal growth factor-like domains protein 6 isoform X1 [Crassostrea gigas]	-	-	-	-	-	-	-	--
Clock_peak_1361	cgiscf1	25867534	25867771	238	25867655	35	3.85443	-1	-1	Intron (CGIg00929/CGIg00929, intron 6 of 7)	cgiscf1	25865585	25875108	9524	8	-	CGIg00929	CGIg00929	7453	--	XP_034321045.1 protein draper isoform X1 [Crassostrea gigas]	-	-	-	-	-	-	-	--
Clock_peak_1362	cgiscf1	25869257	25869647	391	25869451	120.5	11.46105	-1	-1	Intron (CGIg00929/CGIg00929, intron 5 of 7)	cgiscf1	25865585	25875108	9524	8	-	CGIg00929	CGIg00929	5657	--	XP_034321045.1 protein draper isoform X1 [Crassostrea gigas]	-	-	-	-	-	-	-	--
Clock_peak_1368	cgiscf1	25903341	25903598	258	25903466	39	6.279055	-1	-1	Promoter (1-2kb)	cgiscf1	25900375	25901749	1375	2	-	CGIg00931	CGIg00931	-1717	--	XP_034320191.1 uncharacterized protein LOC105329382 isoform X1 [Crassostrea gigas]	-	-	-	-	-	-	-	--
Clock_peak_1370	cgiscf1	25933322	25933582	261	25933462	25.5	4.87447	-1	-1	Downstream (1-2kb)	cgiscf1	25935092	25935660	569	2	-	CGIg00933	CGIg00933	2198	--	XP_034321062.1 uncharacterized protein LOC105330876 [Crassostrea gigas]	-	-	-	-	-	-	-	--
Clock_peak_1372	cgiscf1	25960501	25960754	254	25960606	34	5.1589	-1	-1	Downstream (1-2kb)	cgiscf1	25962529	25968681	6153	6	-	CGIg00934	CGIg00934	8075	--	XP_034316860.1 uncharacterized protein LOC117686240 [Crassostrea gigas]	Organismal Systems;Human Diseases	Immune system;Infectious disease: viral	ko04640//Hematopoietic cell lineage;ko05169//Epstein-Barr virus infection	K06468;K06468	-	-	-	--
Clock_peak_1373	cgiscf1	25965420	25965764	345	25965593	56.5	9.904745	-1	-1	Intron (CGIg00934/CGIg00934, intron 2 of 5)	cgiscf1	25962529	25968681	6153	6	-	CGIg00934	CGIg00934	3088	--	XP_034316860.1 uncharacterized protein LOC117686240 [Crassostrea gigas]	Organismal Systems;Human Diseases	Immune system;Infectious disease: viral	ko04640//Hematopoietic cell lineage;ko05169//Epstein-Barr virus infection	K06468;K06468	-	-	-	--
Clock_peak_1374	cgiscf1	25966381	25966599	219	25966476	34.5	4.25152	-1	-1	Intron (CGIg00934/CGIg00934, intron 1 of 5)	cgiscf1	25962529	25968681	6153	6	-	CGIg00934	CGIg00934	2205	--	XP_034316860.1 uncharacterized protein LOC117686240 [Crassostrea gigas]	Organismal Systems;Human Diseases	Immune system;Infectious disease: viral	ko04640//Hematopoietic cell lineage;ko05169//Epstein-Barr virus infection	K06468;K06468	-	-	-	--
Clock_peak_1376	cgiscf1	26020697	26020915	219	26020827	18	3.81757	-1	-1	Downstream (<1kb)	cgiscf1	26021499	26025334	3836	8	-	CGIg00936	CGIg00936	4507	--	XP_034321043.1 multiple epidermal growth factor-like domains protein 6 isoform X4 [Crassostrea gigas]	-	-	-	-	-	-	-	--
Clock_peak_1377	cgiscf1	26033032	26033478	447	26033215	51	10.582815	-1	-1	Intron (CGIg00937/CGIg00937, intron 2 of 9)	cgiscf1	26027872	26043334	15463	10	+	CGIg00937	CGIg00937	5343	--	XP_034321035.1 multiple epidermal growth factor-like domains protein 6 isoform X1 [Crassostrea gigas]	-	-	-	-	-	-	-	--
Clock_peak_1378	cgiscf1	26035406	26035658	253	26035532	31.5	6.61243	-1	-1	Intron (CGIg00937/CGIg00937, intron 4 of 9)	cgiscf1	26027872	26043334	15463	10	+	CGIg00937	CGIg00937	7660	--	XP_034321035.1 multiple epidermal growth factor-like domains protein 6 isoform X1 [Crassostrea gigas]	-	-	-	-	-	-	-	--
Clock_peak_1379	cgiscf1	26042168	26042700	533	26042311	22.5	4.754065	-1	-1	Intron (CGIg00937/CGIg00937, intron 9 of 9)	cgiscf1	26027872	26043334	15463	10	+	CGIg00937	CGIg00937	14439	--	XP_034321035.1 multiple epidermal growth factor-like domains protein 6 isoform X1 [Crassostrea gigas]	-	-	-	-	-	-	-	--
Clock_peak_1382	cgiscf1	26511417	26511695	279	26511585	51	10.59744	-1	-1	Intron (CGIg00942/CGIg00942, intron 3 of 4)	cgiscf1	26509982	26513351	3370	5	-	CGIg00942	CGIg00942	1766	--	XP_011423742.2 uncharacterized protein LOC105325748 [Crassostrea gigas]	-	-	-	-	-	-	-	--
Clock_peak_1383	cgiscf1	26513214	26513757	544	26513409	71.5	12.424255	-1	-1	Promoter (<=1kb)	cgiscf1	26509982	26513351	3370	5	-	CGIg00942	CGIg00942	-58	--	XP_011423742.2 uncharacterized protein LOC105325748 [Crassostrea gigas]	-	-	-	-	-	-	-	--
Clock_peak_1385	cgiscf1	26572462	26572689	228	26572587	62.5	6.51619	-1	-1	Intron (CGIg00944/CGIg00944, intron 2 of 2)	cgiscf1	26572213	26574566	2354	3	-	CGIg00944	CGIg00944	1979	--	-	-	-	-	-	-	-	-	--
Clock_peak_1390	cgiscf1	26749166	26749670	505	26749567	28.5	3.0542	-1	-1	Downstream (2-3kb)	cgiscf1	26752037	26754869	2833	2	-	CGIg00951	CGIg00951	5302	--	-	-	-	-	-	-	-	-	--
Clock_peak_1391	cgiscf1	26755370	26755670	301	26755520	110	14.249785	-1	-1	Promoter (<=1kb)	cgiscf1	26752037	26754869	2833	2	-	CGIg00951	CGIg00951	-651	--	-	-	-	-	-	-	-	-	--
Clock_peak_1401	cgiscf1	26835323	26835832	510	26835432	47.5	4.19754	-1	-1	Promoter (<=1kb)	cgiscf1	26836348	26861939	25592	27	+	CGIg00954	CGIg00954	-916	nas-29	XP_034319185.1 MAM and LDL-receptor class A domain-containing protein 2 isoform X2 [Crassostrea gigas]	-	-	-	-	GO:0016020//membrane	GO:0004222//metalloendopeptidase activity	GO:0006508//proteolysis	--
Clock_peak_1402	cgiscf1	26840208	26840549	342	26840402	43	4.825065	-1	-1	Intron (CGIg00954/CGIg00954, intron 3 of 26)	cgiscf1	26836348	26861939	25592	27	+	CGIg00954	CGIg00954	4054	nas-29	XP_034319185.1 MAM and LDL-receptor class A domain-containing protein 2 isoform X2 [Crassostrea gigas]	-	-	-	-	GO:0016020//membrane	GO:0004222//metalloendopeptidase activity	GO:0006508//proteolysis	--
Clock_peak_1403	cgiscf1	26840753	26841137	385	26840924	26.5	3.001425	-1	-1	Intron (CGIg00954/CGIg00954, intron 4 of 26)	cgiscf1	26836348	26861939	25592	27	+	CGIg00954	CGIg00954	4576	nas-29	XP_034319185.1 MAM and LDL-receptor class A domain-containing protein 2 isoform X2 [Crassostrea gigas]	-	-	-	-	GO:0016020//membrane	GO:0004222//metalloendopeptidase activity	GO:0006508//proteolysis	--
Clock_peak_1404	cgiscf1	26842934	26843432	499	26843256	238	19.47583	-1	-1	Intron (CGIg00954/CGIg00954, intron 9 of 26)	cgiscf1	26836348	26861939	25592	27	+	CGIg00954	CGIg00954	6908	nas-29	XP_034319185.1 MAM and LDL-receptor class A domain-containing protein 2 isoform X2 [Crassostrea gigas]	-	-	-	-	GO:0016020//membrane	GO:0004222//metalloendopeptidase activity	GO:0006508//proteolysis	--
Clock_peak_1405	cgiscf1	26843772	26844183	412	26844049	127	10.49803	-1	-1	Intron (CGIg00954/CGIg00954, intron 11 of 26)	cgiscf1	26836348	26861939	25592	27	+	CGIg00954	CGIg00954	7701	nas-29	XP_034319185.1 MAM and LDL-receptor class A domain-containing protein 2 isoform X2 [Crassostrea gigas]	-	-	-	-	GO:0016020//membrane	GO:0004222//metalloendopeptidase activity	GO:0006508//proteolysis	--
Clock_peak_1406	cgiscf1	26846123	26846356	234	26846236	57.5	5.608935	-1	-1	Intron (CGIg00954/CGIg00954, intron 15 of 26)	cgiscf1	26836348	26861939	25592	27	+	CGIg00954	CGIg00954	9888	nas-29	XP_034319185.1 MAM and LDL-receptor class A domain-containing protein 2 isoform X2 [Crassostrea gigas]	-	-	-	-	GO:0016020//membrane	GO:0004222//metalloendopeptidase activity	GO:0006508//proteolysis	--
Clock_peak_1407	cgiscf1	26854786	26855067	282	26854930	89	7.380635	-1	-1	Intron (CGIg00954/CGIg00954, intron 23 of 26)	cgiscf1	26836348	26861939	25592	27	+	CGIg00954	CGIg00954	18582	nas-29	XP_034319185.1 MAM and LDL-receptor class A domain-containing protein 2 isoform X2 [Crassostrea gigas]	-	-	-	-	GO:0016020//membrane	GO:0004222//metalloendopeptidase activity	GO:0006508//proteolysis	--
Clock_peak_1408	cgiscf1	26855316	26856184	869	26855881	106.666666666667	10.39192	-1	-1	Intron (CGIg00954/CGIg00954, intron 24 of 26)	cgiscf1	26836348	26861939	25592	27	+	CGIg00954	CGIg00954	19533	nas-29	XP_034319185.1 MAM and LDL-receptor class A domain-containing protein 2 isoform X2 [Crassostrea gigas]	-	-	-	-	GO:0016020//membrane	GO:0004222//metalloendopeptidase activity	GO:0006508//proteolysis	--
Clock_peak_1414	cgiscf1	27032526	27032879	354	27032672	46	6.77963	-1	-1	Downstream (2-3kb)	cgiscf1	27034824	27038071	3248	4	-	CGIg00959	CGIg00959	5399	--	XP_019928646.2 delta-like protein A [Crassostrea gigas]	-	-	-	-	-	-	-	--
Clock_peak_1415	cgiscf1	27037713	27038114	402	27037968	24.5	5.0874	-1	-1	Intron (CGIg00959/CGIg00959, intron 1 of 3)	cgiscf1	27034824	27038071	3248	4	-	CGIg00959	CGIg00959	103	--	XP_019928646.2 delta-like protein A [Crassostrea gigas]	-	-	-	-	-	-	-	--
Clock_peak_1416	cgiscf1	27045420	27045846	427	27045670	31	4.125075	-1	-1	Promoter (1-2kb)	cgiscf1	27039297	27044274	4978	4	-	CGIg00960	CGIg00960	-1396	--	XP_034322195.1 uncharacterized protein LOC105328778 isoform X3 [Crassostrea gigas]	-	-	-	-	-	-	-	--
Clock_peak_1417	cgiscf1	27050383	27050638	256	27050540	40	3.94534	-1	-1	Downstream (1-2kb)	cgiscf1	27039297	27044274	4978	4	-	CGIg00960	CGIg00960	-6266	--	XP_034322195.1 uncharacterized protein LOC105328778 isoform X3 [Crassostrea gigas]	-	-	-	-	-	-	-	--
Clock_peak_1418	cgiscf1	27051151	27051408	258	27051280	25.5	3.80206	-1	-1	Downstream (1-2kb)	cgiscf1	27052330	27057165	4836	9	-	CGIg00961	CGIg00961	5885	--	XP_034319271.1 multiple epidermal growth factor-like domains protein 10 [Crassostrea gigas]	-	-	-	-	-	-	-	--
Clock_peak_1419	cgiscf1	27072134	27072526	393	27072275	51.5	3.80832	-1	-1	Downstream (1-2kb)	cgiscf1	27074224	27082549	8326	9	-	CGIg00962	CGIg00962	10274	--	XP_019928646.2 delta-like protein A [Crassostrea gigas]	-	-	-	-	-	-	-	--
Clock_peak_1420	cgiscf1	27074754	27075003	250	27074871	52.5	8.14381	-1	-1	Intron (CGIg00962/CGIg00962, intron 6 of 8)	cgiscf1	27074224	27082549	8326	9	-	CGIg00962	CGIg00962	7678	--	XP_019928646.2 delta-like protein A [Crassostrea gigas]	-	-	-	-	-	-	-	--
Clock_peak_1421	cgiscf1	27077651	27077847	197	27077710	35.5	1.90551	-1	-1	Intron (CGIg00962/CGIg00962, intron 3 of 8)	cgiscf1	27074224	27082549	8326	9	-	CGIg00962	CGIg00962	4839	--	XP_019928646.2 delta-like protein A [Crassostrea gigas]	-	-	-	-	-	-	-	--
Clock_peak_1423	cgiscf1	27091622	27091928	307	27091803	82.5	9.54464	-1	-1	Intron (CGIg00963/CGIg00963, intron 3 of 3)	cgiscf1	27090559	27094081	3523	4	+	CGIg00963	CGIg00963	1244	Mrc2	XP_034319272.1 brevican core protein [Crassostrea gigas]	Organismal Systems;Human Diseases	Immune system;Infectious disease: viral	ko04640//Hematopoietic cell lineage;ko05169//Epstein-Barr virus infection	K06468;K06468	-	-	-	--
Clock_peak_1424	cgiscf1	27093371	27093805	435	27093462	24	2.53055	-1	-1	Intron (CGIg00963/CGIg00963, intron 3 of 3)	cgiscf1	27090559	27094081	3523	4	+	CGIg00963	CGIg00963	2903	Mrc2	XP_034319272.1 brevican core protein [Crassostrea gigas]	Organismal Systems;Human Diseases	Immune system;Infectious disease: viral	ko04640//Hematopoietic cell lineage;ko05169//Epstein-Barr virus infection	K06468;K06468	-	-	-	--
Clock_peak_1427	cgiscf1	27102539	27103123	585	27102992	32.5	4.804785	-1	-1	Downstream (<1kb)	cgiscf1	27103457	27107812	4356	7	-	CGIg00964	CGIg00964	4820	--	XP_034322423.1 multiple epidermal growth factor-like domains protein 10 [Crassostrea gigas]	-	-	-	-	-	-	-	--
Clock_peak_1428	cgiscf1	27113667	27113921	255	27113824	37	5.961865	-1	-1	Intron (CGIg00965/CGIg00965, intron 5 of 10)	cgiscf1	27109732	27119136	9405	11	+	CGIg00965	CGIg00965	4092	--	XP_034318991.1 uncharacterized protein LOC117687041 [Crassostrea gigas]	-	-	-	-	-	-	-	--
Clock_peak_1429	cgiscf1	27114828	27115137	310	27114965	79.5	8.19835	-1	-1	Intron (CGIg00965/CGIg00965, intron 7 of 10)	cgiscf1	27109732	27119136	9405	11	+	CGIg00965	CGIg00965	5233	--	XP_034318991.1 uncharacterized protein LOC117687041 [Crassostrea gigas]	-	-	-	-	-	-	-	--
Clock_peak_1430	cgiscf1	27187348	27187570	223	27187479	25	4.641955	-1	-1	Intron (CGIg00967/CGIg00967, intron 1 of 4)	cgiscf1	27156717	27189393	32677	5	-	CGIg00967	CGIg00967	1914	--	XP_034322818.1 uncharacterized protein LOC117688714 isoform X2 [Crassostrea gigas]	-	-	-	-	-	-	-	--
Clock_peak_1433	cgiscf1	27211143	27211449	307	27211254	18.5	2.388155	-1	-1	Intron (CGIg00968/CGIg00968, intron 5 of 13)	cgiscf1	27207144	27217601	10458	14	+	CGIg00968	CGIg00968	4110	--	XP_034318991.1 uncharacterized protein LOC117687041 [Crassostrea gigas]	-	-	-	-	-	-	-	--
Clock_peak_1434	cgiscf1	27221308	27221528	221	27221424	29	5.81391	-1	-1	Intron (CGIg00969/CGIg00969, intron 1 of 2)	cgiscf1	27220126	27222462	2337	3	-	CGIg00969	CGIg00969	1038	--	XP_011449202.2 multiple epidermal growth factor-like domains protein 10 [Crassostrea gigas]	-	-	-	-	-	-	-	--
Clock_peak_1435	cgiscf1	27223687	27223919	233	27223790	60.5	7.039745	-1	-1	Promoter (1-2kb)	cgiscf1	27220126	27222462	2337	3	-	CGIg00969	CGIg00969	-1328	--	XP_011449202.2 multiple epidermal growth factor-like domains protein 10 [Crassostrea gigas]	-	-	-	-	-	-	-	--
Clock_peak_1438	cgiscf1	27398050	27398960	911	27398832	86.5	13.703245	-1	-1	Promoter (<=1kb)	cgiscf1	27398959	27399699	741	1	+	CGIg00981	CGIg00981	-127	--	XP_022316786.1 uncharacterized protein LOC111120356 [Crassostrea virginica]	Environmental Information Processing	Signaling molecules and interaction	ko04080//Neuroactive ligand-receptor interaction	K08376	GO:0016021//integral component of membrane	GO:0004930//G protein-coupled receptor activity	GO:0007186//G protein-coupled receptor signaling pathway	--
Clock_peak_1441	cgiscf1	27430898	27431517	620	27431064	98.5	5.742595	-1	-1	Intron (CGIg00982/CGIg00982, intron 1 of 7)	cgiscf1	27427186	27432140	4955	8	-	CGIg00982	CGIg00982	1076	--	XP_034319197.1 uncharacterized protein LOC117687119 [Crassostrea gigas]	-	-	-	-	-	-	-	--
Clock_peak_1442	cgiscf1	27483196	27483769	574	27483326	57	6.0751	-1	-1	Downstream (2-3kb)	cgiscf1	27486043	27493946	7904	5	-	CGIg00985	CGIg00985	10620	--	XP_019924718.2 uncharacterized protein LOC105332875 [Crassostrea gigas]	-	-	-	-	-	-	-	--
Clock_peak_1443	cgiscf1	27486258	27486824	567	27486398	64	3.258375	-1	-1	Intron (CGIg00985/CGIg00985, intron 4 of 4)	cgiscf1	27486043	27493946	7904	5	-	CGIg00985	CGIg00985	7548	--	XP_019924718.2 uncharacterized protein LOC105332875 [Crassostrea gigas]	-	-	-	-	-	-	-	--
Clock_peak_1444	cgiscf1	27487225	27487876	652	27487395	121.5	11.275615	-1	-1	Intron (CGIg00985/CGIg00985, intron 4 of 4)	cgiscf1	27486043	27493946	7904	5	-	CGIg00985	CGIg00985	6551	--	XP_019924718.2 uncharacterized protein LOC105332875 [Crassostrea gigas]	-	-	-	-	-	-	-	--
Clock_peak_1447	cgiscf1	27622883	27623448	566	27623292	78	6.72453	-1	-1	Intron (CGIg00990/CGIg00990, intron 12 of 25)	cgiscf1	27614670	27629033	14364	26	+	CGIg00990	CGIg00990	8622	PTPRT	XP_034320794.1 receptor-type tyrosine-protein phosphatase epsilon-like [Crassostrea gigas]	-	-	-	-	-	GO:0004725//protein tyrosine phosphatase activity	GO:0006470//protein dephosphorylation	--
Clock_peak_1451	cgiscf1	27666654	27666940	287	27666814	25	4.929765	-1	-1	Intron (CGIg00991/CGIg00991, intron 2 of 15)	cgiscf1	27665441	27671069	5629	16	+	CGIg00991	CGIg00991	1373	PTPRT	XP_034320794.1 receptor-type tyrosine-protein phosphatase epsilon-like [Crassostrea gigas]	-	-	-	-	-	GO:0004725//protein tyrosine phosphatase activity	GO:0006470//protein dephosphorylation	--
Clock_peak_1458	cgiscf1	27815545	27815830	286	27815694	44	5.7904	-1	-1	Intron (CGIg00994/CGIg00994, intron 1 of 4)	cgiscf1	27815412	27823386	7975	5	+	CGIg00994	CGIg00994	282	--	XP_034319078.1 uncharacterized protein LOC105348372 isoform X2 [Crassostrea gigas]	-	-	-	-	-	-	-	--
Clock_peak_1459	cgiscf1	27822893	27823461	569	27823126	47.5	7.58498	-1	-1	Intron (CGIg00994/CGIg00994, intron 4 of 4)	cgiscf1	27815412	27823386	7975	5	+	CGIg00994	CGIg00994	7714	--	XP_034319078.1 uncharacterized protein LOC105348372 isoform X2 [Crassostrea gigas]	-	-	-	-	-	-	-	--
Clock_peak_1460	cgiscf1	27849263	27849452	190	27849315	16.5	3.40278	-1	-1	Intron (CGIg00996/CGIg00996, intron 2 of 2)	cgiscf1	27847850	27850031	2182	3	+	CGIg00996	CGIg00996	1465	--	XP_011416380.2 uncharacterized protein LOC109617052 [Crassostrea gigas]	-	-	-	-	-	-	-	--
Clock_peak_1461	cgiscf1	27852461	27852754	294	27852589	76.5	8.28217	-1	-1	Promoter (<=1kb)	cgiscf1	27853193	27857167	3975	3	+	CGIg00997	CGIg00997	-604	--	XP_034318715.1 uncharacterized protein LOC117686935 isoform X1 [Crassostrea gigas]	-	-	-	-	-	-	-	--
Clock_peak_1462	cgiscf1	27855733	27856137	405	27855885	43.5	4.128195	-1	-1	Intron (CGIg00997/CGIg00997, intron 1 of 2)	cgiscf1	27853193	27857167	3975	3	+	CGIg00997	CGIg00997	2692	--	XP_034318715.1 uncharacterized protein LOC117686935 isoform X1 [Crassostrea gigas]	-	-	-	-	-	-	-	--
Clock_peak_1464	cgiscf1	27873118	27873571	454	27873253	113	8.71273	-1	-1	Intron (CGIg00999/CGIg00999, intron 1 of 2)	cgiscf1	27872843	27875000	2158	3	+	CGIg00999	CGIg00999	410	--	XP_011416382.2 uncharacterized protein LOC105320221 [Crassostrea gigas]	-	-	-	-	-	-	-	--
Clock_peak_1465	cgiscf1	27873929	27874212	284	27874058	89	6.805975	-1	-1	Intron (CGIg00999/CGIg00999, intron 2 of 2)	cgiscf1	27872843	27875000	2158	3	+	CGIg00999	CGIg00999	1215	--	XP_011416382.2 uncharacterized protein LOC105320221 [Crassostrea gigas]	-	-	-	-	-	-	-	--
Clock_peak_1469	cgiscf1	27901764	27902227	464	27901888	41	8.59435	-1	-1	Intron (CGIg01001/CGIg01001, intron 1 of 2)	cgiscf1	27900873	27902539	1667	3	-	CGIg01001	CGIg01001	651	--	XP_034319339.1 uncharacterized protein LOC117687202 [Crassostrea gigas]	-	-	-	-	-	-	-	--
Clock_peak_1470	cgiscf1	27904246	27904588	343	27904450	50	6.37272	-1	-1	Promoter (1-2kb)	cgiscf1	27900873	27902539	1667	3	-	CGIg01001	CGIg01001	-1911	--	XP_034319339.1 uncharacterized protein LOC117687202 [Crassostrea gigas]	-	-	-	-	-	-	-	--
Clock_peak_1472	cgiscf1	27921797	27922048	252	27921893	33.5	4.07908	-1	-1	Downstream (2-3kb)	cgiscf1	27924224	27925932	1709	3	-	CGIg01002	CGIg01002	4039	--	XP_011416382.2 uncharacterized protein LOC105320221 [Crassostrea gigas]	-	-	-	-	-	-	-	--
Clock_peak_1473	cgiscf1	27924782	27925041	260	27924914	63.5	4.997995	-1	-1	Intron (CGIg01002/CGIg01002, intron 2 of 2)	cgiscf1	27924224	27925932	1709	3	-	CGIg01002	CGIg01002	1018	--	XP_011416382.2 uncharacterized protein LOC105320221 [Crassostrea gigas]	-	-	-	-	-	-	-	--
Clock_peak_1474	cgiscf1	27926864	27927568	705	27927401	43.5	7.34003	-1	-1	Promoter (1-2kb)	cgiscf1	27924224	27925932	1709	3	-	CGIg01002	CGIg01002	-1469	--	XP_011416382.2 uncharacterized protein LOC105320221 [Crassostrea gigas]	-	-	-	-	-	-	-	--
Clock_peak_1475	cgiscf1	27951175	27951483	309	27951362	37	4.372835	-1	-1	Intron (CGIg01003/CGIg01003, intron 1 of 2)	cgiscf1	27949260	27951816	2557	3	-	CGIg01003	CGIg01003	454	--	XP_011416384.2 uncharacterized protein LOC105320222 isoform X1 [Crassostrea gigas]	-	-	-	-	-	-	-	--
Clock_peak_1479	cgiscf1	27988843	27989271	429	27988964	68	8.363975	-1	-1	Intron (CGIg01006/CGIg01006, intron 1 of 2)	cgiscf1	27988525	27990156	1632	3	+	CGIg01006	CGIg01006	439	--	XP_034319175.1 uncharacterized protein LOC117687105 [Crassostrea gigas]	-	-	-	-	-	-	-	--
Clock_peak_1480	cgiscf1	28004190	28004468	279	28004335	66	9.55478	-1	-1	Intron (CGIg01008/CGIg01008, intron 1 of 3)	cgiscf1	28003904	28007368	3465	4	+	CGIg01008	CGIg01008	431	--	XP_034322038.1 uncharacterized protein LOC117688270 [Crassostrea gigas]	-	-	-	-	-	GO:0030246//carbohydrate binding	-	--
Clock_peak_1481	cgiscf1	28022718	28022972	255	28022891	34.5	5.713245	-1	-1	Intron (CGIg01009/CGIg01009, intron 1 of 5)	cgiscf1	28016735	28023213	6479	6	-	CGIg01009	CGIg01009	322	--	XP_034318894.1 cell death abnormality protein 1-like [Crassostrea gigas]	-	-	-	-	-	-	-	--
Clock_peak_1485	cgiscf1	28054364	28055006	643	28054858	96	9.19598	-1	-1	Promoter (1-2kb)	cgiscf1	28056373	28086866	30494	27	+	CGIg01010	CGIg01010	-1515	PLG	XP_034319091.1 uncharacterized protein LOC105318918 [Crassostrea gigas]	Environmental Information Processing;Human Diseases;Organismal Systems;Human Diseases	Signaling molecules and interaction;Infectious disease: viral;Immune system;Infectious disease: bacterial	ko04080//Neuroactive ligand-receptor interaction;ko05164//Influenza A;ko04610//Complement and coagulation cascades;ko05150//Staphylococcus aureus infection	K01315;K01315;K01315;K01315	GO:0016020//membrane	GO:0004222//metalloendopeptidase activity	GO:0006508//proteolysis	--
Clock_peak_1486	cgiscf1	28056480	28056683	204	28056581	39	6.41141	-1	-1	Intron (CGIg01010/CGIg01010, intron 1 of 26)	cgiscf1	28056373	28086866	30494	27	+	CGIg01010	CGIg01010	208	PLG	XP_034319091.1 uncharacterized protein LOC105318918 [Crassostrea gigas]	Environmental Information Processing;Human Diseases;Organismal Systems;Human Diseases	Signaling molecules and interaction;Infectious disease: viral;Immune system;Infectious disease: bacterial	ko04080//Neuroactive ligand-receptor interaction;ko05164//Influenza A;ko04610//Complement and coagulation cascades;ko05150//Staphylococcus aureus infection	K01315;K01315;K01315;K01315	GO:0016020//membrane	GO:0004222//metalloendopeptidase activity	GO:0006508//proteolysis	--
Clock_peak_1487	cgiscf1	28060850	28061056	207	28060974	29.5	5.02029	-1	-1	Intron (CGIg01010/CGIg01010, intron 1 of 26)	cgiscf1	28056373	28086866	30494	27	+	CGIg01010	CGIg01010	4601	PLG	XP_034319091.1 uncharacterized protein LOC105318918 [Crassostrea gigas]	Environmental Information Processing;Human Diseases;Organismal Systems;Human Diseases	Signaling molecules and interaction;Infectious disease: viral;Immune system;Infectious disease: bacterial	ko04080//Neuroactive ligand-receptor interaction;ko05164//Influenza A;ko04610//Complement and coagulation cascades;ko05150//Staphylococcus aureus infection	K01315;K01315;K01315;K01315	GO:0016020//membrane	GO:0004222//metalloendopeptidase activity	GO:0006508//proteolysis	--
Clock_peak_1488	cgiscf1	28071135	28071656	522	28071545	34	5.557565	-1	-1	Intron (CGIg01010/CGIg01010, intron 12 of 26)	cgiscf1	28056373	28086866	30494	27	+	CGIg01010	CGIg01010	15172	PLG	XP_034319091.1 uncharacterized protein LOC105318918 [Crassostrea gigas]	Environmental Information Processing;Human Diseases;Organismal Systems;Human Diseases	Signaling molecules and interaction;Infectious disease: viral;Immune system;Infectious disease: bacterial	ko04080//Neuroactive ligand-receptor interaction;ko05164//Influenza A;ko04610//Complement and coagulation cascades;ko05150//Staphylococcus aureus infection	K01315;K01315;K01315;K01315	GO:0016020//membrane	GO:0004222//metalloendopeptidase activity	GO:0006508//proteolysis	--
Clock_peak_1489	cgiscf1	28075315	28075664	350	28075439	31.5	4.74812	-1	-1	Intron (CGIg01010/CGIg01010, intron 18 of 26)	cgiscf1	28056373	28086866	30494	27	+	CGIg01010	CGIg01010	19066	PLG	XP_034319091.1 uncharacterized protein LOC105318918 [Crassostrea gigas]	Environmental Information Processing;Human Diseases;Organismal Systems;Human Diseases	Signaling molecules and interaction;Infectious disease: viral;Immune system;Infectious disease: bacterial	ko04080//Neuroactive ligand-receptor interaction;ko05164//Influenza A;ko04610//Complement and coagulation cascades;ko05150//Staphylococcus aureus infection	K01315;K01315;K01315;K01315	GO:0016020//membrane	GO:0004222//metalloendopeptidase activity	GO:0006508//proteolysis	--
Clock_peak_1490	cgiscf1	28089628	28090011	384	28089798	69.5	6.23869	-1	-1	Downstream (1-2kb)	cgiscf1	28091731	28092825	1095	1	-	CGIg01011	CGIg01011	3027	--	XP_022316786.1 uncharacterized protein LOC111120356 [Crassostrea virginica]	Environmental Information Processing;Environmental Information Processing	Signaling molecules and interaction;Signal transduction	ko04080//Neuroactive ligand-receptor interaction;ko04022//cGMP-PKG signaling pathway	K04138;K04138	GO:0016021//integral component of membrane	GO:0004930//G protein-coupled receptor activity	GO:0007186//G protein-coupled receptor signaling pathway	--
Clock_peak_1491	cgiscf1	28090963	28091348	386	28091176	58	4.451535	-1	-1	Downstream (<1kb)	cgiscf1	28091731	28092825	1095	1	-	CGIg01011	CGIg01011	1649	--	XP_022316786.1 uncharacterized protein LOC111120356 [Crassostrea virginica]	Environmental Information Processing;Environmental Information Processing	Signaling molecules and interaction;Signal transduction	ko04080//Neuroactive ligand-receptor interaction;ko04022//cGMP-PKG signaling pathway	K04138;K04138	GO:0016021//integral component of membrane	GO:0004930//G protein-coupled receptor activity	GO:0007186//G protein-coupled receptor signaling pathway	--
Clock_peak_1496	cgiscf1	28303688	28304062	375	28303891	80	6.46194	-1	-1	Downstream (<1kb)	cgiscf1	28304192	28304858	667	2	-	CGIg01017	CGIg01017	967	--	XP_022305486.1 uncharacterized protein LOC111112335 [Crassostrea virginica]	-	-	-	-	-	-	-	--
Clock_peak_1497	cgiscf1	28350587	28350818	232	28350704	47	4.443365	-1	-1	Intron (CGIg01018/CGIg01018, intron 15 of 20)	cgiscf1	28347218	28371081	23864	21	-	CGIg01018	CGIg01018	20377	chs-2	XP_034321522.1 chitin synthase chs-2 isoform X1 [Crassostrea gigas]	Metabolism	Carbohydrate metabolism	ko00520//Amino sugar and nucleotide sugar metabolism	K00698	-	GO:0004100//chitin synthase activity;GO:0016758//hexosyltransferase activity	-	--
Clock_peak_1498	cgiscf1	28363501	28363867	367	28363629	33	3.89668	-1	-1	Intron (CGIg01018/CGIg01018, intron 7 of 20)	cgiscf1	28347218	28371081	23864	21	-	CGIg01018	CGIg01018	7452	chs-2	XP_034321522.1 chitin synthase chs-2 isoform X1 [Crassostrea gigas]	Metabolism	Carbohydrate metabolism	ko00520//Amino sugar and nucleotide sugar metabolism	K00698	-	GO:0004100//chitin synthase activity;GO:0016758//hexosyltransferase activity	-	--
Clock_peak_1499	cgiscf1	28370796	28371138	343	28371013	67.5	6.472495	-1	-1	Intron (CGIg01018/CGIg01018, intron 1 of 20)	cgiscf1	28347218	28371081	23864	21	-	CGIg01018	CGIg01018	68	chs-2	XP_034321522.1 chitin synthase chs-2 isoform X1 [Crassostrea gigas]	Metabolism	Carbohydrate metabolism	ko00520//Amino sugar and nucleotide sugar metabolism	K00698	-	GO:0004100//chitin synthase activity;GO:0016758//hexosyltransferase activity	-	--
Clock_peak_1500	cgiscf1	28371600	28371912	313	28371737	41.5	4.80189	-1	-1	Promoter (<=1kb)	cgiscf1	28347218	28371081	23864	21	-	CGIg01018	CGIg01018	-656	chs-2	XP_034321522.1 chitin synthase chs-2 isoform X1 [Crassostrea gigas]	Metabolism	Carbohydrate metabolism	ko00520//Amino sugar and nucleotide sugar metabolism	K00698	-	GO:0004100//chitin synthase activity;GO:0016758//hexosyltransferase activity	-	--
Clock_peak_1503	cgiscf1	28436790	28437130	341	28436912	245	8.32209	-1	-1	Promoter (1-2kb)	cgiscf1	28438195	28441281	3087	7	+	CGIg01023	CGIg01023	-1283	--	XP_034318932.1 uncharacterized protein LOC105318487 isoform X2 [Crassostrea gigas]	-	-	-	-	-	-	-	--
Clock_peak_1504	cgiscf1	28439289	28439915	627	28439799	96.5	3.67464	-1	-1	Intron (CGIg01023/CGIg01023, intron 4 of 6)	cgiscf1	28438195	28441281	3087	7	+	CGIg01023	CGIg01023	1604	--	XP_034318932.1 uncharacterized protein LOC105318487 isoform X2 [Crassostrea gigas]	-	-	-	-	-	-	-	--
Clock_peak_1508	cgiscf1	28597120	28597372	253	28597296	44	3.45175	-1	-1	Promoter (1-2kb)	cgiscf1	28598391	28600836	2446	5	+	CGIg01030	CGIg01030	-1095	--	XP_034319568.1 protein draper [Crassostrea gigas]	-	-	-	-	-	-	-	--
Clock_peak_1511	cgiscf1	28682386	28682701	316	28682531	36.5	3.736995	-1	-1	Promoter (1-2kb)	cgiscf1	28683771	28685370	1600	3	+	CGIg01032	CGIg01032	-1240	--	XP_034320088.1 uncharacterized protein LOC109619174 [Crassostrea gigas]	-	-	-	-	-	-	-	--
Clock_peak_1517	cgiscf1	28766517	28766828	312	28766671	65.5	3.933865	-1	-1	Downstream (<1kb)	cgiscf1	28766757	28780594	13838	7	-	CGIg01034	CGIg01034	13923	--	XP_034334683.1 uncharacterized protein LOC105324125 isoform X1 [Crassostrea gigas]	-	-	-	-	-	-	-	--
Clock_peak_1518	cgiscf1	28767429	28767838	410	28767473	37	2.70051	-1	-1	Intron (CGIg01034/CGIg01034, intron 6 of 6)	cgiscf1	28766757	28780594	13838	7	-	CGIg01034	CGIg01034	13121	--	XP_034334683.1 uncharacterized protein LOC105324125 isoform X1 [Crassostrea gigas]	-	-	-	-	-	-	-	--
Clock_peak_1519	cgiscf1	28774244	28774481	238	28774367	42	5.40106	-1	-1	Intron (CGIg01034/CGIg01034, intron 3 of 6)	cgiscf1	28766757	28780594	13838	7	-	CGIg01034	CGIg01034	6227	--	XP_034334683.1 uncharacterized protein LOC105324125 isoform X1 [Crassostrea gigas]	-	-	-	-	-	-	-	--
Clock_peak_1525	cgiscf1	28895650	28895886	237	28895766	39	8.04161	-1	-1	Intron (CGIg01043/CGIg01043, intron 2 of 9)	cgiscf1	28893060	28897307	4248	10	-	CGIg01043	CGIg01043	1541	--	XP_034317028.1 uncharacterized protein LOC105338236 [Crassostrea gigas]	-	-	-	-	-	-	-	--
Clock_peak_1526	cgiscf1	28907875	28908365	491	28907999	57	3.958105	-1	-1	Intron (CGIg01044/CGIg01044, intron 1 of 3)	cgiscf1	28907646	28908903	1258	4	+	CGIg01044	CGIg01044	353	--	XP_034329356.1 uncharacterized protein LOC117690139 isoform X2 [Crassostrea gigas]	-	-	-	-	-	-	-	--
Clock_peak_1529	cgiscf1	28935853	28936160	308	28935988	42	5.79036	-1	-1	Promoter (<=1kb)	cgiscf1	28936624	28940379	3756	4	+	CGIg01045	CGIg01045	-636	pif1	XP_034336130.1 ATP-dependent DNA helicase PIF1-like [Crassostrea gigas]	-	-	-	-	-	-	-	--
Clock_peak_1530	cgiscf1	28936960	28937158	199	28937063	35	7.316435	-1	-1	Intron (CGIg01045/CGIg01045, intron 1 of 3)	cgiscf1	28936624	28940379	3756	4	+	CGIg01045	CGIg01045	439	pif1	XP_034336130.1 ATP-dependent DNA helicase PIF1-like [Crassostrea gigas]	-	-	-	-	-	-	-	--
Clock_peak_1532	cgiscf1	28952647	28952935	289	28952839	46.5	3.992265	-1	-1	Intron (CGIg01046/CGIg01046, intron 2 of 4)	cgiscf1	28951943	28953766	1824	5	+	CGIg01046	CGIg01046	896	--	XP_034322323.1 uncharacterized protein LOC117688387 [Crassostrea gigas]	-	-	-	-	-	-	-	--
Clock_peak_1533	cgiscf1	28953365	28953595	231	28953466	28.5	3.58251	-1	-1	Intron (CGIg01046/CGIg01046, intron 4 of 4)	cgiscf1	28951943	28953766	1824	5	+	CGIg01046	CGIg01046	1523	--	XP_034322323.1 uncharacterized protein LOC117688387 [Crassostrea gigas]	-	-	-	-	-	-	-	--
Clock_peak_1535	cgiscf1	28971548	28971763	216	28971678	30.5	3.948495	-1	-1	Intron (CGIg01047/CGIg01047, intron 1 of 1)	cgiscf1	28969497	28973279	3783	2	+	CGIg01047	CGIg01047	2181	--	-	-	-	-	-	-	-	-	--
Clock_peak_1536	cgiscf1	28972834	28973076	243	28972955	51	4.630575	-1	-1	Intron (CGIg01047/CGIg01047, intron 1 of 1)	cgiscf1	28969497	28973279	3783	2	+	CGIg01047	CGIg01047	3458	--	-	-	-	-	-	-	-	-	--
Clock_peak_1538	cgiscf1	29027507	29027776	270	29027613	31	4.67413	-1	-1	Downstream (<1kb)	cgiscf1	29028597	29029503	907	3	-	CGIg01051	CGIg01051	1890	--	XP_034315389.1 uncharacterized protein LOC117685201 [Crassostrea gigas]	-	-	-	-	-	-	-	--
Clock_peak_1539	cgiscf1	29029726	29030058	333	29029856	44	3.032615	-1	-1	Promoter (<=1kb)	cgiscf1	29028597	29029503	907	3	-	CGIg01051	CGIg01051	-353	--	XP_034315389.1 uncharacterized protein LOC117685201 [Crassostrea gigas]	-	-	-	-	-	-	-	--
Clock_peak_1547	cgiscf1	29089676	29090028	353	29089840	125.5	6.526215	-1	-1	Intron (CGIg01052/CGIg01052, intron 3 of 6)	cgiscf1	29082616	29095342	12727	7	+	CGIg01052	CGIg01052	7224	--	XP_011444677.2 uncharacterized protein LOC105340359 isoform X1 [Crassostrea gigas]	-	-	-	-	-	-	-	--
Clock_peak_1548	cgiscf1	29093438	29093648	211	29093553	108.5	5.67447	-1	-1	Intron (CGIg01052/CGIg01052, intron 6 of 6)	cgiscf1	29082616	29095342	12727	7	+	CGIg01052	CGIg01052	10937	--	XP_011444677.2 uncharacterized protein LOC105340359 isoform X1 [Crassostrea gigas]	-	-	-	-	-	-	-	--
Clock_peak_1551	cgiscf1	29139001	29139270	270	29139165	37.5	5.60325	-1	-1	Intron (CGIg01055/CGIg01055, intron 5 of 5)	cgiscf1	29133662	29139675	6014	6	+	CGIg01055	CGIg01055	5503	--	XP_034320307.1 uncharacterized protein LOC117687604 [Crassostrea gigas]	Human Diseases	Cancer: specific types	ko05226//Gastric cancer	K22244	-	-	-	--
Clock_peak_1554	cgiscf1	29223928	29224135	208	29224050	33.5	5.723315	-1	-1	Promoter (<=1kb)	cgiscf1	29224673	29230212	5540	3	+	CGIg01062	CGIg01062	-623	--	XP_022311321.1 uncharacterized protein LOC111116612 [Crassostrea virginica]	Human Diseases	Cancer: specific types	ko05226//Gastric cancer	K22244	-	-	-	--
Clock_peak_1555	cgiscf1	29229153	29229358	206	29229273	34	6.378795	-1	-1	Intron (CGIg01062/CGIg01062, intron 2 of 2)	cgiscf1	29224673	29230212	5540	3	+	CGIg01062	CGIg01062	4600	--	XP_022311321.1 uncharacterized protein LOC111116612 [Crassostrea virginica]	Human Diseases	Cancer: specific types	ko05226//Gastric cancer	K22244	-	-	-	--
Clock_peak_1556	cgiscf1	29233318	29233766	449	29233434	65	7.975905	-1	-1	Promoter (1-2kb)	cgiscf1	29235042	29236642	1601	2	+	CGIg01063	CGIg01063	-1608	--	XP_034320308.1 uncharacterized protein LOC105320136 [Crassostrea gigas]	-	-	-	-	-	-	-	--
Clock_peak_1557	cgiscf1	29251737	29251960	224	29251836	34.5	3.11608	-1	-1	Promoter (<=1kb)	cgiscf1	29252482	29255853	3372	2	+	CGIg01064	CGIg01064	-646	--	XP_022310381.1 uncharacterized protein LOC111115814 [Crassostrea virginica]	-	-	-	-	-	-	-	--
Clock_peak_1560	cgiscf1	29270139	29270350	212	29270235	25	5.25484	-1	-1	Promoter (<=1kb)	cgiscf1	29270320	29271698	1379	2	+	CGIg01066	CGIg01066	-85	--	XP_034320312.1 uncharacterized protein LOC117687606 [Crassostrea gigas]	-	-	-	-	-	-	-	--
Clock_peak_1561	cgiscf1	29298190	29298693	504	29298586	35.5	6.821685	-1	-1	Downstream (1-2kb)	cgiscf1	29299973	29305527	5555	3	-	CGIg01068	CGIg01068	6941	--	XP_034320329.1 uncharacterized protein LOC105337019 isoform X7 [Crassostrea gigas]	-	-	-	-	-	-	-	--
Clock_peak_1562	cgiscf1	29304544	29304884	341	29304689	70.5	9.990885	-1	-1	Intron (CGIg01068/CGIg01068, intron 1 of 2)	cgiscf1	29299973	29305527	5555	3	-	CGIg01068	CGIg01068	838	--	XP_034320329.1 uncharacterized protein LOC105337019 isoform X7 [Crassostrea gigas]	-	-	-	-	-	-	-	--
Clock_peak_1564	cgiscf1	29328540	29328756	217	29328639	44.5	5.15419	-1	-1	Intron (CGIg01071/CGIg01071, intron 2 of 2)	cgiscf1	29327404	29330130	2727	3	+	CGIg01071	CGIg01071	1235	--	XP_019918591.2 uncharacterized protein LOC105317843 [Crassostrea gigas]	-	-	-	-	-	-	-	--
Clock_peak_1565	cgiscf1	29330141	29330407	267	29330304	48	3.05115	-1	-1	Promoter (1-2kb)	cgiscf1	29331808	29333493	1686	3	+	CGIg01072	CGIg01072	-1504	--	XP_019918591.2 uncharacterized protein LOC105317843 [Crassostrea gigas]	-	-	-	-	-	-	-	--
Clock_peak_1566	cgiscf1	29330710	29330961	252	29330829	68	4.77075	-1	-1	Promoter (<=1kb)	cgiscf1	29331808	29333493	1686	3	+	CGIg01072	CGIg01072	-979	--	XP_019918591.2 uncharacterized protein LOC105317843 [Crassostrea gigas]	-	-	-	-	-	-	-	--
Clock_peak_1567	cgiscf1	29331979	29332201	223	29332083	40.5	6.93243	-1	-1	Intron (CGIg01072/CGIg01072, intron 1 of 2)	cgiscf1	29331808	29333493	1686	3	+	CGIg01072	CGIg01072	275	--	XP_019918591.2 uncharacterized protein LOC105317843 [Crassostrea gigas]	-	-	-	-	-	-	-	--
Clock_peak_1569	cgiscf1	29366141	29366439	299	29366291	101	5.24501	-1	-1	Intron (CGIg01074/CGIg01074, intron 5 of 10)	cgiscf1	29361485	29369432	7948	11	+	CGIg01074	CGIg01074	4806	METTL25B	XP_034320335.1 protein RRNAD1 [Crassostrea gigas]	-	-	-	-	-	-	-	--
Clock_peak_1570	cgiscf1	29369115	29369344	230	29369210	37.5	3.310865	-1	-1	Intron (CGIg01074/CGIg01074, intron 10 of 10)	cgiscf1	29361485	29369432	7948	11	+	CGIg01074	CGIg01074	7725	METTL25B	XP_034320335.1 protein RRNAD1 [Crassostrea gigas]	-	-	-	-	-	-	-	--
Clock_peak_1576	cgiscf1	29584327	29584610	284	29584471	27	3.80384	-1	-1	Intron (CGIg01079/CGIg01079, intron 1 of 3)	cgiscf1	29582866	29586035	3170	4	+	CGIg01079	CGIg01079	1605	--	XP_011440035.2 perlucin-like protein [Crassostrea gigas]	Organismal Systems;Human Diseases	Immune system;Infectious disease: viral	ko04640//Hematopoietic cell lineage;ko05169//Epstein-Barr virus infection	K06468;K06468	-	-	-	--
Clock_peak_1578	cgiscf1	29605268	29605566	299	29605345	20.5	3.98502	-1	-1	Intron (CGIg01080/CGIg01080, intron 3 of 3)	cgiscf1	29603903	29605960	2058	4	+	CGIg01080	CGIg01080	1442	--	XP_011440035.2 perlucin-like protein [Crassostrea gigas]	Human Diseases;Cellular Processes;Human Diseases;Organismal Systems	Infectious disease: bacterial;Transport and catabolism;Infectious disease: viral;Immune system	ko05152//Tuberculosis;ko04145//Phagosome;ko05162//Measles;ko04625//C-type lectin receptor signaling pathway	K06563;K06563;K06563;K06563	-	-	-	--
Clock_peak_1581	cgiscf1	29729453	29729852	400	29729725	83	5.84118	-1	-1	Intron (CGIg01081/CGIg01081, intron 1 of 3)	cgiscf1	29727516	29731777	4262	4	-	CGIg01081	CGIg01081	2052	--	XP_011440035.2 perlucin-like protein [Crassostrea gigas]	Organismal Systems;Human Diseases	Immune system;Infectious disease: viral	ko04640//Hematopoietic cell lineage;ko05169//Epstein-Barr virus infection	K06468;K06468	-	-	-	--
Clock_peak_1582	cgiscf1	29733441	29734094	654	29733612	70.5	5.333955	-1	-1	Promoter (1-2kb)	cgiscf1	29727516	29731777	4262	4	-	CGIg01081	CGIg01081	-1835	--	XP_011440035.2 perlucin-like protein [Crassostrea gigas]	Organismal Systems;Human Diseases	Immune system;Infectious disease: viral	ko04640//Hematopoietic cell lineage;ko05169//Epstein-Barr virus infection	K06468;K06468	-	-	-	--
Clock_peak_1585	cgiscf1	29743651	29744068	418	29743755	53.5	7.36264	-1	-1	Intron (CGIg01082/CGIg01082, intron 1 of 3)	cgiscf1	29741909	29745190	3282	4	+	CGIg01082	CGIg01082	1846	--	XP_011440035.2 perlucin-like protein [Crassostrea gigas]	Organismal Systems;Human Diseases	Immune system;Infectious disease: viral	ko04640//Hematopoietic cell lineage;ko05169//Epstein-Barr virus infection	K06468;K06468	-	-	-	--
Clock_peak_1588	cgiscf1	29760205	29760687	483	29760471	37	5.004315	-1	-1	Intron (CGIg01084/CGIg01084, intron 1 of 1)	cgiscf1	29759933	29761708	1776	2	+	CGIg01084	CGIg01084	538	Klhl28	XP_011419777.2 BTB/POZ domain-containing protein 6-like [Crassostrea gigas]	-	-	-	-	-	GO:0005515//protein binding	-	--
Clock_peak_1589	cgiscf1	29792925	29793164	240	29793018	46	6.84562	-1	-1	Intron (CGIg01088/CGIg01088, intron 1 of 12)	cgiscf1	29786321	29793997	7677	13	-	CGIg01088	CGIg01088	979	ADAM10	XP_034319997.1 disintegrin and metalloproteinase domain-containing protein 10 [Crassostrea gigas]	Human Diseases;Organismal Systems;Human Diseases	Neurodegenerative disease;Development and regeneration;Infectious disease: bacterial	ko05010//Alzheimer disease;ko04361//Axon regeneration;ko05120//Epithelial cell signaling in Helicobacter pylori infection	K06704;K06704;K06704	-	-	-	--
Clock_peak_1591	cgiscf1	29844064	29844399	336	29844216	48	5.70694	-1	-1	Intron (CGIg01090/CGIg01090, intron 4 of 19)	cgiscf1	29842215	29855361	13147	20	+	CGIg01090	CGIg01090	2001	--	XP_034320002.1 multiple epidermal growth factor-like domains protein 10 [Crassostrea gigas]	-	-	-	-	-	-	-	--
Clock_peak_1593	cgiscf1	29858817	29859008	192	29858936	86.5	3.46006	-1	-1	Promoter (<=1kb)	cgiscf1	29859809	29866862	7054	2	+	CGIg01091	CGIg01091	-873	--	XP_034320003.1 uncharacterized protein LOC117680556 [Crassostrea gigas]	-	-	-	-	-	-	-	--
Clock_peak_1594	cgiscf1	29859326	29859568	243	29859419	120.5	3.09207	-1	-1	Promoter (<=1kb)	cgiscf1	29859809	29866862	7054	2	+	CGIg01091	CGIg01091	-390	--	XP_034320003.1 uncharacterized protein LOC117680556 [Crassostrea gigas]	-	-	-	-	-	-	-	--
Clock_peak_1595	cgiscf1	29920280	29920659	380	29920545	36	6.401295	-1	-1	Intron (CGIg01094/CGIg01094, intron 5 of 9)	cgiscf1	29899073	29922947	23875	10	-	CGIg01094	CGIg01094	2402	HMG20A	XP_034320011.1 high mobility group protein 20A [Crassostrea gigas]	-	-	-	-	-	-	-	HMG
Clock_peak_1597	cgiscf1	29941103	29941341	239	29941229	41.5	3.67645	-1	-1	Intron (CGIg01095/CGIg01095, intron 4 of 4)	cgiscf1	29935748	29943192	7445	5	+	CGIg01095	CGIg01095	5481	--	XP_034320008.1 uncharacterized protein LOC105346824 [Crassostrea gigas]	-	-	-	-	-	-	-	--
Clock_peak_1598	cgiscf1	29945048	29946215	1168	29945580	145	11.679855	-1	-1	Promoter (1-2kb)	cgiscf1	29947381	29948987	1607	2	+	CGIg01096	CGIg01096	-1801	--	XP_034319342.1 complement C1q-like protein 4 [Crassostrea gigas]	-	-	-	-	-	GO:0005515//protein binding	-	--
Clock_peak_1599	cgiscf1	29956643	29956887	245	29956803	29.5	2.893205	-1	-1	Promoter (1-2kb)	cgiscf1	29958620	29959576	957	2	+	CGIg01098	CGIg01098	-1817	--	XP_011425649.2 complement C1q-like protein 4 [Crassostrea gigas]	-	-	-	-	-	GO:0005515//protein binding	-	--
Clock_peak_1600	cgiscf1	29957203	29957628	426	29957448	56.5	7.871675	-1	-1	Promoter (1-2kb)	cgiscf1	29958620	29959576	957	2	+	CGIg01098	CGIg01098	-1172	--	XP_011425649.2 complement C1q-like protein 4 [Crassostrea gigas]	-	-	-	-	-	GO:0005515//protein binding	-	--
Clock_peak_1601	cgiscf1	29975496	29975957	462	29975712	17	3.614335	-1	-1	Promoter (1-2kb)	cgiscf1	29976876	29977837	962	2	+	CGIg01101	CGIg01101	-1164	--	XP_034322436.1 uncharacterized protein LOC117688466 [Crassostrea gigas]	-	-	-	-	-	GO:0005515//protein binding	-	--
Clock_peak_1611	cgiscf1	30148501	30148931	431	30148705	33.5	2.7672	-1	-1	Promoter (1-2kb)	cgiscf1	30146480	30147175	696	1	-	CGIg01110	CGIg01110	-1530	--	XP_034319181.1 tripartite motif-containing protein 45-like [Crassostrea gigas]	-	-	-	-	-	-	-	--
Clock_peak_1614	cgiscf1	30252920	30253425	506	30253157	35	4.241895	-1	-1	Downstream (2-3kb)	cgiscf1	30256069	30257000	932	2	-	CGIg01112	CGIg01112	3843	--	XP_034319179.1 uncharacterized protein LOC117687107 [Crassostrea gigas]	-	-	-	-	-	-	-	--
Clock_peak_1615	cgiscf1	30274985	30275502	518	30275364	86.5	17.686855	-1	-1	Intron (CGIg01115/CGIg01115, intron 1 of 7)	cgiscf1	30274566	30285555	10990	8	+	CGIg01115	CGIg01115	798	Abhd2	XP_034321654.1 monoacylglycerol lipase ABHD2 [Crassostrea gigas]	-	-	-	-	-	-	-	--
Clock_peak_1618	cgiscf1	30310501	30311420	920	30311044	110	15.285305	-1	-1	Intron (CGIg01117/CGIg01117, intron 10 of 17)	cgiscf1	30305012	30316176	11165	18	-	CGIg01117	CGIg01117	5132	--	XP_034319300.1 uncharacterized protein LOC105348880 [Crassostrea gigas]	-	-	-	-	-	GO:0004857//enzyme inhibitor activity;GO:0004867//serine-type endopeptidase inhibitor activity	-	--
Clock_peak_1619	cgiscf1	30480903	30481166	264	30481071	47	3.65113	-1	-1	Downstream (<1kb)	cgiscf1	30481145	30484250	3106	3	-	CGIg01121	CGIg01121	3179	--	XP_034321416.1 uncharacterized protein LOC105342961 [Crassostrea gigas]	-	-	-	-	-	-	-	--
Clock_peak_1620	cgiscf1	30483115	30483915	801	30483799	56.5	4.09223	-1	-1	Intron (CGIg01121/CGIg01121, intron 1 of 2)	cgiscf1	30481145	30484250	3106	3	-	CGIg01121	CGIg01121	451	--	XP_034321416.1 uncharacterized protein LOC105342961 [Crassostrea gigas]	-	-	-	-	-	-	-	--
Clock_peak_1621	cgiscf1	30484237	30484427	191	30484317	65	3.1633	-1	-1	Promoter (<=1kb)	cgiscf1	30481145	30484250	3106	3	-	CGIg01121	CGIg01121	-67	--	XP_034321416.1 uncharacterized protein LOC105342961 [Crassostrea gigas]	-	-	-	-	-	-	-	--
Clock_peak_1622	cgiscf1	30506254	30506453	200	30506349	28	4.7698	-1	-1	Intron (CGIg01122/CGIg01122, intron 2 of 4)	cgiscf1	30494770	30508078	13309	5	-	CGIg01122	CGIg01122	1729	--	XP_034321418.1 uncharacterized protein LOC117687981 [Crassostrea gigas]	-	-	-	-	-	-	-	--
Clock_peak_1630	cgiscf1	30573712	30573979	268	30573834	34.5	4.780175	-1	-1	Intron (CGIg01123/CGIg01123, intron 1 of 2)	cgiscf1	30567088	30576063	8976	3	-	CGIg01123	CGIg01123	2229	--	XP_034321192.1 uncharacterized protein LOC105342963 [Crassostrea gigas]	-	-	-	-	-	-	-	--
Clock_peak_1633	cgiscf1	30602039	30602565	527	30602401	98.5	7.366815	-1	-1	Promoter (<=1kb)	cgiscf1	30602953	30605312	2360	3	+	CGIg01125	CGIg01125	-552	--	XP_034321202.1 uncharacterized protein LOC117687912 [Crassostrea gigas]	-	-	-	-	-	-	-	--
Clock_peak_1634	cgiscf1	30606324	30606717	394	30606478	28.5	4.0569	-1	-1	Downstream (2-3kb)	cgiscf1	30602953	30605312	2360	3	+	CGIg01125	CGIg01125	3525	--	XP_034321202.1 uncharacterized protein LOC117687912 [Crassostrea gigas]	-	-	-	-	-	-	-	--
Clock_peak_1636	cgiscf1	30625053	30625311	259	30625170	31	4.646215	-1	-1	Promoter (<=1kb)	cgiscf1	30622108	30624941	2834	6	-	CGIg01127	CGIg01127	-229	Cd209d	XP_011453609.1 perlucin-like protein isoform X1 [Crassostrea gigas]	Organismal Systems	Endocrine system	ko04918//Thyroid hormone synthesis	K10064	-	-	-	--
Clock_peak_1637	cgiscf1	30633419	30634163	745	30634059	38.5	5.321685	-1	-1	Intron (CGIg01128/CGIg01128, intron 4 of 5)	cgiscf1	30627950	30636652	8703	6	-	CGIg01128	CGIg01128	2593	--	XP_034319568.1 protein draper [Crassostrea gigas]	-	-	-	-	-	-	-	--
Clock_peak_1639	cgiscf1	30655156	30655853	698	30655294	52.5	2.85458	-1	-1	Intron (CGIg01129/CGIg01129, intron 8 of 8)	cgiscf1	30654748	30660924	6177	9	-	CGIg01129	CGIg01129	5630	--	XP_019928040.2 uncharacterized protein LOC105341036 isoform X1 [Crassostrea gigas]	-	-	-	-	-	-	-	--
Clock_peak_1640	cgiscf1	30659768	30660004	237	30659900	50.5	5.23601	-1	-1	Intron (CGIg01129/CGIg01129, intron 2 of 8)	cgiscf1	30654748	30660924	6177	9	-	CGIg01129	CGIg01129	1024	--	XP_019928040.2 uncharacterized protein LOC105341036 isoform X1 [Crassostrea gigas]	-	-	-	-	-	-	-	--
Clock_peak_1641	cgiscf1	30660857	30661417	561	30661038	32.5	4.072235	-1	-1	Promoter (<=1kb)	cgiscf1	30654748	30660924	6177	9	-	CGIg01129	CGIg01129	-114	--	XP_019928040.2 uncharacterized protein LOC105341036 isoform X1 [Crassostrea gigas]	-	-	-	-	-	-	-	--
Clock_peak_1644	cgiscf1	30669438	30670015	578	30669588	43.5	4.967425	-1	-1	Intron (CGIg01130/CGIg01130, intron 9 of 9)	cgiscf1	30669278	30674900	5623	10	-	CGIg01130	CGIg01130	5312	--	XP_034322724.1 multiple epidermal growth factor-like domains protein 11 isoform X1 [Crassostrea gigas]	-	-	-	-	-	-	-	--
Clock_peak_1645	cgiscf1	30672759	30673070	312	30672886	33.5	5.75153	-1	-1	Intron (CGIg01130/CGIg01130, intron 4 of 9)	cgiscf1	30669278	30674900	5623	10	-	CGIg01130	CGIg01130	2014	--	XP_034322724.1 multiple epidermal growth factor-like domains protein 11 isoform X1 [Crassostrea gigas]	-	-	-	-	-	-	-	--
Clock_peak_1647	cgiscf1	30690955	30691287	333	30691124	25.5	5.26138	-1	-1	Intron (CGIg01131/CGIg01131, intron 9 of 9)	cgiscf1	30691052	30695859	4808	10	-	CGIg01131	CGIg01131	4735	--	XP_034322491.1 multiple epidermal growth factor-like domains protein 11 [Crassostrea gigas]	-	-	-	-	-	-	-	--
Clock_peak_1648	cgiscf1	30691618	30692236	619	30692072	91	17.51008	-1	-1	Intron (CGIg01131/CGIg01131, intron 7 of 9)	cgiscf1	30691052	30695859	4808	10	-	CGIg01131	CGIg01131	3787	--	XP_034322491.1 multiple epidermal growth factor-like domains protein 11 [Crassostrea gigas]	-	-	-	-	-	-	-	--
Clock_peak_1649	cgiscf1	30693809	30694029	221	30693922	29.5	3.9841	-1	-1	Intron (CGIg01131/CGIg01131, intron 4 of 9)	cgiscf1	30691052	30695859	4808	10	-	CGIg01131	CGIg01131	1937	--	XP_034322491.1 multiple epidermal growth factor-like domains protein 11 [Crassostrea gigas]	-	-	-	-	-	-	-	--
Clock_peak_1650	cgiscf1	30695710	30696007	298	30695932	31.5	1.92388	-1	-1	Promoter (<=1kb)	cgiscf1	30691052	30695859	4808	10	-	CGIg01131	CGIg01131	-73	--	XP_034322491.1 multiple epidermal growth factor-like domains protein 11 [Crassostrea gigas]	-	-	-	-	-	-	-	--
Clock_peak_1651	cgiscf1	30747206	30747494	289	30747332	34	3.540865	-1	-1	Intron (CGIg01135/CGIg01135, intron 1 of 4)	cgiscf1	30732078	30747783	15706	5	-	CGIg01135	CGIg01135	451	Fcn1	XP_011452787.3 ficolin-3 [Crassostrea gigas]	-	-	-	-	-	-	-	--
Clock_peak_1652	cgiscf1	30748671	30748955	285	30748832	35.5	3.165995	-1	-1	Promoter (1-2kb)	cgiscf1	30732078	30747783	15706	5	-	CGIg01135	CGIg01135	-1049	Fcn1	XP_011452787.3 ficolin-3 [Crassostrea gigas]	-	-	-	-	-	-	-	--
Clock_peak_1653	cgiscf1	30749118	30749358	241	30749239	58.5	7.09962	-1	-1	Promoter (1-2kb)	cgiscf1	30732078	30747783	15706	5	-	CGIg01135	CGIg01135	-1456	Fcn1	XP_011452787.3 ficolin-3 [Crassostrea gigas]	-	-	-	-	-	-	-	--
Clock_peak_1654	cgiscf1	30761612	30761992	381	30761820	87.5	8.313805	-1	-1	Promoter (<=1kb)	cgiscf1	30762466	30765004	2539	3	+	CGIg01136	CGIg01136	-646	--	XP_034322730.1 uncharacterized protein LOC117688668 [Crassostrea gigas]	-	-	-	-	-	-	-	--
Clock_peak_1655	cgiscf1	30772805	30773377	573	30773267	74.5	7.409345	-1	-1	Intron (CGIg01137/CGIg01137, intron 2 of 2)	cgiscf1	30769834	30773872	4039	3	+	CGIg01137	CGIg01137	3433	--	XP_034320223.1 uncharacterized protein LOC117687578 isoform X2 [Crassostrea gigas]	-	-	-	-	-	-	-	--
Clock_peak_1675	cgiscf1	31233783	31234096	314	31233919	25.5	5.072225	-1	-1	Promoter (<=1kb)	cgiscf1	31234914	31248107	13194	5	+	CGIg01146	CGIg01146	-995	--	XP_019930708.2 protein draper [Crassostrea gigas]	-	-	-	-	-	-	-	--
Clock_peak_1676	cgiscf1	31234958	31235550	593	31235176	24.5	5.13128	-1	-1	Intron (CGIg01146/CGIg01146, intron 1 of 4)	cgiscf1	31234914	31248107	13194	5	+	CGIg01146	CGIg01146	262	--	XP_019930708.2 protein draper [Crassostrea gigas]	-	-	-	-	-	-	-	--
Clock_peak_1680	cgiscf1	31284882	31285182	301	31285028	40	3.53973	-1	-1	Downstream (<1kb)	cgiscf1	31285910	31286815	906	3	-	CGIg01149	CGIg01149	1787	--	-	-	-	-	-	-	-	-	--
Clock_peak_1681	cgiscf1	31287356	31287847	492	31287724	71.5	8.68564	-1	-1	Promoter (<=1kb)	cgiscf1	31285910	31286815	906	3	-	CGIg01149	CGIg01149	-909	--	-	-	-	-	-	-	-	-	--
Clock_peak_1682	cgiscf1	31317551	31317850	300	31317684	46.5	6.84709	-1	-1	Promoter (<=1kb)	cgiscf1	31313474	31317226	3753	1	-	CGIg01152	CGIg01152	-458	--	XP_034319142.1 uncharacterized protein LOC117687090 [Crassostrea gigas]	Human Diseases	Infectious disease: viral	ko05168//Herpes simplex virus 1 infection	K09228	-	-	-	zf-C2H2
Clock_peak_1683	cgiscf1	31318100	31318503	404	31318347	55.5	7.643685	-1	-1	Promoter (1-2kb)	cgiscf1	31313474	31317226	3753	1	-	CGIg01152	CGIg01152	-1121	--	XP_034319142.1 uncharacterized protein LOC117687090 [Crassostrea gigas]	Human Diseases	Infectious disease: viral	ko05168//Herpes simplex virus 1 infection	K09228	-	-	-	zf-C2H2
Clock_peak_1688	cgiscf1	31417048	31417262	215	31417169	33	6.09705	-1	-1	Promoter (<=1kb)	cgiscf1	31417694	31418050	357	1	+	CGIg01155	CGIg01155	-525	--	XP_034304907.1 uncharacterized protein LOC117682102 [Crassostrea gigas]	-	-	-	-	-	-	-	--
Clock_peak_1698	cgiscf1	31502075	31502336	262	31502207	27.5	4.30347	-1	-1	Downstream (2-3kb)	cgiscf1	31504230	31504671	442	2	-	CGIg01158	CGIg01158	2464	--	XP_034328902.1 uncharacterized protein LOC117690067 [Crassostrea gigas]	-	-	-	-	-	-	-	--
Clock_peak_1699	cgiscf1	31517392	31517703	312	31517575	83.5	14.082255	-1	-1	Promoter (1-2kb)	cgiscf1	31518650	31520349	1700	2	+	CGIg01159	CGIg01159	-1075	--	XP_034322614.1 uncharacterized protein F54H12.2-like [Crassostrea gigas]	-	-	-	-	-	-	GO:0009263//deoxyribonucleotide biosynthetic process	--
Clock_peak_1700	cgiscf1	31546579	31546853	275	31546680	29.5	3.56045	-1	-1	Promoter (<=1kb)	cgiscf1	31547409	31551822	4414	7	+	CGIg01163	CGIg01163	-729	--	XP_034308999.1 uncharacterized protein LOC117683581 isoform X2 [Crassostrea gigas]	-	-	-	-	-	-	-	--
Clock_peak_1701	cgiscf1	31552427	31552670	244	31552557	61	12.48351	-1	-1	Downstream (<1kb)	cgiscf1	31553335	31554119	785	3	-	CGIg01164	CGIg01164	1562	--	-	-	-	-	-	-	-	-	--
Clock_peak_1702	cgiscf1	31553078	31553329	252	31553196	77.5	11.01056	-1	-1	Downstream (<1kb)	cgiscf1	31553335	31554119	785	3	-	CGIg01164	CGIg01164	923	--	-	-	-	-	-	-	-	-	--
Clock_peak_1703	cgiscf1	31553770	31553969	200	31553896	61	2.96987	-1	-1	Intron (CGIg01164/CGIg01164, intron 1 of 2)	cgiscf1	31553335	31554119	785	3	-	CGIg01164	CGIg01164	223	--	-	-	-	-	-	-	-	-	--
Clock_peak_1704	cgiscf1	31555644	31555933	290	31555755	29	4.18119	-1	-1	Promoter (<=1kb)	cgiscf1	31554150	31555585	1436	2	-	CGIg01165	CGIg01165	-170	--	-	-	-	-	-	-	-	-	--
Clock_peak_1705	cgiscf1	31556371	31556586	216	31556461	39.5	5.449555	-1	-1	Promoter (<=1kb)	cgiscf1	31554150	31555585	1436	2	-	CGIg01165	CGIg01165	-876	--	-	-	-	-	-	-	-	-	--
Clock_peak_1707	cgiscf1	31568965	31569199	235	31569078	29.5	6.19133	-1	-1	Downstream (<1kb)	cgiscf1	31569774	31571443	1670	5	-	CGIg01166	CGIg01166	2365	--	-	-	-	-	-	-	-	-	--
Clock_peak_1708	cgiscf1	31581302	31581506	205	31581407	36	5.533595	-1	-1	Promoter (1-2kb)	cgiscf1	31582514	31595112	12599	8	+	CGIg01167	CGIg01167	-1107	--	XP_034319434.1 fibropellin-1-like isoform X1 [Crassostrea gigas]	Human Diseases;Human Diseases;Environmental Information Processing;Human Diseases;Organismal Systems	Cancer: overview;Cancer: specific types;Signal transduction;Drug resistance: antineoplastic;Immune system	ko05200//Pathways in cancer;ko05224//Breast cancer;ko04330//Notch signaling pathway;ko01522//Endocrine resistance;ko04658//Th1 and Th2 cell differentiation	K21635;K21635;K21635;K21635;K21635	-	GO:0005509//calcium ion binding;GO:0030246//carbohydrate binding	-	--
Clock_peak_1709	cgiscf1	31585199	31585513	315	31585377	26.5	4.35736	-1	-1	Intron (CGIg01167/CGIg01167, intron 2 of 7)	cgiscf1	31582514	31595112	12599	8	+	CGIg01167	CGIg01167	2863	--	XP_034319434.1 fibropellin-1-like isoform X1 [Crassostrea gigas]	Human Diseases;Human Diseases;Environmental Information Processing;Human Diseases;Organismal Systems	Cancer: overview;Cancer: specific types;Signal transduction;Drug resistance: antineoplastic;Immune system	ko05200//Pathways in cancer;ko05224//Breast cancer;ko04330//Notch signaling pathway;ko01522//Endocrine resistance;ko04658//Th1 and Th2 cell differentiation	K21635;K21635;K21635;K21635;K21635	-	GO:0005509//calcium ion binding;GO:0030246//carbohydrate binding	-	--
Clock_peak_1718	cgiscf1	31792821	31793135	315	31792970	23	4.192235	-1	-1	Promoter (<=1kb)	cgiscf1	31793867	31798103	4237	10	+	CGIg01179	CGIg01179	-897	--	XP_034317028.1 uncharacterized protein LOC105338236 [Crassostrea gigas]	-	-	-	-	-	-	-	--
Clock_peak_1719	cgiscf1	31804625	31804898	274	31804764	60	6.61469	-1	-1	Promoter (1-2kb)	cgiscf1	31806592	31807686	1095	1	+	CGIg01181	CGIg01181	-1828	--	XP_022316786.1 uncharacterized protein LOC111120356 [Crassostrea virginica]	Environmental Information Processing;Environmental Information Processing	Signaling molecules and interaction;Signal transduction	ko04080//Neuroactive ligand-receptor interaction;ko04022//cGMP-PKG signaling pathway	K04138;K04138	GO:0016021//integral component of membrane	GO:0004930//G protein-coupled receptor activity	GO:0007186//G protein-coupled receptor signaling pathway	--
Clock_peak_1720	cgiscf1	31810825	31811050	226	31810925	57	6.731825	-1	-1	Downstream (2-3kb)	cgiscf1	31813574	31814354	781	3	-	CGIg01182	CGIg01182	3429	--	XP_034319326.1 uncharacterized protein LOC105334350 [Crassostrea gigas]	-	-	-	-	GO:0016021//integral component of membrane	-	-	--
Clock_peak_1721	cgiscf1	31813234	31813458	225	31813363	92.5	7.39087	-1	-1	Downstream (<1kb)	cgiscf1	31813574	31814354	781	3	-	CGIg01182	CGIg01182	991	--	XP_034319326.1 uncharacterized protein LOC105334350 [Crassostrea gigas]	-	-	-	-	GO:0016021//integral component of membrane	-	-	--
Clock_peak_1722	cgiscf1	31828755	31829195	441	31828890	42	4.63064	-1	-1	Intron (CGIg01183/CGIg01183, intron 7 of 19)	cgiscf1	31821586	31832040	10455	20	-	CGIg01183	CGIg01183	3150	Ptprm	XP_034322074.1 receptor-type tyrosine-protein phosphatase kappa-like isoform X1 [Crassostrea gigas]	-	-	-	-	-	GO:0004725//protein tyrosine phosphatase activity	GO:0006470//protein dephosphorylation	--
Clock_peak_1723	cgiscf1	31838226	31838564	339	31838462	39	3.383995	-1	-1	Downstream (<1kb)	cgiscf1	31821586	31832040	10455	20	-	CGIg01183	CGIg01183	-6422	Ptprm	XP_034322074.1 receptor-type tyrosine-protein phosphatase kappa-like isoform X1 [Crassostrea gigas]	-	-	-	-	-	GO:0004725//protein tyrosine phosphatase activity	GO:0006470//protein dephosphorylation	--
Clock_peak_1724	cgiscf1	31842650	31842870	221	31842790	29.5	6.1182	-1	-1	Intron (CGIg01184/CGIg01184, intron 22 of 26)	cgiscf1	31838698	31878224	39527	27	-	CGIg01184	CGIg01184	35434	PLG	XP_034322078.1 uncharacterized protein LOC105334358 [Crassostrea gigas]	Organismal Systems	Digestive system	ko04979//Cholesterol metabolism	K09644	GO:0016020//membrane	GO:0004222//metalloendopeptidase activity	GO:0006508//proteolysis	--
Clock_peak_1725	cgiscf1	31860309	31860692	384	31860504	115	10.218975	-1	-1	Intron (CGIg01184/CGIg01184, intron 16 of 26)	cgiscf1	31838698	31878224	39527	27	-	CGIg01184	CGIg01184	17720	PLG	XP_034322078.1 uncharacterized protein LOC105334358 [Crassostrea gigas]	Organismal Systems	Digestive system	ko04979//Cholesterol metabolism	K09644	GO:0016020//membrane	GO:0004222//metalloendopeptidase activity	GO:0006508//proteolysis	--
Clock_peak_1726	cgiscf1	31873193	31873445	253	31873311	47	7.056965	-1	-1	Intron (CGIg01184/CGIg01184, intron 4 of 26)	cgiscf1	31838698	31878224	39527	27	-	CGIg01184	CGIg01184	4913	PLG	XP_034322078.1 uncharacterized protein LOC105334358 [Crassostrea gigas]	Organismal Systems	Digestive system	ko04979//Cholesterol metabolism	K09644	GO:0016020//membrane	GO:0004222//metalloendopeptidase activity	GO:0006508//proteolysis	--
Clock_peak_1727	cgiscf1	31898666	31899009	344	31898873	40	6.217125	-1	-1	Intron (CGIg01185/CGIg01185, intron 16 of 26)	cgiscf1	31884122	31914104	29983	27	-	CGIg01185	CGIg01185	15231	PLG	XP_034322078.1 uncharacterized protein LOC105334358 [Crassostrea gigas]	Environmental Information Processing;Human Diseases;Organismal Systems;Human Diseases	Signaling molecules and interaction;Infectious disease: viral;Immune system;Infectious disease: bacterial	ko04080//Neuroactive ligand-receptor interaction;ko05164//Influenza A;ko04610//Complement and coagulation cascades;ko05150//Staphylococcus aureus infection	K01315;K01315;K01315;K01315	GO:0016020//membrane	GO:0004222//metalloendopeptidase activity	GO:0006508//proteolysis	--
Clock_peak_1728	cgiscf1	31913598	31914006	409	31913783	37.5	7.48729	-1	-1	Intron (CGIg01185/CGIg01185, intron 1 of 26)	cgiscf1	31884122	31914104	29983	27	-	CGIg01185	CGIg01185	321	PLG	XP_034322078.1 uncharacterized protein LOC105334358 [Crassostrea gigas]	Environmental Information Processing;Human Diseases;Organismal Systems;Human Diseases	Signaling molecules and interaction;Infectious disease: viral;Immune system;Infectious disease: bacterial	ko04080//Neuroactive ligand-receptor interaction;ko05164//Influenza A;ko04610//Complement and coagulation cascades;ko05150//Staphylococcus aureus infection	K01315;K01315;K01315;K01315	GO:0016020//membrane	GO:0004222//metalloendopeptidase activity	GO:0006508//proteolysis	--
Clock_peak_1729	cgiscf1	31928355	31928808	454	31928624	125	13.57686	-1	-1	Intron (CGIg01186/CGIg01186, intron 19 of 26)	cgiscf1	31920120	31940542	20423	27	-	CGIg01186	CGIg01186	11918	PLG	XP_034322079.1 uncharacterized protein LOC105334384 [Crassostrea gigas]	Organismal Systems	Digestive system	ko04979//Cholesterol metabolism	K09644	GO:0016020//membrane	GO:0004222//metalloendopeptidase activity	GO:0006508//proteolysis	--
Clock_peak_1730	cgiscf1	31929781	31930002	222	31929888	29	4.3671	-1	-1	Intron (CGIg01186/CGIg01186, intron 17 of 26)	cgiscf1	31920120	31940542	20423	27	-	CGIg01186	CGIg01186	10654	PLG	XP_034322079.1 uncharacterized protein LOC105334384 [Crassostrea gigas]	Organismal Systems	Digestive system	ko04979//Cholesterol metabolism	K09644	GO:0016020//membrane	GO:0004222//metalloendopeptidase activity	GO:0006508//proteolysis	--
Clock_peak_1731	cgiscf1	31933316	31933562	247	31933426	41.5	4.17956	-1	-1	Intron (CGIg01186/CGIg01186, intron 10 of 26)	cgiscf1	31920120	31940542	20423	27	-	CGIg01186	CGIg01186	7116	PLG	XP_034322079.1 uncharacterized protein LOC105334384 [Crassostrea gigas]	Organismal Systems	Digestive system	ko04979//Cholesterol metabolism	K09644	GO:0016020//membrane	GO:0004222//metalloendopeptidase activity	GO:0006508//proteolysis	--
Clock_peak_1732	cgiscf1	31948821	31949280	460	31949116	122.5	7.6327	-1	-1	Downstream (2-3kb)	cgiscf1	31951972	31954421	2450	3	-	CGIg01187	CGIg01187	5305	--	XP_011436138.2 uncharacterized protein LOC105334385 [Crassostrea gigas]	-	-	-	-	-	-	-	--
Clock_peak_1741	cgiscf1	32130332	32130573	242	32130480	38	3.944185	-1	-1	Downstream (2-3kb)	cgiscf1	32132681	32133145	465	1	+	CGIg01192	CGIg01192	-2201	--	XP_034336159.1 death-associated inhibitor of apoptosis 1-like [Crassostrea gigas]	Human Diseases;Genetic Information Processing;Human Diseases;Human Diseases;Cellular Processes	Cancer: overview;Folding, sorting and degradation;Infectious disease: parasitic;Cancer: specific types;Cell growth and death	ko05200//Pathways in cancer;ko04120//Ubiquitin mediated proteolysis;ko05145//Toxoplasmosis;ko05222//Small cell lung cancer;ko04215//Apoptosis - multiple species	K16061;K16061;K16061;K16061;K16061	-	-	-	--
Clock_peak_1742	cgiscf1	32133173	32133445	273	32133288	111	9.221165	-1	-1	Promoter (<=1kb)	cgiscf1	32133486	32133998	513	1	+	CGIg01193	CGIg01193	-198	--	XP_022319156.1 uncharacterized protein LOC111121950 [Crassostrea virginica]	-	-	-	-	-	GO:0003677//DNA binding;GO:0003713//transcription coactivator activity	GO:0006355//regulation of transcription, DNA-templated;GO:0060261//positive regulation of transcription initiation from RNA polymerase II promoter	PC4
Clock_peak_1743	cgiscf1	32169464	32170018	555	32169898	61.5	3.24252	-1	-1	Intron (CGIg01196/CGIg01196, intron 2 of 4)	cgiscf1	32168959	32171554	2596	5	-	CGIg01196	CGIg01196	1656	--	XP_034321423.1 perlucin-like protein [Crassostrea gigas]	Organismal Systems;Human Diseases	Immune system;Infectious disease: viral	ko04640//Hematopoietic cell lineage;ko05169//Epstein-Barr virus infection	K06468;K06468	-	-	-	--
Clock_peak_1744	cgiscf1	32170775	32171043	269	32170901	118.5	6.350745	-1	-1	Intron (CGIg01196/CGIg01196, intron 1 of 4)	cgiscf1	32168959	32171554	2596	5	-	CGIg01196	CGIg01196	653	--	XP_034321423.1 perlucin-like protein [Crassostrea gigas]	Organismal Systems;Human Diseases	Immune system;Infectious disease: viral	ko04640//Hematopoietic cell lineage;ko05169//Epstein-Barr virus infection	K06468;K06468	-	-	-	--
Clock_peak_1745	cgiscf1	32176007	32176203	197	32176108	31.5	3.27447	-1	-1	Promoter (1-2kb)	cgiscf1	32172861	32174340	1480	3	-	CGIg01197	CGIg01197	-1768	--	XP_034324810.1 uncharacterized protein LOC105349088 [Crassostrea gigas]	-	-	-	-	-	-	-	--
Clock_peak_1747	cgiscf1	32179114	32179355	242	32179227	50	4.50456	-1	-1	Promoter (1-2kb)	cgiscf1	32181072	32188720	7649	8	+	CGIg01198	CGIg01198	-1845	--	XP_034334269.1 uncharacterized protein LOC105347241 [Crassostrea gigas]	-	-	-	-	-	-	-	--
Clock_peak_1748	cgiscf1	32192572	32192883	312	32192718	25.5	5.334515	-1	-1	Intron (CGIg01199/CGIg01199, intron 8 of 8)	cgiscf1	32191699	32196942	5244	9	-	CGIg01199	CGIg01199	4224	--	XP_034319337.1 uncharacterized protein LOC105330979 [Crassostrea gigas]	Human Diseases;Human Diseases;Human Diseases;Human Diseases;Cellular Processes;Genetic Information Processing;Human Diseases	Cancer: overview;Infectious disease: viral;Cancer: overview;Infectious disease: viral;Transport and catabolism;Folding, sorting and degradation;Cancer: specific types	ko05200//Pathways in cancer;ko05168//Herpes simplex virus 1 infection;ko05202//Transcriptional misregulation in cancer;ko05164//Influenza A;ko04144//Endocytosis;ko04120//Ubiquitin mediated proteolysis;ko05221//Acute myeloid leukemia	K10054;K10054;K10054;K10054;K10054;K10054;K10054	-	GO:0008408//3'-5' exonuclease activity	-	--
Clock_peak_1749	cgiscf1	32197975	32198363	389	32198187	197.5	9.269575	-1	-1	Promoter (1-2kb)	cgiscf1	32191699	32196942	5244	9	-	CGIg01199	CGIg01199	-1245	--	XP_034319337.1 uncharacterized protein LOC105330979 [Crassostrea gigas]	Human Diseases;Human Diseases;Human Diseases;Human Diseases;Cellular Processes;Genetic Information Processing;Human Diseases	Cancer: overview;Infectious disease: viral;Cancer: overview;Infectious disease: viral;Transport and catabolism;Folding, sorting and degradation;Cancer: specific types	ko05200//Pathways in cancer;ko05168//Herpes simplex virus 1 infection;ko05202//Transcriptional misregulation in cancer;ko05164//Influenza A;ko04144//Endocytosis;ko04120//Ubiquitin mediated proteolysis;ko05221//Acute myeloid leukemia	K10054;K10054;K10054;K10054;K10054;K10054;K10054	-	GO:0008408//3'-5' exonuclease activity	-	--
Clock_peak_1750	cgiscf1	32206381	32206767	387	32206515	154.5	31.303085	-1	-1	Downstream (2-3kb)	cgiscf1	32209403	32216071	6669	7	-	CGIg01200	CGIg01200	9556	--	XP_034321427.1 uncharacterized protein LOC105333562 [Crassostrea gigas]	Organismal Systems;Human Diseases	Immune system;Infectious disease: viral	ko04640//Hematopoietic cell lineage;ko05169//Epstein-Barr virus infection	K06468;K06468	-	-	-	--
Clock_peak_1752	cgiscf1	32237633	32238297	665	32238085	71	8.665845	-1	-1	Promoter (<=1kb)	cgiscf1	32238442	32245955	7514	4	+	CGIg01201	CGIg01201	-357	Sftpd	XP_034319286.1 perlucin-like protein [Crassostrea gigas]	Organismal Systems;Human Diseases	Immune system;Infectious disease: viral	ko04640//Hematopoietic cell lineage;ko05169//Epstein-Barr virus infection	K06468;K06468	-	-	-	--
Clock_peak_1753	cgiscf1	32241307	32241509	203	32241411	28.5	4.84011	-1	-1	Intron (CGIg01201/CGIg01201, intron 1 of 3)	cgiscf1	32238442	32245955	7514	4	+	CGIg01201	CGIg01201	2969	Sftpd	XP_034319286.1 perlucin-like protein [Crassostrea gigas]	Organismal Systems;Human Diseases	Immune system;Infectious disease: viral	ko04640//Hematopoietic cell lineage;ko05169//Epstein-Barr virus infection	K06468;K06468	-	-	-	--
Clock_peak_1754	cgiscf1	32243930	32244159	230	32244023	30	4.45652	-1	-1	Intron (CGIg01201/CGIg01201, intron 1 of 3)	cgiscf1	32238442	32245955	7514	4	+	CGIg01201	CGIg01201	5581	Sftpd	XP_034319286.1 perlucin-like protein [Crassostrea gigas]	Organismal Systems;Human Diseases	Immune system;Infectious disease: viral	ko04640//Hematopoietic cell lineage;ko05169//Epstein-Barr virus infection	K06468;K06468	-	-	-	--
Clock_peak_1756	cgiscf1	32263022	32263585	564	32263459	62.5	7.000385	-1	-1	Downstream (<1kb)	cgiscf1	32263673	32268296	4624	6	-	CGIg01202	CGIg01202	4837	--	XP_034321428.1 uncharacterized protein LOC105346260 [Crassostrea gigas]	-	-	-	-	-	-	-	--
Clock_peak_1757	cgiscf1	32264059	32264327	269	32264183	27.5	4.00925	-1	-1	Intron (CGIg01202/CGIg01202, intron 5 of 5)	cgiscf1	32263673	32268296	4624	6	-	CGIg01202	CGIg01202	4113	--	XP_034321428.1 uncharacterized protein LOC105346260 [Crassostrea gigas]	-	-	-	-	-	-	-	--
Clock_peak_1758	cgiscf1	32267809	32268378	570	32267936	29.5	3.279275	-1	-1	Intron (CGIg01202/CGIg01202, intron 1 of 5)	cgiscf1	32263673	32268296	4624	6	-	CGIg01202	CGIg01202	360	--	XP_034321428.1 uncharacterized protein LOC105346260 [Crassostrea gigas]	-	-	-	-	-	-	-	--
Clock_peak_1759	cgiscf1	32268884	32269156	273	32269022	53.5	4.480725	-1	-1	Promoter (<=1kb)	cgiscf1	32263673	32268296	4624	6	-	CGIg01202	CGIg01202	-726	--	XP_034321428.1 uncharacterized protein LOC105346260 [Crassostrea gigas]	-	-	-	-	-	-	-	--
Clock_peak_1764	cgiscf1	32413397	32413679	283	32413520	23.5	4.45209	-1	-1	Intron (CGIg01205/CGIg01205, intron 11 of 19)	cgiscf1	32409676	32422278	12603	20	-	CGIg01205	CGIg01205	8758	PTPRA	XP_034322449.1 receptor-type tyrosine-protein phosphatase epsilon [Crassostrea gigas]	-	-	-	-	-	GO:0004725//protein tyrosine phosphatase activity	GO:0006470//protein dephosphorylation	--
Clock_peak_1769	cgiscf1	32540127	32540811	685	32540306	117.5	11.36238	-1	-1	Downstream (<1kb)	cgiscf1	32540351	32552640	12290	15	-	CGIg01209	CGIg01209	12334	PTPRJ	XP_034320244.1 uncharacterized protein LOC117687580 [Crassostrea gigas]	-	-	-	-	-	GO:0004725//protein tyrosine phosphatase activity	GO:0006470//protein dephosphorylation	--
Clock_peak_1773	cgiscf1	32586430	32586629	200	32586492	26	3.06408	-1	-1	Intron (CGIg01210/CGIg01210, intron 2 of 6)	cgiscf1	32579898	32591262	11365	7	-	CGIg01210	CGIg01210	4770	--	XP_034320246.1 neurogenic locus notch homolog protein 1 [Crassostrea gigas]	Human Diseases;Human Diseases;Human Diseases;Human Diseases;Organismal Systems;Organismal Systems;Human Diseases;Environmental Information Processing;Human Diseases;Organismal Systems;Organismal Systems	Cancer: overview;Infectious disease: viral;Neurodegenerative disease;Cancer: overview;Development and regeneration;Endocrine system;Cancer: specific types;Signal transduction;Drug resistance: antineoplastic;Immune system;Development and regeneration	ko05200//Pathways in cancer;ko05165//Human papillomavirus infection;ko05020//Prion disease;ko05206//MicroRNAs in cancer;ko04361//Axon regeneration;ko04919//Thyroid hormone signaling pathway;ko05224//Breast cancer;ko04330//Notch signaling pathway;ko01522//Endocrine resistance;ko04658//Th1 and Th2 cell differentiation;ko04320//Dorso-ventral axis formation	K02599;K02599;K02599;K02599;K02599;K02599;K02599;K02599;K02599;K02599;K02599	-	GO:0030246//carbohydrate binding	-	--
Clock_peak_1774	cgiscf1	32588411	32588651	241	32588547	56	4.039595	-1	-1	Intron (CGIg01210/CGIg01210, intron 1 of 6)	cgiscf1	32579898	32591262	11365	7	-	CGIg01210	CGIg01210	2715	--	XP_034320246.1 neurogenic locus notch homolog protein 1 [Crassostrea gigas]	Human Diseases;Human Diseases;Human Diseases;Human Diseases;Organismal Systems;Organismal Systems;Human Diseases;Environmental Information Processing;Human Diseases;Organismal Systems;Organismal Systems	Cancer: overview;Infectious disease: viral;Neurodegenerative disease;Cancer: overview;Development and regeneration;Endocrine system;Cancer: specific types;Signal transduction;Drug resistance: antineoplastic;Immune system;Development and regeneration	ko05200//Pathways in cancer;ko05165//Human papillomavirus infection;ko05020//Prion disease;ko05206//MicroRNAs in cancer;ko04361//Axon regeneration;ko04919//Thyroid hormone signaling pathway;ko05224//Breast cancer;ko04330//Notch signaling pathway;ko01522//Endocrine resistance;ko04658//Th1 and Th2 cell differentiation;ko04320//Dorso-ventral axis formation	K02599;K02599;K02599;K02599;K02599;K02599;K02599;K02599;K02599;K02599;K02599	-	GO:0030246//carbohydrate binding	-	--
Clock_peak_1775	cgiscf1	32590865	32591267	403	32591140	94.5	9.67712	-1	-1	Intron (CGIg01210/CGIg01210, intron 1 of 6)	cgiscf1	32579898	32591262	11365	7	-	CGIg01210	CGIg01210	122	--	XP_034320246.1 neurogenic locus notch homolog protein 1 [Crassostrea gigas]	Human Diseases;Human Diseases;Human Diseases;Human Diseases;Organismal Systems;Organismal Systems;Human Diseases;Environmental Information Processing;Human Diseases;Organismal Systems;Organismal Systems	Cancer: overview;Infectious disease: viral;Neurodegenerative disease;Cancer: overview;Development and regeneration;Endocrine system;Cancer: specific types;Signal transduction;Drug resistance: antineoplastic;Immune system;Development and regeneration	ko05200//Pathways in cancer;ko05165//Human papillomavirus infection;ko05020//Prion disease;ko05206//MicroRNAs in cancer;ko04361//Axon regeneration;ko04919//Thyroid hormone signaling pathway;ko05224//Breast cancer;ko04330//Notch signaling pathway;ko01522//Endocrine resistance;ko04658//Th1 and Th2 cell differentiation;ko04320//Dorso-ventral axis formation	K02599;K02599;K02599;K02599;K02599;K02599;K02599;K02599;K02599;K02599;K02599	-	GO:0030246//carbohydrate binding	-	--
Clock_peak_1776	cgiscf1	32613444	32613821	378	32613633	200.5	19.38695	-1	-1	Promoter (1-2kb)	cgiscf1	32605228	32612298	7071	16	-	CGIg01211	CGIg01211	-1335	Ptprm	XP_034320243.1 receptor-type tyrosine-protein phosphatase zeta-like [Crassostrea gigas]	-	-	-	-	-	GO:0004725//protein tyrosine phosphatase activity	GO:0006470//protein dephosphorylation	--
Clock_peak_1777	cgiscf1	32614342	32614601	260	32614452	82	7.068155	-1	-1	Downstream (2-3kb)	cgiscf1	32605228	32612298	7071	16	-	CGIg01211	CGIg01211	-2154	Ptprm	XP_034320243.1 receptor-type tyrosine-protein phosphatase zeta-like [Crassostrea gigas]	-	-	-	-	-	GO:0004725//protein tyrosine phosphatase activity	GO:0006470//protein dephosphorylation	--
Clock_peak_1778	cgiscf1	32614823	32615100	278	32614947	28	4.712255	-1	-1	Downstream (1-2kb)	cgiscf1	32605228	32612298	7071	16	-	CGIg01211	CGIg01211	-2649	Ptprm	XP_034320243.1 receptor-type tyrosine-protein phosphatase zeta-like [Crassostrea gigas]	-	-	-	-	-	GO:0004725//protein tyrosine phosphatase activity	GO:0006470//protein dephosphorylation	--
Clock_peak_1779	cgiscf1	32633597	32633802	206	32633716	46.5	6.7633	-1	-1	Intron (CGIg01213/CGIg01213, intron 6 of 6)	cgiscf1	32633617	32646557	12941	7	-	CGIg01213	CGIg01213	12841	--	XP_034320242.1 receptor-type tyrosine-protein phosphatase kappa-like isoform X3 [Crassostrea gigas]	-	-	-	-	-	-	-	--
Clock_peak_1780	cgiscf1	32636531	32636821	291	32636663	94	9.09943	-1	-1	Intron (CGIg01213/CGIg01213, intron 3 of 6)	cgiscf1	32633617	32646557	12941	7	-	CGIg01213	CGIg01213	9894	--	XP_034320242.1 receptor-type tyrosine-protein phosphatase kappa-like isoform X3 [Crassostrea gigas]	-	-	-	-	-	-	-	--
Clock_peak_1781	cgiscf1	32639576	32639769	194	32639646	51.5	4.40131	-1	-1	Intron (CGIg01213/CGIg01213, intron 2 of 6)	cgiscf1	32633617	32646557	12941	7	-	CGIg01213	CGIg01213	6911	--	XP_034320242.1 receptor-type tyrosine-protein phosphatase kappa-like isoform X3 [Crassostrea gigas]	-	-	-	-	-	-	-	--
Clock_peak_1782	cgiscf1	32642246	32642825	580	32642687	82.5	4.07828	-1	-1	Intron (CGIg01213/CGIg01213, intron 1 of 6)	cgiscf1	32633617	32646557	12941	7	-	CGIg01213	CGIg01213	3870	--	XP_034320242.1 receptor-type tyrosine-protein phosphatase kappa-like isoform X3 [Crassostrea gigas]	-	-	-	-	-	-	-	--
Clock_peak_1783	cgiscf1	32647597	32647786	190	32647686	49	6.01281	-1	-1	Promoter (1-2kb)	cgiscf1	32633617	32646557	12941	7	-	CGIg01213	CGIg01213	-1129	--	XP_034320242.1 receptor-type tyrosine-protein phosphatase kappa-like isoform X3 [Crassostrea gigas]	-	-	-	-	-	-	-	--
Clock_peak_1784	cgiscf1	32685206	32685455	250	32685364	58.5	4.89561	-1	-1	Downstream (<1kb)	cgiscf1	32686214	32696894	10681	22	-	CGIg01214	CGIg01214	11530	PTPRZ1	XP_034320243.1 receptor-type tyrosine-protein phosphatase zeta-like [Crassostrea gigas]	-	-	-	-	-	GO:0004725//protein tyrosine phosphatase activity	GO:0006470//protein dephosphorylation	--
Clock_peak_1785	cgiscf1	32691404	32691709	306	32691536	42	8.17239	-1	-1	Intron (CGIg01214/CGIg01214, intron 10 of 21)	cgiscf1	32686214	32696894	10681	22	-	CGIg01214	CGIg01214	5358	PTPRZ1	XP_034320243.1 receptor-type tyrosine-protein phosphatase zeta-like [Crassostrea gigas]	-	-	-	-	-	GO:0004725//protein tyrosine phosphatase activity	GO:0006470//protein dephosphorylation	--
Clock_peak_1786	cgiscf1	32694479	32695100	622	32694662	82	8.06651	-1	-1	Intron (CGIg01214/CGIg01214, intron 3 of 21)	cgiscf1	32686214	32696894	10681	22	-	CGIg01214	CGIg01214	2232	PTPRZ1	XP_034320243.1 receptor-type tyrosine-protein phosphatase zeta-like [Crassostrea gigas]	-	-	-	-	-	GO:0004725//protein tyrosine phosphatase activity	GO:0006470//protein dephosphorylation	--
Clock_peak_1787	cgiscf1	32704059	32704329	271	32704179	35.5	5.65417	-1	-1	Intron (CGIg01215/CGIg01215, intron 8 of 22)	cgiscf1	32697977	32709999	12023	23	-	CGIg01215	CGIg01215	5820	PTPRT	XP_034320238.1 receptor-type tyrosine-protein phosphatase T-like isoform X1 [Crassostrea gigas]	-	-	-	-	-	GO:0004725//protein tyrosine phosphatase activity	GO:0006470//protein dephosphorylation	--
Clock_peak_1788	cgiscf1	32709534	32709864	331	32709676	81	12.804165	-1	-1	Intron (CGIg01215/CGIg01215, intron 1 of 22)	cgiscf1	32697977	32709999	12023	23	-	CGIg01215	CGIg01215	323	PTPRT	XP_034320238.1 receptor-type tyrosine-protein phosphatase T-like isoform X1 [Crassostrea gigas]	-	-	-	-	-	GO:0004725//protein tyrosine phosphatase activity	GO:0006470//protein dephosphorylation	--
Clock_peak_1791	cgiscf1	32905925	32906196	272	32906106	22.5	4.686355	-1	-1	Intron (CGIg01219/CGIg01219, intron 1 of 13)	cgiscf1	32904470	32930208	25739	14	+	CGIg01219	CGIg01219	1636	chs-2	XP_011439386.2 chitin synthase chs-2 [Crassostrea gigas]	Metabolism	Carbohydrate metabolism	ko00520//Amino sugar and nucleotide sugar metabolism	K00698	-	GO:0004100//chitin synthase activity;GO:0016758//hexosyltransferase activity	-	--
Clock_peak_1792	cgiscf1	32912714	32912926	213	32912813	45	7.356705	-1	-1	Intron (CGIg01219/CGIg01219, intron 1 of 13)	cgiscf1	32904470	32930208	25739	14	+	CGIg01219	CGIg01219	8343	chs-2	XP_011439386.2 chitin synthase chs-2 [Crassostrea gigas]	Metabolism	Carbohydrate metabolism	ko00520//Amino sugar and nucleotide sugar metabolism	K00698	-	GO:0004100//chitin synthase activity;GO:0016758//hexosyltransferase activity	-	--
Clock_peak_1793	cgiscf1	32919475	32919835	361	32919653	58	7.218655	-1	-1	Intron (CGIg01219/CGIg01219, intron 6 of 13)	cgiscf1	32904470	32930208	25739	14	+	CGIg01219	CGIg01219	15183	chs-2	XP_011439386.2 chitin synthase chs-2 [Crassostrea gigas]	Metabolism	Carbohydrate metabolism	ko00520//Amino sugar and nucleotide sugar metabolism	K00698	-	GO:0004100//chitin synthase activity;GO:0016758//hexosyltransferase activity	-	--
Clock_peak_1797	cgiscf1	32982244	32982525	282	32982393	63.5	5.22588	-1	-1	Intron (CGIg01221/CGIg01221, intron 1 of 3)	cgiscf1	32977229	32985874	8646	4	+	CGIg01221	CGIg01221	5164	ADGRL2	XP_034321427.1 uncharacterized protein LOC105333562 [Crassostrea gigas]	-	-	-	-	-	GO:0030246//carbohydrate binding	-	--
Clock_peak_1800	cgiscf1	33037346	33037640	295	33037527	31	5.49725	-1	-1	Intron (CGIg01222/CGIg01222, intron 1 of 3)	cgiscf1	33035530	33050385	14856	4	+	CGIg01222	CGIg01222	1997	ADGRL2	XP_034321427.1 uncharacterized protein LOC105333562 [Crassostrea gigas]	-	-	-	-	-	GO:0030246//carbohydrate binding	-	--
Clock_peak_1801	cgiscf1	33040472	33040929	458	33040643	75.5	6.78032	-1	-1	Intron (CGIg01222/CGIg01222, intron 1 of 3)	cgiscf1	33035530	33050385	14856	4	+	CGIg01222	CGIg01222	5113	ADGRL2	XP_034321427.1 uncharacterized protein LOC105333562 [Crassostrea gigas]	-	-	-	-	-	GO:0030246//carbohydrate binding	-	--
Clock_peak_1806	cgiscf1	33082445	33082825	381	33082621	98.5	6.36863	-1	-1	Downstream (1-2kb)	cgiscf1	33083931	33098019	14089	26	-	CGIg01223	CGIg01223	15398	Ptprm	XP_034318741.1 receptor-type tyrosine-protein phosphatase mu [Crassostrea gigas]	-	-	-	-	-	GO:0004725//protein tyrosine phosphatase activity	GO:0006470//protein dephosphorylation	--
Clock_peak_1812	cgiscf1	33231297	33231628	332	33231455	26	5.384935	-1	-1	Intron (CGIg01224/CGIg01224, intron 2 of 4)	cgiscf1	33214676	33241362	26687	5	+	CGIg01224	CGIg01224	16779	--	XP_034305533.1 protein IMPACT homolog [Crassostrea gigas]	-	-	-	-	-	-	-	--
Clock_peak_1813	cgiscf1	33235641	33235857	217	33235764	41	6.20615	-1	-1	Intron (CGIg01224/CGIg01224, intron 4 of 4)	cgiscf1	33214676	33241362	26687	5	+	CGIg01224	CGIg01224	21088	--	XP_034305533.1 protein IMPACT homolog [Crassostrea gigas]	-	-	-	-	-	-	-	--
Clock_peak_1815	cgiscf1	33268995	33269688	694	33269113	34	4.42003	-1	-1	Intron (CGIg01225/CGIg01225, intron 12 of 20)	cgiscf1	33263737	33274068	10332	21	+	CGIg01225	CGIg01225	5376	Ptprz1	XP_034318450.1 uncharacterized protein LOC117686791 [Crassostrea gigas]	-	-	-	-	-	GO:0004725//protein tyrosine phosphatase activity	GO:0006470//protein dephosphorylation	--
Clock_peak_1818	cgiscf1	33295533	33295744	212	33295623	32.5	3.2217	-1	-1	Intron (CGIg01226/CGIg01226, intron 3 of 5)	cgiscf1	33293171	33305003	11833	6	-	CGIg01226	CGIg01226	9380	--	XP_034319364.1 uncharacterized protein LOC109617109 isoform X1 [Crassostrea gigas]	-	-	-	-	-	-	-	--
Clock_peak_1820	cgiscf1	33366384	33366649	266	33366473	69.5	8.082	-1	-1	Promoter (<=1kb)	cgiscf1	33353673	33366308	12636	8	-	CGIg01228	CGIg01228	-165	--	XP_034322794.1 multiple epidermal growth factor-like domains protein 10 [Crassostrea gigas]	-	-	-	-	-	-	-	--
Clock_peak_1823	cgiscf1	33588424	33588714	291	33588582	154.5	5.90476	-1	-1	Promoter (1-2kb)	cgiscf1	33585162	33587146	1985	4	-	CGIg01233	CGIg01233	-1436	MRC2	XP_011430368.3 low affinity immunoglobulin epsilon Fc receptor [Crassostrea gigas]	Organismal Systems;Human Diseases	Immune system;Infectious disease: viral	ko04640//Hematopoietic cell lineage;ko05169//Epstein-Barr virus infection	K06468;K06468	-	-	-	--
Clock_peak_1825	cgiscf1	33668451	33668759	309	33668597	27.5	4.889645	-1	-1	Intron (CGIg01236/CGIg01236, intron 1 of 8)	cgiscf1	33666853	33686084	19232	9	+	CGIg01236	CGIg01236	1744	Marf	XP_034321942.1 transmembrane GTPase Marf-like [Crassostrea gigas]	Human Diseases;Human Diseases;Organismal Systems;Cellular Processes	Neurodegenerative disease;Neurodegenerative disease;Immune system;Transport and catabolism	ko05022//Pathways of neurodegeneration - multiple diseases;ko05012//Parkinson disease;ko04621//NOD-like receptor signaling pathway;ko04137//Mitophagy - animal	K21356;K21356;K21356;K21356	-	-	-	--
Clock_peak_1834	cgiscf1	33944773	33944998	226	33944896	46	4.003115	-1	-1	Intron (CGIg01243/CGIg01243, intron 16 of 23)	cgiscf1	33925948	33948139	22192	24	+	CGIg01243	CGIg01243	18948	Ptprt	XP_034318457.1 receptor-type tyrosine-protein phosphatase T isoform X6 [Crassostrea gigas]	-	-	-	-	-	GO:0004725//protein tyrosine phosphatase activity	GO:0006470//protein dephosphorylation	--
Clock_peak_1837	cgiscf1	33975738	33975945	208	33975821	50.5	3.13595	-1	-1	Promoter (1-2kb)	cgiscf1	33977804	34001729	23926	17	+	CGIg01244	CGIg01244	-1983	PTPRJ	XP_034318450.1 uncharacterized protein LOC117686791 [Crassostrea gigas]	-	-	-	-	-	GO:0004725//protein tyrosine phosphatase activity	GO:0006470//protein dephosphorylation	--
Clock_peak_1838	cgiscf1	33976130	33976474	345	33976252	25.5	2.08222	-1	-1	Promoter (1-2kb)	cgiscf1	33977804	34001729	23926	17	+	CGIg01244	CGIg01244	-1552	PTPRJ	XP_034318450.1 uncharacterized protein LOC117686791 [Crassostrea gigas]	-	-	-	-	-	GO:0004725//protein tyrosine phosphatase activity	GO:0006470//protein dephosphorylation	--
Clock_peak_1839	cgiscf1	33977259	33977805	547	33977691	41.5	4.858425	-1	-1	Promoter (<=1kb)	cgiscf1	33977804	34001729	23926	17	+	CGIg01244	CGIg01244	-113	PTPRJ	XP_034318450.1 uncharacterized protein LOC117686791 [Crassostrea gigas]	-	-	-	-	-	GO:0004725//protein tyrosine phosphatase activity	GO:0006470//protein dephosphorylation	--
Clock_peak_1840	cgiscf1	33978596	33979100	505	33978743	68.5	4.18667	-1	-1	Intron (CGIg01244/CGIg01244, intron 1 of 16)	cgiscf1	33977804	34001729	23926	17	+	CGIg01244	CGIg01244	939	PTPRJ	XP_034318450.1 uncharacterized protein LOC117686791 [Crassostrea gigas]	-	-	-	-	-	GO:0004725//protein tyrosine phosphatase activity	GO:0006470//protein dephosphorylation	--
Clock_peak_1841	cgiscf1	33979484	33979785	302	33979648	73	8.619585	-1	-1	Intron (CGIg01244/CGIg01244, intron 2 of 16)	cgiscf1	33977804	34001729	23926	17	+	CGIg01244	CGIg01244	1844	PTPRJ	XP_034318450.1 uncharacterized protein LOC117686791 [Crassostrea gigas]	-	-	-	-	-	GO:0004725//protein tyrosine phosphatase activity	GO:0006470//protein dephosphorylation	--
Clock_peak_1842	cgiscf1	34168849	34169082	234	34168977	30	6.344145	-1	-1	Intron (CGIg01246/CGIg01246, intron 1 of 15)	cgiscf1	34168618	34180282	11665	16	+	CGIg01246	CGIg01246	359	Ptprt	XP_034318451.1 receptor-type tyrosine-protein phosphatase T isoform X1 [Crassostrea gigas]	-	-	-	-	-	GO:0004725//protein tyrosine phosphatase activity	GO:0006470//protein dephosphorylation	--
Clock_peak_1845	cgiscf1	34336549	34336801	253	34336673	42.5	6.067965	-1	-1	Intron (CGIg01254/CGIg01254, intron 3 of 4)	cgiscf1	34336110	34345696	9587	5	-	CGIg01254	CGIg01254	9023	--	XP_034319364.1 uncharacterized protein LOC109617109 isoform X1 [Crassostrea gigas]	-	-	-	-	-	-	-	--
Clock_peak_1870	cgiscf1	34869204	34869457	254	34869322	38	5.072025	-1	-1	Promoter (<=1kb)	cgiscf1	34870046	34881296	11251	11	+	CGIg01268	CGIg01268	-724	--	XP_034320603.1 uncharacterized protein LOC117687716 [Crassostrea gigas]	-	-	-	-	-	-	-	--
Clock_peak_1871	cgiscf1	34871519	34871768	250	34871646	29.5	3.660575	-1	-1	Intron (CGIg01268/CGIg01268, intron 3 of 10)	cgiscf1	34870046	34881296	11251	11	+	CGIg01268	CGIg01268	1600	--	XP_034320603.1 uncharacterized protein LOC117687716 [Crassostrea gigas]	-	-	-	-	-	-	-	--
Clock_peak_1880	cgiscf1	35270413	35270663	251	35270528	44	9.043155	-1	-1	Downstream (1-2kb)	cgiscf1	35272020	35303288	31269	9	-	CGIg01279	CGIg01279	32760	--	XP_034319034.1 uncharacterized protein LOC105340273 [Crassostrea gigas]	-	-	-	-	-	-	-	--
Clock_peak_1887	cgiscf1	36089960	36090424	465	36090328	51.5	3.75141	-1	-1	Intron (CGIg01290/CGIg01290, intron 2 of 9)	cgiscf1	36087616	36112483	24868	10	+	CGIg01290	CGIg01290	2712	--	XP_034318487.1 uncharacterized protein LOC105330894 [Crassostrea gigas]	-	-	-	-	-	-	-	--
Clock_peak_1888	cgiscf1	36091239	36091573	335	36091417	71.5	4.95544	-1	-1	Intron (CGIg01290/CGIg01290, intron 3 of 9)	cgiscf1	36087616	36112483	24868	10	+	CGIg01290	CGIg01290	3801	--	XP_034318487.1 uncharacterized protein LOC105330894 [Crassostrea gigas]	-	-	-	-	-	-	-	--
Clock_peak_1889	cgiscf1	36111267	36111551	285	36111356	60.5	3.533105	-1	-1	Intron (CGIg01290/CGIg01290, intron 8 of 9)	cgiscf1	36087616	36112483	24868	10	+	CGIg01290	CGIg01290	23740	--	XP_034318487.1 uncharacterized protein LOC105330894 [Crassostrea gigas]	-	-	-	-	-	-	-	--
Clock_peak_1905	cgiscf1	37836578	37836810	233	37836668	82.5	5.364475	-1	-1	Intron (CGIg01317/CGIg01317, intron 1 of 2)	cgiscf1	37835327	37838756	3430	3	-	CGIg01317	CGIg01317	2088	--	XP_034327281.1 uncharacterized protein LOC117689717 [Crassostrea gigas]	-	-	-	-	-	-	-	--
Clock_peak_1908	cgiscf1	38385048	38385354	307	38385206	206.5	7.13051	-1	-1	Intron (CGIg01332/CGIg01332, intron 2 of 7)	cgiscf1	38382798	38394433	11636	8	+	CGIg01332	CGIg01332	2408	PR-Set7	XP_034322504.1 N-lysine methyltransferase KMT5A-like [Crassostrea gigas]	Metabolism	Amino acid metabolism	ko00310//Lysine degradation	K11428	-	GO:0005515//protein binding	-	--
Clock_peak_1909	cgiscf1	38386379	38386923	545	38386497	140.5	6.201645	-1	-1	Intron (CGIg01332/CGIg01332, intron 2 of 7)	cgiscf1	38382798	38394433	11636	8	+	CGIg01332	CGIg01332	3699	PR-Set7	XP_034322504.1 N-lysine methyltransferase KMT5A-like [Crassostrea gigas]	Metabolism	Amino acid metabolism	ko00310//Lysine degradation	K11428	-	GO:0005515//protein binding	-	--
Clock_peak_1910	cgiscf1	38392577	38392881	305	38392719	295	8.67951	-1	-1	Intron (CGIg01332/CGIg01332, intron 5 of 7)	cgiscf1	38382798	38394433	11636	8	+	CGIg01332	CGIg01332	9921	PR-Set7	XP_034322504.1 N-lysine methyltransferase KMT5A-like [Crassostrea gigas]	Metabolism	Amino acid metabolism	ko00310//Lysine degradation	K11428	-	GO:0005515//protein binding	-	--
Clock_peak_1911	cgiscf1	38393712	38394337	626	38394116	127	3.438505	-1	-1	Intron (CGIg01332/CGIg01332, intron 7 of 7)	cgiscf1	38382798	38394433	11636	8	+	CGIg01332	CGIg01332	11318	PR-Set7	XP_034322504.1 N-lysine methyltransferase KMT5A-like [Crassostrea gigas]	Metabolism	Amino acid metabolism	ko00310//Lysine degradation	K11428	-	GO:0005515//protein binding	-	--
Clock_peak_1912	cgiscf1	38402064	38402405	342	38402286	100.5	3.105015	-1	-1	Intron (CGIg01333/CGIg01333, intron 4 of 8)	cgiscf1	38396905	38407522	10618	9	+	CGIg01333	CGIg01333	5381	--	XP_022300575.1 uncharacterized protein LOC111108787 [Crassostrea virginica]	-	-	-	-	-	-	-	--
Clock_peak_1920	cgiscf1	39643616	39643877	262	39643748	28.5	3.26323	-1	-1	Intron (CGIg01349/CGIg01349, intron 3 of 3)	cgiscf1	39643061	39646178	3118	4	-	CGIg01349	CGIg01349	2430	--	XP_034314251.1 uncharacterized protein LOC109619864 [Crassostrea gigas]	Organismal Systems	Immune system	ko04623//Cytosolic DNA-sensing pathway	K12971	-	-	-	--
Clock_peak_1922	cgiscf1	39804713	39805150	438	39804975	92	4.697585	-1	-1	Downstream (<1kb)	cgiscf1	39805404	39807974	2571	2	-	CGIg01351	CGIg01351	2999	--	XP_034305599.1 uncharacterized protein LOC117682363 [Crassostrea gigas]	-	-	-	-	-	-	-	--
Clock_peak_1924	cgiscf1	40149164	40149363	200	40149241	18.5	3.9265	-1	-1	Intron (CGIg01358/CGIg01358, intron 4 of 5)	cgiscf1	40147839	40156232	8394	6	-	CGIg01358	CGIg01358	6991	--	XP_034327319.1 uncharacterized protein LOC105331374 isoform X2 [Crassostrea gigas]	Human Diseases;Human Diseases	Neurodegenerative disease;Neurodegenerative disease	ko05022//Pathways of neurodegeneration - multiple diseases;ko05012//Parkinson disease	K08844;K08844	-	-	-	--
Clock_peak_1925	cgiscf1	40153557	40153924	368	40153679	47.5	8.124935	-1	-1	Intron (CGIg01358/CGIg01358, intron 1 of 5)	cgiscf1	40147839	40156232	8394	6	-	CGIg01358	CGIg01358	2553	--	XP_034327319.1 uncharacterized protein LOC105331374 isoform X2 [Crassostrea gigas]	Human Diseases;Human Diseases	Neurodegenerative disease;Neurodegenerative disease	ko05022//Pathways of neurodegeneration - multiple diseases;ko05012//Parkinson disease	K08844;K08844	-	-	-	--
Clock_peak_1930	cgiscf1	40295922	40296321	400	40296019	21.5	4.007975	-1	-1	Intron (CGIg01361/CGIg01361, intron 1 of 8)	cgiscf1	40285693	40296663	10971	9	-	CGIg01361	CGIg01361	644	--	XP_034318898.1 uncharacterized protein LOC117686993 isoform X2 [Crassostrea gigas]	Human Diseases;Human Diseases;Organismal Systems;Cellular Processes	Neurodegenerative disease;Neurodegenerative disease;Immune system;Transport and catabolism	ko05022//Pathways of neurodegeneration - multiple diseases;ko05012//Parkinson disease;ko04621//NOD-like receptor signaling pathway;ko04137//Mitophagy - animal	K21356;K21356;K21356;K21356	-	-	-	--
Clock_peak_1937	cgiscf1	40346151	40346430	280	40346282	24.5	5.145905	-1	-1	Intron (CGIg01363/CGIg01363, intron 2 of 4)	cgiscf1	40343810	40347854	4045	5	-	CGIg01363	CGIg01363	1572	--	XP_011443948.2 kappaPI-actitoxin-Avd3e [Crassostrea gigas]	-	-	-	-	-	GO:0004867//serine-type endopeptidase inhibitor activity	-	--
Clock_peak_1944	cgiscf1	40414848	40415122	275	40415019	71.5	9.844345	-1	-1	Downstream (1-2kb)	cgiscf1	40416803	40424493	7691	2	-	CGIg01365	CGIg01365	9474	--	XP_022308309.1 mucin-17-like [Crassostrea virginica]	Human Diseases;Human Diseases	Infectious disease: parasitic;Cancer: specific types	ko05146//Amoebiasis;ko05226//Gastric cancer	K10955;K10955	-	-	-	--
Clock_peak_1969	cgiscf1	41172171	41172420	250	41172285	27.5	5.51146	-1	-1	Intron (CGIg01369/CGIg01369, intron 8 of 9)	cgiscf1	41171055	41178765	7711	10	-	CGIg01369	CGIg01369	6480	--	XP_034299445.1 uncharacterized protein LOC105330897 [Crassostrea gigas]	Human Diseases;Human Diseases;Human Diseases;Human Diseases;Cellular Processes;Genetic Information Processing;Human Diseases	Cancer: overview;Infectious disease: viral;Cancer: overview;Infectious disease: viral;Transport and catabolism;Folding, sorting and degradation;Cancer: specific types	ko05200//Pathways in cancer;ko05168//Herpes simplex virus 1 infection;ko05202//Transcriptional misregulation in cancer;ko05164//Influenza A;ko04144//Endocytosis;ko04120//Ubiquitin mediated proteolysis;ko05221//Acute myeloid leukemia	K10054;K10054;K10054;K10054;K10054;K10054;K10054	-	GO:0008408//3'-5' exonuclease activity	-	--
Clock_peak_1970	cgiscf1	41177249	41177466	218	41177376	139	6.38564	-1	-1	Intron (CGIg01369/CGIg01369, intron 3 of 9)	cgiscf1	41171055	41178765	7711	10	-	CGIg01369	CGIg01369	1389	--	XP_034299445.1 uncharacterized protein LOC105330897 [Crassostrea gigas]	Human Diseases;Human Diseases;Human Diseases;Human Diseases;Cellular Processes;Genetic Information Processing;Human Diseases	Cancer: overview;Infectious disease: viral;Cancer: overview;Infectious disease: viral;Transport and catabolism;Folding, sorting and degradation;Cancer: specific types	ko05200//Pathways in cancer;ko05168//Herpes simplex virus 1 infection;ko05202//Transcriptional misregulation in cancer;ko05164//Influenza A;ko04144//Endocytosis;ko04120//Ubiquitin mediated proteolysis;ko05221//Acute myeloid leukemia	K10054;K10054;K10054;K10054;K10054;K10054;K10054	-	GO:0008408//3'-5' exonuclease activity	-	--
Clock_peak_2037	cgiscf1	42834002	42834257	256	42834099	35.5	7.322975	-1	-1	Promoter (<=1kb)	cgiscf1	42831497	42833125	1629	3	-	CGIg01374	CGIg01374	-974	DNASE2B	XP_034318574.1 cell death-related nuclease 6 [Crassostrea gigas]	Cellular Processes	Transport and catabolism	ko04142//Lysosome	K01158	-	GO:0004531//deoxyribonuclease II activity	GO:0006259//DNA metabolic process	--
Clock_peak_2040	cgiscf1	42892930	42893138	209	42893018	21.5	4.23047	-1	-1	Intron (CGIg01375/CGIg01375, intron 1 of 11)	cgiscf1	42891871	42909138	17268	12	+	CGIg01375	CGIg01375	1147	--	XP_034319186.1 multiple epidermal growth factor-like domains protein 10 isoform X1 [Crassostrea gigas]	-	-	-	-	-	-	-	--
Clock_peak_2041	cgiscf1	42907950	42908261	312	42908140	68	6.853065	-1	-1	Intron (CGIg01375/CGIg01375, intron 10 of 11)	cgiscf1	42891871	42909138	17268	12	+	CGIg01375	CGIg01375	16269	--	XP_034319186.1 multiple epidermal growth factor-like domains protein 10 isoform X1 [Crassostrea gigas]	-	-	-	-	-	-	-	--
Clock_peak_2043	cgiscf1	42961314	42961797	484	42961548	23.5	2.230405	-1	-1	Downstream (<1kb)	cgiscf1	42958703	42960286	1584	4	+	CGIg01378	CGIg01378	2845	--	XP_034319188.1 uncharacterized protein LOC105319071 [Crassostrea gigas]	-	-	-	-	-	-	-	--
Clock_peak_2045	cgiscf1	43052551	43052826	276	43052674	44	4.96656	-1	-1	Intron (CGIg01384/CGIg01384, intron 3 of 4)	cgiscf1	43051821	43054026	2206	5	+	CGIg01384	CGIg01384	853	--	XP_019929517.2 uncharacterized protein LOC105344931 [Crassostrea gigas]	-	-	-	-	-	-	-	--
Clock_peak_2053	cgiscf1	43104559	43104845	287	43104706	68	8.84521	-1	-1	Downstream (<1kb)	cgiscf1	43097959	43098636	678	2	+	CGIg01390	CGIg01390	6747	--	-	-	-	-	-	-	-	-	--
Clock_peak_2054	cgiscf1	43106724	43106940	217	43106842	128	6.62113	-1	-1	Intron (CGIg01391/CGIg01391, intron 15 of 17)	cgiscf1	43105385	43122143	16759	18	-	CGIg01391	CGIg01391	15301	FCN2	XP_034320062.1 IgGFc-binding protein isoform X2 [Crassostrea gigas]	-	-	-	-	-	-	-	--
Clock_peak_2055	cgiscf1	43108721	43108956	236	43108820	59.5	3.736985	-1	-1	Intron (CGIg01391/CGIg01391, intron 12 of 17)	cgiscf1	43105385	43122143	16759	18	-	CGIg01391	CGIg01391	13323	FCN2	XP_034320062.1 IgGFc-binding protein isoform X2 [Crassostrea gigas]	-	-	-	-	-	-	-	--
Clock_peak_2056	cgiscf1	43114062	43114348	287	43114217	85.5	5.722755	-1	-1	Intron (CGIg01391/CGIg01391, intron 8 of 17)	cgiscf1	43105385	43122143	16759	18	-	CGIg01391	CGIg01391	7926	FCN2	XP_034320062.1 IgGFc-binding protein isoform X2 [Crassostrea gigas]	-	-	-	-	-	-	-	--
Clock_peak_2057	cgiscf1	43114617	43114930	314	43114752	79.5	4.350315	-1	-1	Intron (CGIg01391/CGIg01391, intron 8 of 17)	cgiscf1	43105385	43122143	16759	18	-	CGIg01391	CGIg01391	7391	FCN2	XP_034320062.1 IgGFc-binding protein isoform X2 [Crassostrea gigas]	-	-	-	-	-	-	-	--
Clock_peak_2058	cgiscf1	43118796	43119048	253	43118928	69.5	3.630475	-1	-1	Intron (CGIg01391/CGIg01391, intron 5 of 17)	cgiscf1	43105385	43122143	16759	18	-	CGIg01391	CGIg01391	3215	FCN2	XP_034320062.1 IgGFc-binding protein isoform X2 [Crassostrea gigas]	-	-	-	-	-	-	-	--
Clock_peak_2059	cgiscf1	43123796	43124173	378	43123980	73	8.55233	-1	-1	Promoter (1-2kb)	cgiscf1	43105385	43122143	16759	18	-	CGIg01391	CGIg01391	-1837	FCN2	XP_034320062.1 IgGFc-binding protein isoform X2 [Crassostrea gigas]	-	-	-	-	-	-	-	--
Clock_peak_2060	cgiscf1	43141391	43141677	287	43141503	73.5	6.15994	-1	-1	Intron (CGIg01392/CGIg01392, intron 3 of 10)	cgiscf1	43136340	43144819	8480	11	-	CGIg01392	CGIg01392	3316	FCN2	XP_034320076.1 tenascin-like isoform X5 [Crassostrea gigas]	-	-	-	-	-	-	-	--
Clock_peak_2061	cgiscf1	43143612	43143838	227	43143731	71	5.13988	-1	-1	Intron (CGIg01392/CGIg01392, intron 1 of 10)	cgiscf1	43136340	43144819	8480	11	-	CGIg01392	CGIg01392	1088	FCN2	XP_034320076.1 tenascin-like isoform X5 [Crassostrea gigas]	-	-	-	-	-	-	-	--
Clock_peak_2062	cgiscf1	43147655	43147907	253	43147762	30	3.706035	-1	-1	Downstream (1-2kb)	cgiscf1	43136340	43144819	8480	11	-	CGIg01392	CGIg01392	-2943	FCN2	XP_034320076.1 tenascin-like isoform X5 [Crassostrea gigas]	-	-	-	-	-	-	-	--
Clock_peak_2063	cgiscf1	43156957	43157213	257	43157079	41	3.90188	-1	-1	Intron (CGIg01393/CGIg01393, intron 3 of 12)	cgiscf1	43148894	43164400	15507	13	-	CGIg01393	CGIg01393	7321	--	XP_034320079.1 tenascin-like isoform X1 [Crassostrea gigas]	-	-	-	-	-	-	-	--
Clock_peak_2067	cgiscf1	43223275	43223567	293	43223440	53	6.16666	-1	-1	Downstream (<1kb)	cgiscf1	43224376	43228767	4392	4	-	CGIg01394	CGIg01394	5327	--	XP_034320083.1 ryncolin-2-like [Crassostrea gigas]	-	-	-	-	-	-	-	--
Clock_peak_2068	cgiscf1	43223987	43224359	373	43224197	41	6.33239	-1	-1	Downstream (<1kb)	cgiscf1	43224376	43228767	4392	4	-	CGIg01394	CGIg01394	4570	--	XP_034320083.1 ryncolin-2-like [Crassostrea gigas]	-	-	-	-	-	-	-	--
Clock_peak_2071	cgiscf1	43243918	43244307	390	43244128	104	8.78436	-1	-1	Promoter (1-2kb)	cgiscf1	43245889	43251000	5112	7	+	CGIg01396	CGIg01396	-1761	--	XP_011420028.2 C-type lectin domain family 10 member A-like [Crassostrea gigas]	-	-	-	-	-	-	-	--
Clock_peak_2072	cgiscf1	43244718	43245064	347	43244859	101.5	5.717645	-1	-1	Promoter (1-2kb)	cgiscf1	43245889	43251000	5112	7	+	CGIg01396	CGIg01396	-1030	--	XP_011420028.2 C-type lectin domain family 10 member A-like [Crassostrea gigas]	-	-	-	-	-	-	-	--
Clock_peak_2073	cgiscf1	43246128	43246481	354	43246260	88	6.355685	-1	-1	Exon (CGIg01396/CGIg01396, exon 2 of 7)	cgiscf1	43245889	43251000	5112	7	+	CGIg01396	CGIg01396	371	--	XP_011420028.2 C-type lectin domain family 10 member A-like [Crassostrea gigas]	-	-	-	-	-	-	-	--
Clock_peak_2074	cgiscf1	43246825	43247064	240	43246938	60.5	2.85831	-1	-1	Intron (CGIg01396/CGIg01396, intron 2 of 6)	cgiscf1	43245889	43251000	5112	7	+	CGIg01396	CGIg01396	1049	--	XP_011420028.2 C-type lectin domain family 10 member A-like [Crassostrea gigas]	-	-	-	-	-	-	-	--
Clock_peak_2075	cgiscf1	43248705	43248939	235	43248858	48	5.28296	-1	-1	Intron (CGIg01396/CGIg01396, intron 4 of 6)	cgiscf1	43245889	43251000	5112	7	+	CGIg01396	CGIg01396	2969	--	XP_011420028.2 C-type lectin domain family 10 member A-like [Crassostrea gigas]	-	-	-	-	-	-	-	--
Clock_peak_2076	cgiscf1	43249395	43249633	239	43249493	39.5	4.18675	-1	-1	Intron (CGIg01396/CGIg01396, intron 5 of 6)	cgiscf1	43245889	43251000	5112	7	+	CGIg01396	CGIg01396	3604	--	XP_011420028.2 C-type lectin domain family 10 member A-like [Crassostrea gigas]	-	-	-	-	-	-	-	--
Clock_peak_2077	cgiscf1	43281752	43281973	222	43281872	22	3.78496	-1	-1	Intron (CGIg01399/CGIg01399, intron 4 of 4)	cgiscf1	43280608	43282231	1624	5	+	CGIg01399	CGIg01399	1264	--	XP_011420026.2 perlucin-like protein [Crassostrea gigas]	Human Diseases;Cellular Processes;Human Diseases;Organismal Systems	Infectious disease: bacterial;Transport and catabolism;Infectious disease: viral;Immune system	ko05152//Tuberculosis;ko04145//Phagosome;ko05162//Measles;ko04625//C-type lectin receptor signaling pathway	K06563;K06563;K06563;K06563	-	-	-	--
Clock_peak_2082	cgiscf1	43360690	43360883	194	43360791	75	15.43118	-1	-1	Intron (CGIg01400/CGIg01400, intron 2 of 3)	cgiscf1	43359901	43375624	15724	4	+	CGIg01400	CGIg01400	890	PLG	XP_034318465.1 plasminogen-like [Crassostrea gigas]	Environmental Information Processing;Human Diseases;Organismal Systems;Human Diseases	Signaling molecules and interaction;Infectious disease: viral;Immune system;Infectious disease: bacterial	ko04080//Neuroactive ligand-receptor interaction;ko05164//Influenza A;ko04610//Complement and coagulation cascades;ko05150//Staphylococcus aureus infection	K01315;K01315;K01315;K01315	-	-	-	--
Clock_peak_2087	cgiscf1	43439137	43439489	353	43439342	94	10.493475	-1	-1	Promoter (<=1kb)	cgiscf1	43439487	43440692	1206	1	+	CGIg01403	CGIg01403	-145	--	XP_034318467.1 IgGFc-binding protein-like [Crassostrea gigas]	-	-	-	-	-	-	-	--
Clock_peak_2090	cgiscf1	43493650	43494045	396	43493887	38	7.604185	-1	-1	Intron (CGIg01405/CGIg01405, intron 1 of 5)	cgiscf1	43490557	43503456	12900	6	+	CGIg01405	CGIg01405	3330	--	XP_034321648.1 perlucin-like protein [Crassostrea gigas]	Organismal Systems;Human Diseases	Immune system;Infectious disease: viral	ko04640//Hematopoietic cell lineage;ko05169//Epstein-Barr virus infection	K06468;K06468	-	-	-	--
Clock_peak_2091	cgiscf1	43499428	43499909	482	43499665	100.5	13.88615	-1	-1	Intron (CGIg01405/CGIg01405, intron 3 of 5)	cgiscf1	43490557	43503456	12900	6	+	CGIg01405	CGIg01405	9108	--	XP_034321648.1 perlucin-like protein [Crassostrea gigas]	Organismal Systems;Human Diseases	Immune system;Infectious disease: viral	ko04640//Hematopoietic cell lineage;ko05169//Epstein-Barr virus infection	K06468;K06468	-	-	-	--
Clock_peak_2092	cgiscf1	43676993	43677275	283	43677075	42	7.62514	-1	-1	Intron (CGIg01410/CGIg01410, intron 2 of 4)	cgiscf1	43674624	43682059	7436	5	+	CGIg01410	CGIg01410	2451	--	XP_034316565.1 xylosyltransferase sqv-6-like isoform X2 [Crassostrea gigas]	-	-	-	-	-	-	-	--
Clock_peak_2093	cgiscf1	43686536	43687017	482	43686620	20	3.13031	-1	-1	Promoter (1-2kb)	cgiscf1	43687700	43696160	8461	5	+	CGIg01411	CGIg01411	-1080	--	XP_019927673.2 C-type lectin BfL-2 [Crassostrea gigas]	Organismal Systems;Human Diseases	Immune system;Infectious disease: viral	ko04640//Hematopoietic cell lineage;ko05169//Epstein-Barr virus infection	K06468;K06468	-	-	-	--
Clock_peak_2094	cgiscf1	43689524	43689715	192	43689647	29.5	6.132825	-1	-1	Intron (CGIg01411/CGIg01411, intron 2 of 4)	cgiscf1	43687700	43696160	8461	5	+	CGIg01411	CGIg01411	1947	--	XP_019927673.2 C-type lectin BfL-2 [Crassostrea gigas]	Organismal Systems;Human Diseases	Immune system;Infectious disease: viral	ko04640//Hematopoietic cell lineage;ko05169//Epstein-Barr virus infection	K06468;K06468	-	-	-	--
Clock_peak_2099	cgiscf1	43736878	43737297	420	43737192	35	5.422565	-1	-1	Promoter (1-2kb)	cgiscf1	43728305	43735401	7097	16	-	CGIg01412	CGIg01412	-1791	--	XP_034321976.1 uncharacterized protein LOC117688239 isoform X1 [Crassostrea gigas]	-	-	-	-	-	-	-	--
Clock_peak_2102	cgiscf1	43776203	43776710	508	43776326	48.5	9.67572	-1	-1	Downstream (<1kb)	cgiscf1	43776890	43779604	2715	4	-	CGIg01414	CGIg01414	3278	--	XP_034322119.1 IgGFc-binding protein isoform X1 [Crassostrea gigas]	-	-	-	-	-	-	-	--
Clock_peak_2103	cgiscf1	43783953	43784254	302	43784112	52	4.235075	-1	-1	Intron (CGIg01415/CGIg01415, intron 5 of 6)	cgiscf1	43783066	43787565	4500	7	-	CGIg01415	CGIg01415	3453	--	XP_034322117.1 C-type lectin domain family 5 member A-like [Crassostrea gigas]	-	-	-	-	-	-	-	--
Clock_peak_2104	cgiscf1	43784480	43784907	428	43784603	57	7.69014	-1	-1	Intron (CGIg01415/CGIg01415, intron 4 of 6)	cgiscf1	43783066	43787565	4500	7	-	CGIg01415	CGIg01415	2962	--	XP_034322117.1 C-type lectin domain family 5 member A-like [Crassostrea gigas]	-	-	-	-	-	-	-	--
Clock_peak_2105	cgiscf1	43787795	43788116	322	43787915	40.5	5.1562	-1	-1	Promoter (<=1kb)	cgiscf1	43783066	43787565	4500	7	-	CGIg01415	CGIg01415	-350	--	XP_034322117.1 C-type lectin domain family 5 member A-like [Crassostrea gigas]	-	-	-	-	-	-	-	--
Clock_peak_2106	cgiscf1	43788931	43789616	686	43789464	54	3.21903	-1	-1	Promoter (1-2kb)	cgiscf1	43783066	43787565	4500	7	-	CGIg01415	CGIg01415	-1899	--	XP_034322117.1 C-type lectin domain family 5 member A-like [Crassostrea gigas]	-	-	-	-	-	-	-	--
Clock_peak_2108	cgiscf1	43801979	43802222	244	43802132	34.5	4.20566	-1	-1	Downstream (<1kb)	cgiscf1	43802386	43806358	3973	3	-	CGIg01416	CGIg01416	4226	--	XP_034322118.1 uncharacterized protein LOC117688304 [Crassostrea gigas]	-	-	-	-	-	-	-	--
Clock_peak_2109	cgiscf1	43805154	43805445	292	43805272	31.5	3.859805	-1	-1	Intron (CGIg01416/CGIg01416, intron 1 of 2)	cgiscf1	43802386	43806358	3973	3	-	CGIg01416	CGIg01416	1086	--	XP_034322118.1 uncharacterized protein LOC117688304 [Crassostrea gigas]	-	-	-	-	-	-	-	--
Clock_peak_2110	cgiscf1	43805925	43806285	361	43805999	35	3.48207	-1	-1	Intron (CGIg01416/CGIg01416, intron 1 of 2)	cgiscf1	43802386	43806358	3973	3	-	CGIg01416	CGIg01416	359	--	XP_034322118.1 uncharacterized protein LOC117688304 [Crassostrea gigas]	-	-	-	-	-	-	-	--
Clock_peak_2111	cgiscf1	43880620	43880902	283	43880807	45	6.104525	-1	-1	Intron (CGIg01420/CGIg01420, intron 1 of 6)	cgiscf1	43880489	43891528	11040	7	+	CGIg01420	CGIg01420	318	Fcn2	XP_034321773.1 microfibril-associated glycoprotein 4-like [Crassostrea gigas]	Environmental Information Processing;Environmental Information Processing;Environmental Information Processing;Environmental Information Processing;Human Diseases;Environmental Information Processing	Signal transduction;Signal transduction;Signal transduction;Signal transduction;Infectious disease: viral;Signal transduction	ko04015//Rap1 signaling pathway;ko04151//PI3K-Akt signaling pathway;ko04010//MAPK signaling pathway;ko04014//Ras signaling pathway;ko05167//Kaposi sarcoma-associated herpesvirus infection;ko04066//HIF-1 signaling pathway	K05466;K05466;K05466;K05466;K05466;K05466	-	-	-	--
Clock_peak_2114	cgiscf1	43898175	43898537	363	43898375	140	22.193375	-1	-1	Downstream (1-2kb)	cgiscf1	43899472	43905115	5644	7	-	CGIg01421	CGIg01421	6740	FCGBP	XP_034320196.1 uncharacterized protein LOC117687563 [Crassostrea gigas]	-	-	-	-	-	-	-	--
Clock_peak_2115	cgiscf1	43919071	43919295	225	43919160	52	6.22224	-1	-1	Downstream (1-2kb)	cgiscf1	43920407	43922402	1996	2	-	CGIg01423	CGIg01423	3242	--	XP_034320196.1 uncharacterized protein LOC117687563 [Crassostrea gigas]	-	-	-	-	-	-	-	--
Clock_peak_2116	cgiscf1	43936446	43937051	606	43936790	49	5.6054	-1	-1	Downstream (<1kb)	cgiscf1	43937592	43940981	3390	5	-	CGIg01424	CGIg01424	4191	--	XP_011449115.2 uncharacterized protein LOC105343433 [Crassostrea gigas]	-	-	-	-	-	-	-	--
Clock_peak_2119	cgiscf1	43969524	43969776	253	43969661	27.5	4.152075	-1	-1	Intron (CGIg01426/CGIg01426, intron 1 of 6)	cgiscf1	43963522	43970470	6949	7	-	CGIg01426	CGIg01426	809	--	XP_011413496.3 uncharacterized protein LOC105318219 [Crassostrea gigas]	-	-	-	-	-	-	-	--
Clock_peak_2120	cgiscf1	43970072	43970432	361	43970213	54	6.690855	-1	-1	Intron (CGIg01426/CGIg01426, intron 1 of 6)	cgiscf1	43963522	43970470	6949	7	-	CGIg01426	CGIg01426	257	--	XP_011413496.3 uncharacterized protein LOC105318219 [Crassostrea gigas]	-	-	-	-	-	-	-	--
Clock_peak_2131	cgiscf1	44129744	44129975	232	44129877	52.5	6.252615	-1	-1	Promoter (<=1kb)	cgiscf1	44130378	44138685	8308	6	+	CGIg01434	CGIg01434	-501	DHFR	XP_011449998.2 dihydrofolate reductase isoform X1 [Crassostrea gigas]	Metabolism;Human Diseases;Metabolism	Metabolism of cofactors and vitamins;Drug resistance: antineoplastic;Metabolism of cofactors and vitamins	ko00790//Folate biosynthesis;ko01523//Antifolate resistance;ko00670//One carbon pool by folate	K00287;K00287;K00287	-	GO:0004146//dihydrofolate reductase activity;GO:0050661//NADP binding	GO:0006545//glycine biosynthetic process;GO:0046654//tetrahydrofolate biosynthetic process	--
Clock_peak_2132	cgiscf1	44174268	44174601	334	44174459	45.5	7.99768	-1	-1	Promoter (<=1kb)	cgiscf1	44165358	44173773	8416	10	-	CGIg01435	CGIg01435	-686	--	VDI53386.1 Hypothetical predicted protein [Mytilus galloprovincialis]	-	-	-	-	-	-	-	--
Clock_peak_2134	cgiscf1	44237266	44237703	438	44237592	50.5	4.77931	-1	-1	Intron (CGIg01439/CGIg01439, intron 4 of 5)	cgiscf1	44236719	44240507	3789	6	-	CGIg01439	CGIg01439	2915	--	XP_011450065.3 neurotrypsin isoform X1 [Crassostrea gigas]	-	-	-	-	GO:0016020//membrane	GO:0005044//scavenger receptor activity	-	--
Clock_peak_2135	cgiscf1	44242667	44243067	401	44242887	79	7.583995	-1	-1	Intron (CGIg01440/CGIg01440, intron 1 of 1)	cgiscf1	44242375	44244275	1901	2	-	CGIg01440	CGIg01440	1388	Ptger4	XP_011450020.2 prostaglandin E2 receptor EP4 subtype [Crassostrea gigas]	Environmental Information Processing;Human Diseases;Human Diseases;Human Diseases;Organismal Systems;Organismal Systems	Signaling molecules and interaction;Cancer: overview;Infectious disease: viral;Infectious disease: viral;Sensory system;Endocrine system	ko04080//Neuroactive ligand-receptor interaction;ko05200//Pathways in cancer;ko05165//Human papillomavirus infection;ko05163//Human cytomegalovirus infection;ko04750//Inflammatory mediator regulation of TRP channels;ko04924//Renin secretion	K04261;K04261;K04261;K04261;K04261;K04261	GO:0016021//integral component of membrane	GO:0004930//G protein-coupled receptor activity	GO:0007186//G protein-coupled receptor signaling pathway	--
Clock_peak_2137	cgiscf1	44268008	44268359	352	44268184	27.5	3.47021	-1	-1	Intron (CGIg01442/CGIg01442, intron 7 of 10)	cgiscf1	44266979	44274154	7176	11	-	CGIg01442	CGIg01442	5970	--	XP_034319044.1 scavenger receptor class F member 1 [Crassostrea gigas]	-	-	-	-	-	-	-	--
Clock_peak_2138	cgiscf1	44285556	44285823	268	44285687	38.5	7.97656	-1	-1	Downstream (<1kb)	cgiscf1	44266979	44274154	7176	11	-	CGIg01442	CGIg01442	-11533	--	XP_034319044.1 scavenger receptor class F member 1 [Crassostrea gigas]	-	-	-	-	-	-	-	--
Clock_peak_2139	cgiscf1	44289527	44289999	473	44289874	26.5	5.53775	-1	-1	Intron (CGIg01443/CGIg01443, intron 20 of 26)	cgiscf1	44285785	44310307	24523	27	-	CGIg01443	CGIg01443	20433	Ptprz1	XP_034321300.1 receptor-type tyrosine-protein phosphatase epsilon-like [Crassostrea gigas]	-	-	-	-	-	GO:0004725//protein tyrosine phosphatase activity	GO:0006470//protein dephosphorylation	--
Clock_peak_2140	cgiscf1	44309706	44310014	309	44309839	20.5	4.318345	-1	-1	Intron (CGIg01443/CGIg01443, intron 1 of 26)	cgiscf1	44285785	44310307	24523	27	-	CGIg01443	CGIg01443	468	Ptprz1	XP_034321300.1 receptor-type tyrosine-protein phosphatase epsilon-like [Crassostrea gigas]	-	-	-	-	-	GO:0004725//protein tyrosine phosphatase activity	GO:0006470//protein dephosphorylation	--
Clock_peak_2141	cgiscf1	44321834	44322331	498	44321917	30	6.27101	-1	-1	Downstream (<1kb)	cgiscf1	44285785	44310307	24523	27	-	CGIg01443	CGIg01443	-11610	Ptprz1	XP_034321300.1 receptor-type tyrosine-protein phosphatase epsilon-like [Crassostrea gigas]	-	-	-	-	-	GO:0004725//protein tyrosine phosphatase activity	GO:0006470//protein dephosphorylation	--
Clock_peak_2145	cgiscf1	44547203	44548062	860	44547333	41.5	5.01451	-1	-1	Intron (CGIg01446/CGIg01446, intron 1 of 15)	cgiscf1	44538787	44547603	8817	16	-	CGIg01446	CGIg01446	270	Ptpra	XP_034322539.1 uncharacterized protein LOC117688540 [Crassostrea gigas]	-	-	-	-	-	GO:0004725//protein tyrosine phosphatase activity	GO:0006470//protein dephosphorylation	--
Clock_peak_2146	cgiscf1	44548877	44549241	365	44548967	24	2.861885	-1	-1	Promoter (1-2kb)	cgiscf1	44538787	44547603	8817	16	-	CGIg01446	CGIg01446	-1364	Ptpra	XP_034322539.1 uncharacterized protein LOC117688540 [Crassostrea gigas]	-	-	-	-	-	GO:0004725//protein tyrosine phosphatase activity	GO:0006470//protein dephosphorylation	--
Clock_peak_2150	cgiscf1	44668080	44668317	238	44668199	86.5	17.600165	-1	-1	Intron (CGIg01449/CGIg01449, intron 2 of 23)	cgiscf1	44655969	44669046	13078	24	-	CGIg01449	CGIg01449	847	PTPRK	XP_034322539.1 uncharacterized protein LOC117688540 [Crassostrea gigas]	-	-	-	-	-	GO:0004725//protein tyrosine phosphatase activity	GO:0006470//protein dephosphorylation	--
Clock_peak_2152	cgiscf1	44723105	44723539	435	44723414	36	5.97427	-1	-1	Downstream (<1kb)	cgiscf1	44692552	44705078	12527	10	-	CGIg01450	CGIg01450	-18336	--	XP_034321876.1 uncharacterized protein LOC105318691 isoform X2 [Crassostrea gigas]	-	-	-	-	-	-	-	--
Clock_peak_2153	cgiscf1	44724449	44724713	265	44724578	60.5	3.930015	-1	-1	Intron (CGIg01451/CGIg01451, intron 26 of 26)	cgiscf1	44723581	44760150	36570	27	-	CGIg01451	CGIg01451	35572	PLG	XP_034321879.1 uncharacterized protein LOC105342568 [Crassostrea gigas]	Environmental Information Processing;Human Diseases;Organismal Systems;Human Diseases	Signaling molecules and interaction;Infectious disease: viral;Immune system;Infectious disease: bacterial	ko04080//Neuroactive ligand-receptor interaction;ko05164//Influenza A;ko04610//Complement and coagulation cascades;ko05150//Staphylococcus aureus infection	K01315;K01315;K01315;K01315	GO:0016020//membrane	GO:0004222//metalloendopeptidase activity	GO:0006508//proteolysis	--
Clock_peak_2154	cgiscf1	44754451	44754710	260	44754602	67.5	6.64597	-1	-1	Intron (CGIg01451/CGIg01451, intron 1 of 26)	cgiscf1	44723581	44760150	36570	27	-	CGIg01451	CGIg01451	5548	PLG	XP_034321879.1 uncharacterized protein LOC105342568 [Crassostrea gigas]	Environmental Information Processing;Human Diseases;Organismal Systems;Human Diseases	Signaling molecules and interaction;Infectious disease: viral;Immune system;Infectious disease: bacterial	ko04080//Neuroactive ligand-receptor interaction;ko05164//Influenza A;ko04610//Complement and coagulation cascades;ko05150//Staphylococcus aureus infection	K01315;K01315;K01315;K01315	GO:0016020//membrane	GO:0004222//metalloendopeptidase activity	GO:0006508//proteolysis	--
Clock_peak_2155	cgiscf1	44766714	44766933	220	44766826	67.5	8.452695	-1	-1	Downstream (<1kb)	cgiscf1	44723581	44760150	36570	27	-	CGIg01451	CGIg01451	-6676	PLG	XP_034321879.1 uncharacterized protein LOC105342568 [Crassostrea gigas]	Environmental Information Processing;Human Diseases;Organismal Systems;Human Diseases	Signaling molecules and interaction;Infectious disease: viral;Immune system;Infectious disease: bacterial	ko04080//Neuroactive ligand-receptor interaction;ko05164//Influenza A;ko04610//Complement and coagulation cascades;ko05150//Staphylococcus aureus infection	K01315;K01315;K01315;K01315	GO:0016020//membrane	GO:0004222//metalloendopeptidase activity	GO:0006508//proteolysis	--
Clock_peak_2156	cgiscf1	44767344	44767688	345	44767542	104.5	7.000345	-1	-1	Downstream (<1kb)	cgiscf1	44767815	44773532	5718	7	-	CGIg01452	CGIg01452	5990	--	XP_034321880.1 multiple epidermal growth factor-like domains protein 6 [Crassostrea gigas]	-	-	-	-	-	GO:0005044//scavenger receptor activity	-	--
Clock_peak_2157	cgiscf1	44770507	44770881	375	44770716	83.5	9.705145	-1	-1	Intron (CGIg01452/CGIg01452, intron 3 of 6)	cgiscf1	44767815	44773532	5718	7	-	CGIg01452	CGIg01452	2816	--	XP_034321880.1 multiple epidermal growth factor-like domains protein 6 [Crassostrea gigas]	-	-	-	-	-	GO:0005044//scavenger receptor activity	-	--
Clock_peak_2158	cgiscf1	44780079	44780331	253	44780210	59	6.5495	-1	-1	Downstream (2-3kb)	cgiscf1	44767815	44773532	5718	7	-	CGIg01452	CGIg01452	-6678	--	XP_034321880.1 multiple epidermal growth factor-like domains protein 6 [Crassostrea gigas]	-	-	-	-	-	GO:0005044//scavenger receptor activity	-	--
Clock_peak_2159	cgiscf1	44781326	44781646	321	44781515	48.5	4.42729	-1	-1	Downstream (1-2kb)	cgiscf1	44767815	44773532	5718	7	-	CGIg01452	CGIg01452	-7983	--	XP_034321880.1 multiple epidermal growth factor-like domains protein 6 [Crassostrea gigas]	-	-	-	-	-	GO:0005044//scavenger receptor activity	-	--
Clock_peak_2160	cgiscf1	44782045	44782301	257	44782179	52.5	4.44517	-1	-1	Downstream (<1kb)	cgiscf1	44767815	44773532	5718	7	-	CGIg01452	CGIg01452	-8647	--	XP_034321880.1 multiple epidermal growth factor-like domains protein 6 [Crassostrea gigas]	-	-	-	-	-	GO:0005044//scavenger receptor activity	-	--
Clock_peak_2161	cgiscf1	44782896	44783347	452	44783002	65.5	3.716785	-1	-1	Intron (CGIg01453/CGIg01453, intron 8 of 8)	cgiscf1	44782721	44792673	9953	9	-	CGIg01453	CGIg01453	9671	--	XP_034321881.1 cell death abnormality protein 1-like isoform X1 [Crassostrea gigas]	-	-	-	-	-	-	-	--
Clock_peak_2162	cgiscf1	44784901	44785585	685	44785515	62	4.206965	-1	-1	Intron (CGIg01453/CGIg01453, intron 6 of 8)	cgiscf1	44782721	44792673	9953	9	-	CGIg01453	CGIg01453	7158	--	XP_034321881.1 cell death abnormality protein 1-like isoform X1 [Crassostrea gigas]	-	-	-	-	-	-	-	--
Clock_peak_2163	cgiscf1	44791562	44791775	214	44791677	62.5	5.167095	-1	-1	Intron (CGIg01453/CGIg01453, intron 1 of 8)	cgiscf1	44782721	44792673	9953	9	-	CGIg01453	CGIg01453	996	--	XP_034321881.1 cell death abnormality protein 1-like isoform X1 [Crassostrea gigas]	-	-	-	-	-	-	-	--
Clock_peak_2164	cgiscf1	44792683	44793147	465	44793028	42.5	3.268785	-1	-1	Promoter (<=1kb)	cgiscf1	44782721	44792673	9953	9	-	CGIg01453	CGIg01453	-355	--	XP_034321881.1 cell death abnormality protein 1-like isoform X1 [Crassostrea gigas]	-	-	-	-	-	-	-	--
Clock_peak_2169	cgiscf1	44850708	44851026	319	44850831	94.5	7.01535	-1	-1	Intron (CGIg01454/CGIg01454, intron 4 of 7)	cgiscf1	44845319	44852700	7382	8	+	CGIg01454	CGIg01454	5512	--	XP_034318574.1 cell death-related nuclease 6 [Crassostrea gigas]	Cellular Processes	Transport and catabolism	ko04142//Lysosome	K01158	-	GO:0004531//deoxyribonuclease II activity	GO:0006259//DNA metabolic process	--
Clock_peak_2184	cgiscf1	45055343	45056083	741	45055881	39.5	4.024275	-1	-1	Promoter (1-2kb)	cgiscf1	45057006	45065064	8059	11	+	CGIg01457	CGIg01457	-1125	Col28a1	XP_034322541.1 protein PIF [Crassostrea gigas]	Human Diseases;Environmental Information Processing;Cellular Processes;Environmental Information Processing;Organismal Systems	Infectious disease: viral;Signal transduction;Cellular community - eukaryotes;Signaling molecules and interaction;Digestive system	ko05165//Human papillomavirus infection;ko04151//PI3K-Akt signaling pathway;ko04510//Focal adhesion;ko04512//ECM-receptor interaction;ko04974//Protein digestion and absorption	K06238;K06238;K06238;K06238;K06238	-	GO:0008061//chitin binding	-	--
Clock_peak_2192	cgiscf1	45175529	45175783	255	45175618	78	5.705185	-1	-1	Promoter (<=1kb)	cgiscf1	45176135	45180388	4254	7	+	CGIg01460	CGIg01460	-517	--	XP_034322542.1 uncharacterized protein LOC109621196 [Crassostrea gigas]	-	-	-	-	-	-	-	--
Clock_peak_2193	cgiscf1	45177440	45177656	217	45177579	30	5.090015	-1	-1	Intron (CGIg01460/CGIg01460, intron 1 of 6)	cgiscf1	45176135	45180388	4254	7	+	CGIg01460	CGIg01460	1444	--	XP_034322542.1 uncharacterized protein LOC109621196 [Crassostrea gigas]	-	-	-	-	-	-	-	--
Clock_peak_2196	cgiscf1	45246789	45247051	263	45246912	51	10.509675	-1	-1	Intron (CGIg01462/CGIg01462, intron 2 of 11)	cgiscf1	45246057	45256044	9988	12	+	CGIg01462	CGIg01462	855	--	XP_011447929.2 multiple epidermal growth factor-like domains protein 10 [Crassostrea gigas]	-	-	-	-	-	GO:0005044//scavenger receptor activity	GO:0007157//heterophilic cell-cell adhesion via plasma membrane cell adhesion molecules	--
Clock_peak_2198	cgiscf1	45265566	45266035	470	45265924	51	5.909255	-1	-1	Intron (CGIg01463/CGIg01463, intron 7 of 25)	cgiscf1	45261001	45275162	14162	26	+	CGIg01463	CGIg01463	4923	PTPRT	XP_034321299.1 receptor-type tyrosine-protein phosphatase T [Crassostrea gigas]	-	-	-	-	-	GO:0004725//protein tyrosine phosphatase activity	GO:0006470//protein dephosphorylation	--
Clock_peak_2199	cgiscf1	45268414	45268788	375	45268568	76.5	5.681325	-1	-1	Intron (CGIg01463/CGIg01463, intron 12 of 25)	cgiscf1	45261001	45275162	14162	26	+	CGIg01463	CGIg01463	7567	PTPRT	XP_034321299.1 receptor-type tyrosine-protein phosphatase T [Crassostrea gigas]	-	-	-	-	-	GO:0004725//protein tyrosine phosphatase activity	GO:0006470//protein dephosphorylation	--
Clock_peak_2200	cgiscf1	45271727	45271969	243	45271814	40.5	4.836465	-1	-1	Intron (CGIg01463/CGIg01463, intron 19 of 25)	cgiscf1	45261001	45275162	14162	26	+	CGIg01463	CGIg01463	10813	PTPRT	XP_034321299.1 receptor-type tyrosine-protein phosphatase T [Crassostrea gigas]	-	-	-	-	-	GO:0004725//protein tyrosine phosphatase activity	GO:0006470//protein dephosphorylation	--
Clock_peak_2204	cgiscf1	45360487	45360800	314	45360649	36.5	4.05384	-1	-1	Intron (CGIg01466/CGIg01466, intron 14 of 20)	cgiscf1	45350389	45365172	14784	21	+	CGIg01466	CGIg01466	10260	Ptprt	XP_034321300.1 receptor-type tyrosine-protein phosphatase epsilon-like [Crassostrea gigas]	-	-	-	-	-	GO:0004725//protein tyrosine phosphatase activity	GO:0006470//protein dephosphorylation	--
Clock_peak_2205	cgiscf1	45361099	45362429	1331	45361512	67.3333333333333	3.69799666666667	-1	-1	Intron (CGIg01466/CGIg01466, intron 16 of 20)	cgiscf1	45350389	45365172	14784	21	+	CGIg01466	CGIg01466	11123	Ptprt	XP_034321300.1 receptor-type tyrosine-protein phosphatase epsilon-like [Crassostrea gigas]	-	-	-	-	-	GO:0004725//protein tyrosine phosphatase activity	GO:0006470//protein dephosphorylation	--
Clock_peak_2209	cgiscf1	45438881	45439440	560	45439295	54	6.30423	-1	-1	Promoter (<=1kb)	cgiscf1	45439972	45525923	85952	92	+	CGIg01468	CGIg01468	-677	TRRAP	XP_034321935.1 transformation/transcription domain-associated protein isoform X4 [Crassostrea gigas]	Human Diseases	Infectious disease: viral	ko05166//Human T-cell leukemia virus 1 infection	K08874	GO:0000123//histone acetyltransferase complex;GO:0005634//nucleus	GO:0005515//protein binding	GO:0016573//histone acetylation	--
Clock_peak_2210	cgiscf1	45444915	45445133	219	45445029	29.5	6.132825	-1	-1	Intron (CGIg01468/CGIg01468, intron 5 of 91)	cgiscf1	45439972	45525923	85952	92	+	CGIg01468	CGIg01468	5057	TRRAP	XP_034321935.1 transformation/transcription domain-associated protein isoform X4 [Crassostrea gigas]	Human Diseases	Infectious disease: viral	ko05166//Human T-cell leukemia virus 1 infection	K08874	GO:0000123//histone acetyltransferase complex;GO:0005634//nucleus	GO:0005515//protein binding	GO:0016573//histone acetylation	--
Clock_peak_2211	cgiscf1	45446122	45446344	223	45446238	40.5	8.3684	-1	-1	Intron (CGIg01468/CGIg01468, intron 6 of 91)	cgiscf1	45439972	45525923	85952	92	+	CGIg01468	CGIg01468	6266	TRRAP	XP_034321935.1 transformation/transcription domain-associated protein isoform X4 [Crassostrea gigas]	Human Diseases	Infectious disease: viral	ko05166//Human T-cell leukemia virus 1 infection	K08874	GO:0000123//histone acetyltransferase complex;GO:0005634//nucleus	GO:0005515//protein binding	GO:0016573//histone acetylation	--
Clock_peak_2212	cgiscf1	45503035	45503437	403	45503194	44.5	6.674855	-1	-1	Intron (CGIg01468/CGIg01468, intron 74 of 91)	cgiscf1	45439972	45525923	85952	92	+	CGIg01468	CGIg01468	63222	TRRAP	XP_034321935.1 transformation/transcription domain-associated protein isoform X4 [Crassostrea gigas]	Human Diseases	Infectious disease: viral	ko05166//Human T-cell leukemia virus 1 infection	K08874	GO:0000123//histone acetyltransferase complex;GO:0005634//nucleus	GO:0005515//protein binding	GO:0016573//histone acetylation	--
Clock_peak_2213	cgiscf1	45506457	45506750	294	45506586	44	5.88252	-1	-1	Intron (CGIg01468/CGIg01468, intron 76 of 91)	cgiscf1	45439972	45525923	85952	92	+	CGIg01468	CGIg01468	66614	TRRAP	XP_034321935.1 transformation/transcription domain-associated protein isoform X4 [Crassostrea gigas]	Human Diseases	Infectious disease: viral	ko05166//Human T-cell leukemia virus 1 infection	K08874	GO:0000123//histone acetyltransferase complex;GO:0005634//nucleus	GO:0005515//protein binding	GO:0016573//histone acetylation	--
Clock_peak_2214	cgiscf1	45509609	45509845	237	45509714	21	3.725955	-1	-1	Intron (CGIg01468/CGIg01468, intron 76 of 91)	cgiscf1	45439972	45525923	85952	92	+	CGIg01468	CGIg01468	69742	TRRAP	XP_034321935.1 transformation/transcription domain-associated protein isoform X4 [Crassostrea gigas]	Human Diseases	Infectious disease: viral	ko05166//Human T-cell leukemia virus 1 infection	K08874	GO:0000123//histone acetyltransferase complex;GO:0005634//nucleus	GO:0005515//protein binding	GO:0016573//histone acetylation	--
Clock_peak_2216	cgiscf1	45605213	45605431	219	45605312	28	5.893795	-1	-1	Downstream (1-2kb)	cgiscf1	45591425	45597997	6573	8	-	CGIg01472	CGIg01472	-7315	--	XP_011421035.2 uncharacterized protein LOC105323666 isoform X1 [Crassostrea gigas]	-	-	-	-	-	-	-	--
[truncated: 31,143 more rows]
